# Supplementary material for: Oxidative ornithine metabolism supports non-inflammatory C. difficile colonization
Source: Nat Metab. 2022 Jan 6;4(1):19–28. doi: 10.1038/s42255-021-00506-4 (PMC8803604; doi:10.1038/s42255-021-00506-4)
Supplement: Supplementary file 2 — Untargeted GC–TOF metabolomics of gnotobiotic mice harboring a defined community infected with WT R20291, R20291 Tox− or uninfected. [file 42255_2021_506_MOESM2_ESM.xlsx]

## Sheet: Table S1
Untargeted GC-TOF metabolomics of gnotobiotic mice harboring a defined community infected with WT R20291, R20291 Tox-, or uninfected.
							File ID:			180621aJKsa19_1	180621aJKsa11_1	180621aJKsa20_1	180621aJKsa33_1	180621aJKsa21_1	180621aJKsa25_1	180621aJKsa36_1	180621aJKsa10_1	180621aJKsa13_1	180621aJKsa23_1	180621aJKsa17_1	180621aJKsa09_1	180621aJKsa35_1	180621aJKsa24_1
							Sample			cecal	cecal	cecal	cecal	cecal	cecal	cecal	cecal	cecal	cecal	cecal	cecal	fecal	fecal
							Cd colonization state			Uninfected	Uninfected	Uninfected	Uninfected	Tox-	Tox-	Tox-	Tox-	Tox-	WT	WT	WT	WT	WT
BinBase name	ret. index	quant mz	BB id	mass spec	PubChem ID	KEGG	InChI Key	positive ID in cecal contents	positive ID in feces
xylose	544100	103	114791	85:81.0 86:434.0 87:369.0 88:168.0 89:3297.0 90:153.0 91:198.0 96:30.0 100:1260.0 101:908.0 103:31913.0 104:3384.0 105:2776.0 112:105.0 113:240.0 114:586.0 115:370.0 116:178.0 117:2041.0 118:237.0 119:482.0 121:19.0 123:18.0 124:32.0 126:98.0 127:127.0 129:2166.0 130:428.0 131:1088.0 132:170.0 133:3096.0 134:379.0 137:20.0 142:128.0 143:380.0 145:269.0 146:60.0 147:7545.0 148:915.0 149:765.0 150:…	135191	C00181	SRBFZHDQGSBBOR-IOVATXLUSA-N	1	1	26925	16338	28617	29345	74662	55029	50703	45337	50628	31969	56018	80422	31962	11540
xylitol	567437	217	5857	85:22.0 87:53.0 88:95.0 89:312.0 94:15.0 99:38.0 101:376.0 103:3875.0 104:345.0 105:78.0 107:25.0 108:24.0 110:68.0 113:18.0 115:63.0 116:117.0 117:1418.0 118:103.0 119:73.0 129:1604.0 130:163.0 131:367.0 132:26.0 133:712.0 135:29.0 142:33.0 143:88.0 147:3295.0 148:560.0 149:319.0 155:12.0 157:214.0 159:20.0 163:58.0 169:22.0 171:40.0 175:99.0 182:58.0 189:476.0 190:74.0 191:333.0 192:19.0 193:15…	6912	C00379	HEBKCHPVOIAQTA-NGQZWQHPSA-N	0.26	0.33	18176	15769	14002	13898	1656	463	337	642	623	319	471	810	666	116
xanthine	701688	353	1669	85:2517.0 86:3710.0 87:2079.0 88:382.0 89:398.0 90:80.0 91:121.0 92:294.0 93:389.0 94:217.0 95:887.0 96:502.0 97:447.0 98:2556.0 99:3280.0 100:20394.0 101:2912.0 102:1806.0 103:2337.0 104:350.0 105:1446.0 106:113.0 107:15.0 108:151.0 109:225.0 110:796.0 111:2460.0 112:928.0 113:1375.0 114:1007.0 115:2460.0 116:1524.0 117:4430.0 118:716.0 119:955.0 120:203.0 121:149.0 122:214.0 123:385.0 124:753.0…	1188	C00385	LRFVTYWOQMYALW-UHFFFAOYSA-N	0.53	0.33	642	882	1816	981	635	659	1550	9386	2409	2179	1473	1213	613	200
vanillic acid	597845	297	16595	85:131.0 89:849.0 90:76.0 91:619.0 92:175.0 93:132.0 95:115.0 98:479.0 99:51.0 102:88.0 103:1501.0 104:166.0 105:538.0 106:42.0 107:324.0 109:223.0 110:100.0 111:1.0 112:7.0 113:5.0 117:953.0 119:173.0 120:75.0 121:296.0 122:117.0 123:121.0 125:7.0 126:1381.0 127:5.0 129:256.0 131:24.0 133:502.0 135:374.0 137:601.0 138:84.0 139:31.0 141:299.0 143:39.0 147:1397.0 148:616.0 149:333.0 150:109.0 151:…	8468	C06672	WKOLLVMJNQIZCI-UHFFFAOYSA-N	0.37	0	958	721	1028	1092	1170	741	1238	607	1054	1110	1403	1130	807	654
valine	313502	144	3	85:2124.0 86:7630.0 87:1944.0 88:1239.0 89:198.0 90:140.0 92:81.0 94:103.0 95:66.0 96:941.0 97:782.0 98:2720.0 99:1558.0 100:41058.0 101:6555.0 102:3952.0 103:6374.0 104:899.0 105:633.0 110:1390.0 111:263.0 112:2218.0 113:1055.0 114:6510.0 115:2943.0 116:1153.0 117:4102.0 118:1273.0 119:1387.0 120:34.0 121:95.0 122:89.0 123:66.0 124:112.0 125:82.0 126:230.0 128:5308.0 129:3668.0 130:4722.0 131:52…	6287	C00183	KZSNJWFQEVHDMF-BYPYZUCNSA-N	1	1	19758	31588	57534	27770	38497	22290	34611	33770	71515	54384	74537	91901	50635	25036
urocanic acid	699866	267	111728	85:313.0 87:525.0 90:48.0 92:857.0 93:650.0 94:562.0 95:402.0 96:119.0 97:238.0 98:447.0 106:164.0 108:254.0 109:139.0 110:97.0 111:112.0 113:178.0 119:213.0 120:676.0 121:825.0 122:133.0 123:123.0 124:368.0 125:41.0 127:62.0 129:459.0 131:896.0 133:526.0 134:199.0 135:1310.0 136:386.0 137:142.0 138:82.0 139:312.0 140:105.0 141:105.0 143:164.0 147:7340.0 148:1404.0 149:595.0 150:333.0 151:918.0 1…	736715	C00785	LOIYMIARKYCTBW-OWOJBTEDSA-N	0.21	0	782	830	905	580	996	504	1009	694	607	450	760	699	390	305
uridine	861508	217	14815	85:38.0 86:16.0 87:11.0 88:11.0 89:85.0 91:9.0 92:3.0 93:5.0 94:11.0 95:26.0 97:5.0 99:146.0 100:46.0 101:72.0 103:551.0 104:39.0 105:323.0 107:5.0 109:17.0 110:8.0 111:3.0 112:3.0 113:55.0 114:1.0 115:80.0 116:27.0 117:70.0 118:2.0 119:12.0 121:6.0 122:6.0 125:1.0 127:42.0 129:189.0 130:39.0 131:87.0 132:7.0 133:129.0 134:30.0 135:16.0 136:2.0 137:1.0 138:2.0 140:13.0 141:13.0 142:8.0 143:122.0 …	6029	C00299	DRTQHJPVMGBUCF-XVFCMESISA-N	0.58	0	1513	3175	15221	14307	18254	16102	19262	11613	14430	1512	11196	7802	9287	8252
uric acid	730691	441	23	85:3006.0 86:5154.0 87:3017.0 88:706.0 89:685.0 91:208.0 92:147.0 93:161.0 94:85.0 95:336.0 96:306.0 97:450.0 98:2631.0 99:3540.0 100:32370.0 101:4842.0 102:2564.0 103:7632.0 104:909.0 105:1432.0 106:210.0 107:202.0 108:137.0 109:288.0 110:648.0 111:2136.0 112:611.0 113:1768.0 114:1646.0 115:2846.0 116:1906.0 117:4732.0 118:851.0 119:1234.0 120:212.0 121:150.0 122:111.0 123:193.0 124:531.0 125:10…	1175	C00366	LEHOTFFKMJEONL-UHFFFAOYSA-N	0.47	0	254	322	396	240	535	239	319	372	383	505	565	1117	529	401
urea	323728	189	34052	85:1643.0 86:1042.0 87:2798.0 88:472.0 89:89.0 90:238.0 92:10.0 96:331.0 97:737.0 98:177.0 99:14928.0 100:5438.0 101:1997.0 102:661.0 103:681.0 104:133.0 106:14.0 107:123.0 108:8.0 109:64.0 110:131.0 111:2556.0 112:219.0 113:840.0 114:1606.0 115:1200.0 116:836.0 118:112.0 122:8.0 125:126.0 126:281.0 127:174.0 128:74.0 130:2974.0 131:2520.0 132:2301.0 133:1256.0 134:466.0 135:55.0 138:54.0 139:390…	1176	C00086	XSQUKJJJFZCRTK-UHFFFAOYSA-N	1	1	376123	303779	202026	410273	510015	375240	481736	400732	365172	393620	440979	532223	345202	336046
uracil	385735	241	1664	85:23877.0 86:6864.0 87:3486.0 88:1560.0 89:1505.0 91:506.0 92:1505.0 94:764.0 95:4144.0 96:5848.0 97:5576.0 98:15495.0 99:393975.0 100:73814.0 101:20186.0 102:4727.0 103:6833.0 104:172.0 105:13750.0 106:1345.0 107:925.0 108:1437.0 109:10645.0 110:283.0 111:5609.0 112:2648.0 113:93747.0 114:5531.0 115:7598.0 116:2368.0 117:12999.0 118:2279.0 119:775.0 120:2223.0 122:686.0 123:297.0 124:2309.0 125…	1174	C00106	ISAKRJDGNUQOIC-UHFFFAOYSA-N	1	1	3872	2333	12802	9638	8955	6981	13166	94343	12977	11019	6377	6436	3407	1160
UDP-glucuronic acid	585473	217	21705	85:836.0 86:140.0 89:1123.0 90:104.0 91:79.0 93:59.0 95:150.0 97:257.0 98:49.0 99:769.0 100:56.0 101:10488.0 102:871.0 103:3819.0 104:238.0 105:458.0 107:72.0 108:6.0 109:366.0 111:1096.0 112:28.0 113:631.0 114:58.0 115:828.0 116:9417.0 117:6717.0 118:797.0 119:682.0 120:43.0 121:42.0 122:1.0 123:812.0 124:139.0 125:97.0 126:23.0 127:433.0 129:8544.0 130:854.0 131:1568.0 132:223.0 133:3913.0 134:…	17473	C00167	HDYANYHVCAPMJV-LXQIFKJMSA-N	1	1	7268	3050	5297	7558	4470	2184	8102	2881	5419	6199	8248	24490	9656	2907
UDP GlcNAc	627437	226	42230	85:845.0 87:452.0 89:2984.0 90:244.0 91:2420.0 92:340.0 93:2451.0 94:1045.0 96:781.0 97:30.0 98:359.0 99:1727.0 100:2281.0 101:2398.0 102:454.0 103:8088.0 104:552.0 105:1225.0 106:26.0 107:923.0 108:711.0 109:152.0 110:133.0 111:657.0 112:189.0 113:1290.0 114:724.0 115:1580.0 116:2173.0 117:7350.0 118:603.0 119:1034.0 120:3458.0 121:3047.0 122:548.0 124:126.0 125:99.0 126:135.0 128:1479.0 129:601…	445675	C00043	LFTYTUAZOPRMMI-CFRASDGPSA-N	0.05	0	140	121	173	225	190	92	206	154	191	163	259	100	165	1173
tyrosine	671252	218	16	85:101.0 86:1059.0 87:458.0 89:659.0 90:823.0 91:1849.0 92:215.0 93:210.0 94:46.0 95:258.0 97:226.0 100:19804.0 101:2641.0 102:1366.0 103:1633.0 104:401.0 105:1066.0 107:424.0 113:79.0 115:546.0 116:116.0 117:900.0 118:715.0 119:703.0 120:181.0 121:365.0 123:63.0 124:32.0 125:60.0 128:317.0 129:136.0 130:2787.0 131:1381.0 132:2378.0 133:2406.0 135:1073.0 136:172.0 137:139.0 138:33.0 143:94.0 144:…	6057	C00082	OUYCCCASQSFEME-QMMMGPOBSA-N	1	1	12050	29724	42022	15463	26011	16393	25350	99130	47688	45869	50518	56033	42202	28797
tryptophan	780482	202	14	86:650.0 87:425.0 89:261.0 100:3562.0 101:1584.0 102:1611.0 103:773.0 104:190.0 113:59.0 114:89.0 115:489.0 118:184.0 119:183.0 127:218.0 130:2243.0 131:264.0 132:923.0 133:652.0 144:250.0 145:420.0 146:217.0 147:2097.0 148:245.0 149:212.0 154:44.0 156:266.0 157:161.0 158:212.0 159:339.0 160:439.0 161:112.0 162:7.0 170:343.0 171:149.0 172:244.0 173:187.0 174:182.0 175:114.0 177:48.0 182:53.0 183:…	6305	C00078	QIVBCDIJIAJPQS-VIFPVBQESA-N	0.11	0	5431	8874	12783	7861	9426	5940	8808	11752	16607	13615	17188	25566	8454	3984
trehalose	948197	191	111823	85:94.0 98:34.0 99:34.0 103:3530.0 104:205.0 109:159.0 111:125.0 113:165.0 116:172.0 117:768.0 118:42.0 119:60.0 120:25.0 129:2648.0 130:212.0 131:480.0 132:80.0 133:615.0 135:78.0 139:73.0 140:35.0 147:3851.0 148:529.0 149:300.0 150:65.0 151:32.0 154:24.0 155:298.0 157:181.0 169:1745.0 170:122.0 171:166.0 173:76.0 174:14.0 177:56.0 181:35.0 189:344.0 190:84.0 191:3330.0 192:394.0 193:183.0 199:3…	7427	C01083	HDTRYLNUVZCQOY-LIZSDCNHSA-N	0	0	2695	2881	2806	3093	3325	2288	3121	2277	1975	1551	2453	6175	3858	30624
trans-4-hydroxyproline	484934	140	97	86:372.0 89:284.0 90:59.0 91:69.0 92:49.0 93:31.0 94:113.0 98:417.0 99:325.0 100:732.0 101:893.0 102:221.0 103:507.0 104:90.0 105:127.0 108:76.0 113:184.0 115:459.0 116:227.0 117:406.0 118:167.0 119:229.0 121:37.0 122:66.0 124:225.0 129:565.0 131:516.0 132:187.0 133:938.0 135:153.0 137:32.0 138:53.0 140:11400.0 141:1426.0 142:1450.0 143:252.0 144:87.0 145:79.0 147:2770.0 148:205.0 149:527.0 150:1…	5810	C01157	PMMYEEVYMWASQN-DMTCNVIQSA-N	0.47	0	4395	6733	3592	3323	4283	22171	3573	4014	5836	8863	8662	7670	2396	3129
tocopherol gamma-	1026121	223	4545	85:7.0 86:92.0 88:26.0 91:52.0 94:33.0 95:97.0 97:79.0 99:8.0 104:48.0 105:82.0 107:5.0 109:87.0 111:9.0 112:41.0 119:199.0 120:6.0 121:33.0 123:9.0 124:39.0 125:5.0 128:3.0 134:117.0 135:2.0 137:39.0 139:30.0 140:62.0 142:25.0 145:87.0 147:25.0 148:47.0 149:122.0 151:89.0 152:36.0 156:203.0 157:48.0 161:33.0 163:63.0 164:25.0 165:36.0 166:24.0 167:21.0 171:4.0 172:8.0 173:43.0 174:147.0 175:27.0…	92729	C02483	QUEDXNHFTDJVIY-DQCZWYHMSA-N	1	1	4550	3735	4208	4394	5013	3886	5189	3271	3430	4044	3853	5939	3858	5605
tocopherol alpha-	1067809	237	100	85:207.0 87:84.0 88:72.0 91:780.0 92:83.0 93:140.0 94:40.0 95:435.0 97:218.0 99:100.0 103:358.0 105:440.0 106:76.0 107:223.0 108:54.0 109:243.0 110:64.0 111:199.0 112:52.0 113:56.0 115:104.0 116:123.0 117:293.0 119:705.0 120:82.0 121:197.0 129:158.0 131:400.0 134:108.0 135:351.0 136:189.0 141:89.0 145:154.0 147:430.0 149:213.0 159:143.0 161:190.0 162:65.0 163:233.0 164:77.0 174:64.0 175:152.0 177…	638015	C00376	NCYCYZXNIZJOKI-OVSJKPMPSA-N	0.95	1	2757	2669	2179	2200	3095	2494	3514	884	2516	2182	2687	2506	2281	3505
tocopherol acetate	1081080	164	160771	89:71.0 91:1411.0 92:386.0 93:665.0 95:815.0 97:275.0 104:61.0 105:342.0 107:808.0 109:904.0 115:347.0 116:198.0 117:403.0 118:97.0 119:284.0 120:75.0 121:2779.0 122:325.0 125:234.0 127:250.0 128:171.0 133:448.0 135:1064.0 136:1879.0 137:1620.0 138:236.0 144:113.0 145:149.0 149:1294.0 150:232.0 151:355.0 152:376.0 160:102.0 161:519.0 163:212.0 164:9909.0 165:24472.0 166:2931.0 167:258.0 173:237.0…	86472	C13202	ZAKOWWREFLAJOT-CEFNRUSXSA-N	1	0.67	1414	1132	1383	752	1623	1263	1471	1228	1206	1215	883	2106	1395	1794
thymine	420133	255	1692	85:666.0 86:403.0 87:19.0 88:154.0 89:59.0 93:39.0 95:146.0 96:167.0 97:1054.0 98:449.0 99:544.0 100:1474.0 101:116.0 102:23.0 105:17.0 106:562.0 107:491.0 108:82.0 109:39.0 110:831.0 111:563.0 112:311.0 113:8547.0 114:897.0 115:368.0 117:358.0 118:32.0 119:29.0 120:1384.0 121:49.0 123:97.0 124:39.0 125:126.0 126:53.0 127:157.0 129:12.0 130:638.0 131:1043.0 132:150.0 133:491.0 134:105.0 136:32.0 …	1135	C00178	RWQNBRDOKXIBIV-UHFFFAOYSA-N	1	1	3698	5768	7048	5718	5023	3510	6709	78018	4975	8331	5706	7943	3382	2417
thymidine	349402	170	87703	85:2128.0 86:315.0 87:993.0 88:296.0 89:761.0 90:170.0 91:199.0 93:88.0 94:143.0 95:637.0 96:198.0 97:555.0 98:401.0 99:2720.0 100:964.0 101:6820.0 102:681.0 103:10367.0 104:790.0 105:668.0 109:307.0 111:3809.0 112:435.0 113:4473.0 114:564.0 115:1105.0 116:667.0 117:787.0 118:65.0 119:288.0 124:34.0 125:1815.0 126:288.0 127:3843.0 128:439.0 129:3217.0 130:471.0 131:1443.0 132:211.0 133:2376.0 134…	5789	C00214	IQFYYKKMVGJFEH-XLPZGREQSA-N	0.95	0.67	1261	938	1378	722	1168	763	1892	1432	1118	944	1375	1662	682	518
threonine	409568	218	26	85:1692.0 86:5629.0 87:4799.0 88:907.0 89:613.0 90:123.0 91:125.0 93:55.0 94:68.0 96:272.0 97:242.0 98:1238.0 99:967.0 100:21870.0 101:36969.0 102:6991.0 103:4765.0 104:575.0 105:736.0 106:101.0 111:100.0 112:872.0 113:501.0 114:4912.0 115:4479.0 116:1288.0 117:46070.0 118:5398.0 119:3251.0 120:305.0 121:156.0 126:135.0 128:12161.0 129:12490.0 130:8064.0 131:8458.0 132:8775.0 133:10819.0 134:1884…	6288	C00188	AYFVYJQAPQTCCC-GBXIJSLDSA-N	1	1	1666	1642	7542	3359	3033	1743	2363	3039	8771	3867	6848	7249	4049	1301
threonic acid	497572	292	172	86:78.0 87:500.0 88:136.0 89:1131.0 90:139.0 91:82.0 95:22.0 98:80.0 99:146.0 101:890.0 102:4177.0 103:5003.0 104:619.0 105:374.0 111:46.0 112:15.0 113:201.0 115:359.0 116:115.0 117:5872.0 118:496.0 119:430.0 121:39.0 128:64.0 129:1372.0 130:3055.0 131:1659.0 132:232.0 133:2893.0 134:460.0 135:237.0 136:30.0 141:29.0 143:619.0 144:80.0 145:104.0 147:16627.0 148:2848.0 149:2024.0 152:34.0 157:244.…	5460407	C01620	JPIJQSOTBSSVTP-STHAYSLISA-N	0.84	0.67	3338	2086	4682	4532	1794	229	4049	786	2749	2546	4889	7937	4654	1939
tagatose	629499	307	124110	85:133.0 86:55.0 87:181.0 88:142.0 89:1043.0 90:163.0 91:49.0 93:67.0 94:44.0 95:37.0 97:94.0 99:85.0 100:189.0 101:225.0 102:181.0 103:8537.0 104:667.0 105:333.0 110:48.0 111:51.0 113:101.0 114:171.0 115:84.0 116:83.0 117:859.0 118:198.0 119:156.0 121:53.0 122:25.0 124:29.0 125:33.0 126:180.0 127:241.0 128:109.0 129:613.0 130:159.0 131:239.0 133:1163.0 134:285.0 135:74.0 138:28.0 139:22.0 142:70…	439312	C00795	LKDRXBCSQODPBY-OEXCPVAWSA-N	0.68	1	1574	2658	4459	2965	5226	1238	3056	1823	3551	7022	4772	28781	7534	3686
sucrose	912704	271	16661	85:23797.0 86:3499.0 87:23892.0 88:12950.0 89:58321.0 90:5727.0 91:5072.0 92:769.0 93:1945.0 94:1780.0 95:5674.0 96:847.0 97:15080.0 98:3953.0 99:26594.0 100:3626.0 101:68237.0 102:31677.0 103:932335.0 104:85404.0 105:39516.0 106:2237.0 107:1067.0 108:731.0 109:55123.0 110:3888.0 111:24964.0 112:3934.0 113:41505.0 114:9666.0 115:31782.0 116:33587.0 117:219840.0 118:23267.0 119:27738.0 120:2710.0 …	5988	C00089	CZMRCDWAGMRECN-UGDNZRGBSA-N	0.84	1	1098	2516	4915	3677	1227	43886	1178	8262	992	3504	30169	22097	20781	20700
succinic acid	370608	247	161	85:303.0 87:764.0 88:359.0 89:340.0 91:55.0 92:42.0 95:84.0 98:86.0 99:324.0 101:577.0 102:330.0 103:701.0 104:172.0 105:342.0 106:78.0 107:93.0 111:30.0 113:629.0 114:213.0 115:891.0 116:1231.0 117:1124.0 118:170.0 119:320.0 120:104.0 124:22.0 126:77.0 128:196.0 129:6064.0 130:1045.0 131:1466.0 132:345.0 133:2204.0 135:234.0 136:65.0 137:16.0 138:15.0 142:39.0 143:223.0 145:378.0 147:57887.0 148…	1110	C00042	KDYFGRWQOYBRFD-UHFFFAOYSA-N	1	1	977096	577764	674088	830217	152180	301809	249523	260646	82415	66656	201593	148669	146493	52317
stigmasterol	1110837	255	17956	85:1045.0 88:11.0 89:386.0 90:45.0 91:10113.0 92:1372.0 93:8935.0 94:1740.0 95:7966.0 96:1310.0 97:5367.0 98:509.0 99:196.0 101:403.0 102:1.0 103:473.0 104:300.0 105:8811.0 106:1496.0 107:6257.0 108:1097.0 109:3462.0 110:645.0 111:557.0 112:82.0 113:71.0 114:20.0 115:1182.0 116:532.0 117:3012.0 118:656.0 119:6574.0 120:2431.0 121:3481.0 122:703.0 123:1582.0 124:260.0 127:147.0 128:985.0 129:17828…	5280794	C05442	HCXVJBMSMIARIN-PHZDYDNGSA-N	0.79	0.67	563	416	559	436	1130	431	695	398	575	808	630	1260	770	726
stearic acid	787622	117	13	85:4191.0 86:1569.0 87:1271.0 88:840.0 89:3341.0 90:339.0 91:1247.0 92:198.0 93:2558.0 94:311.0 95:7043.0 96:882.0 97:6832.0 98:5171.0 99:2925.0 100:405.0 101:1507.0 102:583.0 103:508.0 104:58.0 105:3188.0 106:306.0 107:1125.0 108:164.0 109:2130.0 110:377.0 111:3168.0 112:1361.0 113:512.0 114:158.0 115:1020.0 116:7267.0 117:126653.0 118:11937.0 119:4908.0 120:246.0 121:958.0 122:149.0 123:575.0 1…	5281	C01530	QIQXTHQIDYTFRH-UHFFFAOYSA-N	1	1	249206	220125	302535	326996	385341	255488	448314	356948	414663	505059	343318	692237	413985	265572
sorbitol	667922	217	162	85:588.0 86:704.0 88:1768.0 89:8743.0 90:652.0 91:1094.0 92:168.0 93:127.0 94:89.0 97:2807.0 98:1048.0 99:1610.0 100:506.0 101:5089.0 102:848.0 103:48732.0 104:4923.0 105:2703.0 106:215.0 109:509.0 110:185.0 111:1108.0 112:146.0 113:1262.0 114:181.0 115:2342.0 116:957.0 117:28648.0 118:2694.0 119:2266.0 120:260.0 121:427.0 123:238.0 124:184.0 125:365.0 126:341.0 127:1107.0 129:20376.0 130:3176.0 …	5780	C00794	FBPFZTCFMRRESA-JGWLITMVSA-N	0.68	1	5625	5349	895	1006	6980	1411	6911	22914	2197	2087	4542	8696	2207	4400
sinapinic acid	788416	338	3181	85:149.0 86:82.0 88:11.0 89:1714.0 90:180.0 91:795.0 92:279.0 95:109.0 96:25.0 97:76.0 98:125.0 99:254.0 100:79.0 102:188.0 103:397.0 104:203.0 105:264.0 106:126.0 108:57.0 109:148.0 111:161.0 113:90.0 114:48.0 115:608.0 116:321.0 117:1024.0 118:36.0 119:866.0 120:415.0 121:184.0 122:33.0 124:61.0 128:148.0 130:314.0 131:511.0 132:760.0 133:614.0 134:157.0 135:828.0 136:157.0 137:119.0 138:20.0 1…	80642	C20448	PCSKKIUURRTAEM-UHFFFAOYSA-N	0.74	0.33	232	1032	923	952	1076	1492	158	576	1154	1033	952	1036	633	664
shikimic acid	611100	204	286	85:149.0 87:51.0 89:152.0 90:30.0 91:290.0 92:189.0 93:498.0 94:99.0 95:323.0 96:150.0 97:191.0 98:58.0 99:248.0 100:45.0 101:676.0 103:796.0 104:122.0 105:435.0 107:157.0 108:97.0 109:114.0 111:293.0 112:57.0 113:62.0 114:60.0 115:150.0 116:435.0 117:504.0 118:76.0 119:240.0 121:261.0 122:62.0 123:242.0 125:205.0 126:81.0 128:58.0 131:777.0 132:71.0 133:2652.0 134:351.0 135:280.0 137:3.0 138:27.…	8742	C00493	JXOHGGNKMLTUBP-HSUXUTPPSA-N	0.37	0.67	2198	2069	2739	3037	2044	2009	3575	3654	2156	2739	3552	7015	2729	3540
serine	395020	218	25	85:536.0 86:1604.0 87:945.0 88:1874.0 89:1384.0 90:199.0 91:148.0 95:84.0 97:103.0 98:189.0 99:283.0 100:23226.0 101:3557.0 102:1780.0 103:3612.0 104:267.0 105:217.0 109:46.0 110:192.0 112:43.0 113:186.0 114:2146.0 115:2068.0 116:7090.0 117:3142.0 118:630.0 119:872.0 120:104.0 122:24.0 125:17.0 128:249.0 129:255.0 130:1752.0 131:2506.0 132:2800.0 133:5975.0 134:1177.0 135:499.0 141:90.0 142:206.0…	5951	C00065	MTCFGRXMJLQNBG-REOHCLBHSA-N	0.74	0	21075	32115	65812	43535	43256	36928	42135	38925	77197	48770	80954	57335	24891	6625
saccharic acid	699211	333	11214	85:376.0 86:223.0 87:56.0 89:377.0 90:30.0 91:59.0 93:137.0 94:112.0 95:140.0 99:663.0 100:177.0 101:426.0 102:1251.0 103:1710.0 104:173.0 105:104.0 106:11.0 108:89.0 110:106.0 111:181.0 112:63.0 113:312.0 114:10.0 115:253.0 116:35.0 117:1458.0 118:146.0 119:195.0 121:344.0 123:7.0 124:91.0 127:309.0 129:1394.0 130:600.0 131:1538.0 132:485.0 133:2043.0 134:499.0 135:122.0 138:17.0 139:23.0 140:81…	33037	C00818	DSLZVSRJTYRBFB-LLEIAEIESA-N	0	0	459	243	468	313	506	261	545	251	279	464	443	1121	589	238
ribose	553078	217	125857	86:256.0 88:77.0 89:2341.0 90:204.0 100:1244.0 102:397.0 103:25101.0 104:1858.0 105:1542.0 106:124.0 108:202.0 114:250.0 115:266.0 116:1750.0 117:824.0 118:141.0 119:131.0 125:92.0 128:189.0 130:320.0 131:658.0 132:835.0 133:1894.0 134:477.0 136:515.0 137:128.0 139:82.0 140:98.0 141:460.0 145:269.0 146:79.0 147:4568.0 148:451.0 153:48.0 158:165.0 159:162.0 160:1561.0 161:254.0 162:96.0 163:46.0 1…	5779	C00121	HMFHBZSHGGEWLO-SOOFDHNKSA-N	0.58	0.67	7535	5028	12158	9514	2407	10849	14328	5548	17347	7664	10574	10779	5941	3542
ribonic acid	597646	292	84543	86:34.0 87:189.0 88:350.0 89:1206.0 93:89.0 97:163.0 99:271.0 101:1055.0 102:1149.0 103:14449.0 104:1343.0 105:510.0 111:142.0 113:391.0 114:65.0 115:244.0 116:292.0 117:4183.0 118:357.0 119:78.0 125:85.0 129:1808.0 130:1437.0 131:1358.0 132:316.0 133:4108.0 134:646.0 135:379.0 141:281.0 142:49.0 143:1809.0 144:219.0 145:92.0 147:15767.0 148:2552.0 149:1820.0 150:145.0 151:61.0 157:484.0 159:32.0…	5460677	C01685	QXKAIJAYHKCRRA-BXXZVTAOSA-N	1	0.67	13300	11036	14849	13329	9869	7108	10819	7659	6716	6559	7034	8250	6166	1375
quinolinic acid	595597	296	146343	85:1098.0 87:1227.0 88:375.0 89:328.0 90:514.0 91:6179.0 92:2962.0 93:435.0 94:648.0 95:458.0 99:141.0 104:2136.0 105:932.0 106:2517.0 107:170.0 108:1200.0 109:728.0 110:326.0 111:192.0 112:875.0 113:535.0 114:196.0 115:414.0 119:3363.0 120:5494.0 121:708.0 122:733.0 123:140.0 124:157.0 126:31.0 131:1851.0 132:832.0 133:5656.0 134:1963.0 135:1207.0 136:7500.0 137:395.0 138:340.0 141:1012.0 144:35…	1066	C03722	GJAWHXHKYYXBSV-UHFFFAOYSA-N	0.26	0	421	532	561	3676	714	265	2391	455	590	535	1746	682	788	384
quinic acid	634900	345	4523	87:107.0 91:114.0 92:3.0 93:26.0 99:91.0 100:4.0 106:51.0 108:3.0 112:77.0 115:536.0 119:77.0 120:17.0 121:29.0 123:21.0 124:12.0 125:18.0 126:140.0 127:330.0 130:94.0 131:533.0 132:2.0 133:745.0 134:431.0 136:13.0 137:5.0 138:6.0 139:136.0 141:559.0 143:468.0 147:4537.0 148:790.0 149:692.0 150:49.0 151:189.0 154:24.0 157:65.0 158:6.0 161:36.0 165:9.0 167:239.0 168:114.0 169:34.0 176:73.0 181:98.…	6508	C00296	AAWZDTNXLSGCEK-LNVDRNJUSA-N	0.63	1	585	106	877	512	568	394	766	4097	392	498	640	2560	1942	835
pyruvic acid	213805	174	5864	86:84.0 89:7609.0 90:671.0 91:90.0 98:6.0 99:2390.0 100:1953.0 101:104.0 110:81.0 114:306.0 115:3591.0 116:333.0 117:2148.0 118:94.0 130:355.0 136:66.0 143:134.0 144:3.0 148:23.0 158:709.0 159:180.0 160:5.0 173:5.0 174:9542.0 175:1130.0 176:403.0 184:60.0 189:139.0 191:166.0 199:33.0 208:6.0 209:2.0 210:1.0 228:22.0 247:1.0 251:9.0 296:2.0 297:1.0 318:6.0 322:9.0 425:10.0	1060	C00022	LCTONWCANYUPML-UHFFFAOYSA-N	0.32	0.33	810	919	1359	992	1382	823	1175	1004	1200	1550	2946	4297	1906	1300
pyrophosphate	326948	110	1682	85:746.0 86:163.0 87:687.0 88:1639.0 89:589.0 90:1076.0 91:1108.0 92:214.0 93:247.0 94:75.0 95:175.0 96:4.0 97:644.0 98:363.0 99:463.0 102:47.0 103:235.0 104:105.0 105:404.0 106:240.0 107:1164.0 108:267.0 109:635.0 110:41771.0 111:1664.0 112:701.0 113:169.0 114:122.0 115:608.0 116:108.0 118:446.0 119:533.0 120:192.0 121:797.0 122:75.0 123:408.0 124:44.0 125:188.0 127:7532.0 128:943.0 129:611.0 13…	1023	C00013	XPPKVPWEQAFLFU-UHFFFAOYSA-N	0.11	0.33	2877	3060	2894	2689	1437	2303	2906	1583	2804	3666	3996	5624	3115	4373
putrescine	588119	174	21703	85:624.0 86:17614.0 87:1954.0 88:701.0 95:37.0 96:1.0 97:93.0 98:646.0 99:2310.0 100:8640.0 101:1171.0 102:973.0 103:9.0 110:382.0 111:26.0 112:811.0 113:463.0 114:1772.0 115:664.0 116:1599.0 117:894.0 118:197.0 124:16.0 125:39.0 126:2092.0 127:226.0 128:1088.0 129:243.0 130:4521.0 131:1582.0 132:862.0 140:655.0 141:77.0 142:1872.0 143:265.0 144:500.0 145:66.0 146:2422.0 153:32.0 156:175.0 158:65…	1045	C00138	KIDHWZJUCRJVML-UHFFFAOYSA-N	0.68	0.67	15474	12527	9253	12172	6593	8557	9426	8115	6293	15623	16752	13028	9702	17544
p-tolyl glucuronide	847531	180	31571	85:38.0 90:94.0 91:487.0 92:20.0 95:109.0 99:194.0 100:40.0 101:209.0 103:262.0 104:8.0 105:161.0 107:419.0 108:504.0 109:7.0 111:16.0 115:92.0 116:144.0 117:277.0 119:85.0 123:28.0 124:4.0 125:16.0 126:18.0 129:852.0 130:3.0 131:126.0 132:138.0 133:629.0 134:38.0 135:134.0 136:31.0 137:2.0 140:46.0 141:110.0 142:46.0 143:830.0 144:58.0 145:211.0 147:2446.0 148:270.0 149:358.0 151:19.0 153:188.0 …	154035		JPAUCQAJHLSMQW-XPORZQOISA-N	0	0	236	145	199	125	258	235	201	230	323	360	335	301	420	159
pseudo-uridine	815904	217	47203	86:60.0 88:24.0 90:11.0 94:5.0 100:294.0 101:36.0 103:300.0 112:4.0 116:171.0 117:130.0 125:8.0 127:32.0 128:92.0 129:141.0 131:111.0 133:215.0 135:26.0 140:69.0 142:105.0 143:160.0 147:725.0 148:105.0 149:41.0 154:37.0 156:1300.0 157:487.0 158:96.0 168:13.0 170:11.0 174:19.0 185:14.0 187:13.0 188:4.0 189:41.0 191:20.0 215:90.0 216:7.0 217:2216.0 218:409.0 219:218.0 220:22.0 229:11.0 230:38.0 239…	15047	C02067	PTJWIQPHWPFNBW-GBNDHIKLSA-N	0.47	0	910	764	349	637	462	639	580	9460	465	1710	1134	1492	773	1003
propane-1,3-diol NIST	214380	177	282	85:801.0 86:145.0 87:673.0 99:342.0 100:269.0 101:1134.0 102:390.0 103:1442.0 104:191.0 105:263.0 113:55.0 115:7165.0 116:474.0 119:330.0 129:59.0 130:5199.0 131:1969.0 133:1784.0 135:367.0 145:32.0 147:17505.0 148:2962.0 149:1307.0 150:157.0 151:34.0 163:52.0 164:30.0 176:36.0 177:1417.0 178:147.0 179:81.0 180:21.0 183:38.0 186:23.0 192:22.0 201:32.0 203:21.0 205:278.0 213:45.0 227:17.0 231:24.0…	10442	C02457	YPFDHNVEDLHUCE-UHFFFAOYSA-N	1	1	2127	1036	2358	1815	3172	2362	2275	1321	2468	2628	2549	4890	3187	2206
proline	364523	142	171970	85:1055.0 86:1908.0 87:916.0 88:634.0 95:165.0 96:356.0 97:345.0 99:1005.0 100:3118.0 101:1393.0 103:251.0 106:185.0 107:211.0 108:134.0 113:1037.0 114:294.0 115:1417.0 118:96.0 121:64.0 126:275.0 128:58.0 131:365.0 133:1875.0 140:1177.0 142:96461.0 143:13706.0 144:4081.0 145:234.0 147:1734.0 148:505.0 155:204.0 170:1119.0 174:120.0 175:34.0 176:111.0 181:141.0 184:74.0 196:36.0 204:70.0 215:33.0…	145742	C00148	ONIBWKKTOPOVIA-BYPYZUCNSA-N	0.84	0.67	7612	12937	11662	3429	14554	8765	8952	12339	20858	10085	16427	14202	6371	1433
pinitol	622466	260	16544	85:9395.0 86:1247.0 87:3795.0 88:1582.0 89:101591.0 90:8600.0 91:6349.0 92:451.0 93:526.0 94:227.0 95:1533.0 96:175.0 97:1364.0 98:1082.0 99:8159.0 100:1129.0 101:11924.0 102:3254.0 103:78294.0 104:7604.0 105:5939.0 106:408.0 107:576.0 108:301.0 109:3162.0 110:453.0 111:5748.0 112:942.0 113:3906.0 114:782.0 115:5105.0 116:17470.0 117:11099.0 118:1686.0 119:8789.0 120:980.0 121:694.0 122:26.0 123:…	164619	C03844	DSCFFEYYQKSRSV-FEPQRWDDSA-N	1	1	755758	701547	666380	638492	881656	753876	857015	572187	758135	398038	439094	522538	354373	360722
pimelic acid	523205	155	33429	85:401.0 86:767.0 87:6.0 88:84.0 93:6.0 95:185.0 96:65.0 97:1110.0 98:147.0 99:197.0 100:40.0 101:333.0 102:57.0 103:160.0 104:5.0 105:28.0 107:362.0 108:52.0 110:38.0 111:119.0 112:3.0 113:401.0 115:115.0 116:422.0 117:2566.0 118:134.0 119:71.0 122:1.0 124:204.0 125:2198.0 127:220.0 128:25.0 129:1610.0 130:615.0 131:483.0 133:564.0 134:57.0 135:84.0 137:56.0 138:18.0 139:8.0 140:14.0 141:43.0 14…	385	C02656	WLJVNTCWHIRURA-UHFFFAOYSA-N	0	0	277	287	396	251	377	242	585	570	408	246	226	386	273	151
phytol	761712	143	3192	85:289.0 86:126.0 88:244.0 89:421.0 93:8.0 95:309.0 96:270.0 97:141.0 98:162.0 99:186.0 100:115.0 101:841.0 102:38.0 103:473.0 105:22.0 107:75.0 109:125.0 111:146.0 112:77.0 113:127.0 115:76.0 116:79.0 117:326.0 118:190.0 121:37.0 122:27.0 123:538.0 124:112.0 126:124.0 129:259.0 130:97.0 131:412.0 132:89.0 133:199.0 134:256.0 139:46.0 141:49.0 143:5116.0 144:663.0 145:148.0 147:569.0 149:92.0 155…	5280435	C01389	BOTWFXYSPFMFNR-PYDDKJGSSA-N	0.16	0.67	1519	1051	1121	1252	1657	1047	2126	878	1738	2208	1368	1938	1420	1652
p-hydroxylphenyllactic acid	654036	308	131590	85:2215.0 86:1344.0 87:2899.0 88:519.0 89:13136.0 90:2723.0 93:1102.0 94:158.0 95:1201.0 96:579.0 97:851.0 98:588.0 99:2702.0 101:4568.0 102:3343.0 103:11556.0 104:2403.0 105:4745.0 106:1128.0 107:1523.0 111:585.0 113:567.0 115:4542.0 116:3517.0 117:5703.0 119:16411.0 120:1714.0 121:1683.0 122:355.0 123:440.0 124:169.0 125:376.0 127:228.0 129:2603.0 130:2580.0 131:12108.0 132:3257.0 133:19695.0 1…	9378	C03672	JVGVDSSUAVXRDY-UHFFFAOYSA-N	0.16	0.33	281	278	321	341	462	277	484	863	375	602	248	817	781	274
phosphoethanolamine	603912	299	1723	85:20.0 86:924.0 87:173.0 88:41.0 90:8.0 91:76.0 95:36.0 96:1.0 97:39.0 99:9.0 100:4477.0 101:327.0 102:26.0 107:64.0 109:53.0 113:35.0 114:2019.0 115:1275.0 116:271.0 117:260.0 119:44.0 120:5.0 123:18.0 129:2.0 130:467.0 131:202.0 132:82.0 133:763.0 134:65.0 135:351.0 136:14.0 137:122.0 140:1.0 143:21.0 144:14.0 146:1.0 147:618.0 148:30.0 151:53.0 158:77.0 160:1.0 161:3.0 162:9.0 163:5.0 164:2.0…	1015	C00346	SUHOOTKUPISOBE-UHFFFAOYSA-N	0.37	0	456	609	367	547	548	326	185	502	204	363	647	255	241	139
phosphate	345365	314	4	85:2157.0 86:4845.0 87:5305.0 88:1544.0 89:6178.0 90:913.0 91:5486.0 92:639.0 93:1090.0 94:256.0 95:178.0 96:901.0 97:221.0 98:1216.0 99:626.0 100:3524.0 103:17906.0 104:4250.0 105:12326.0 106:1911.0 107:7514.0 108:751.0 109:2429.0 110:239.0 112:225.0 113:1044.0 114:607.0 115:23611.0 116:3246.0 117:2166.0 118:1082.0 119:15220.0 120:2183.0 121:11456.0 122:1330.0 123:5152.0 124:478.0 125:397.0 126:…	1004	C00009	NBIIXXVUZAFLBC-UHFFFAOYSA-N	1	1	6979	11197	17178	7276	17919	18215	13455	29325	42757	6375	10128	7560	13544	5913
phenylethylamine	513300	174	16890	86:5896.0 87:600.0 88:548.0 90:188.0 91:2636.0 92:206.0 93:1.0 97:1.0 98:48.0 99:129.0 100:2765.0 101:192.0 102:109.0 103:2633.0 104:279.0 107:378.0 108:74.0 110:55.0 113:65.0 114:106.0 116:481.0 121:196.0 122:31.0 124:2.0 127:165.0 128:135.0 129:158.0 130:745.0 134:29.0 135:9.0 139:10.0 143:120.0 144:297.0 146:47.0 155:163.0 158:53.0 160:164.0 161:9.0 162:213.0 172:80.0 174:6708.0 175:987.0 176:…	1001	C05332	BHHGXPLMPWCGHP-UHFFFAOYSA-N	0.26	0	638	909	500	584	527	354	394	13004	348	257	286	1018	193	478
phenylalanine	537804	218	33	85:116.0 86:960.0 87:386.0 88:130.0 89:524.0 90:333.0 91:7394.0 92:957.0 93:245.0 95:80.0 97:48.0 98:130.0 99:52.0 100:9746.0 101:1177.0 102:805.0 103:1034.0 104:243.0 105:388.0 107:71.0 113:39.0 114:39.0 115:219.0 116:165.0 117:780.0 118:464.0 119:424.0 120:416.0 121:430.0 122:59.0 123:39.0 129:97.0 130:1679.0 131:1133.0 132:1341.0 133:1146.0 134:336.0 135:293.0 136:49.0 138:34.0 139:49.0 140:25…	6140	C00079	COLNVLDHVKWLRT-QMMMGPOBSA-N	1	1	10256	25676	31805	12777	16970	13723	18045	146408	43084	30727	33348	31175	16808	10908
phenylacetic acid	368081	164	1733	85:15.0 86:1825.0 87:567.0 88:240.0 89:6578.0 90:5347.0 91:20552.0 92:1827.0 93:126.0 94:19.0 95:266.0 97:74.0 100:1526.0 101:518.0 102:229.0 103:171.0 105:671.0 106:137.0 108:56.0 112:135.0 116:127.0 117:4352.0 118:2311.0 119:769.0 120:88.0 121:1111.0 122:24.0 123:38.0 124:38.0 130:280.0 131:53.0 132:343.0 133:940.0 135:497.0 136:21.0 137:6176.0 138:606.0 139:203.0 140:14.0 144:86.0 146:76.0 148…	999	C07086	WLJVXDMOQOGPHL-UHFFFAOYSA-N	0.32	0	942	2582	1864	1781	10670	8322	4824	10422	5757	10762	6875	3992	5071	890
phenol	218927	151	31889	91:2045.0 92:161.0 93:334.0 94:209.0 95:2491.0 96:415.0 97:231.0 105:135.0 106:56.0 110:100.0 111:75.0 112:21.0 120:80.0 121:643.0 122:37.0 123:637.0 124:89.0 125:41.0 131:307.0 132:52.0 134:140.0 135:1287.0 136:193.0 137:125.0 145:37.0 149:73.0 150:28.0 151:15374.0 152:2150.0 153:646.0 154:68.0 166:3125.0 167:465.0 168:102.0 170:10.0 174:109.0 189:40.0 246:20.0 287:37.0 300:22.0 317:16.0 324:18.…	996	C00146	ISWSIDIOOBJBQZ-UHFFFAOYSA-N	0.58	0.33	2327	2351	3063	2482	2942	2284	1899	1464	2575	3576	3174	5182	3193	2329
pentonic acid	596671	292	14734	85:28.0 86:27.0 87:46.0 88:51.0 89:633.0 90:52.0 91:30.0 92:18.0 93:9.0 94:18.0 95:9.0 96:27.0 98:18.0 99:48.0 100:58.0 101:133.0 102:249.0 103:2291.0 104:189.0 105:70.0 106:21.0 107:45.0 109:20.0 110:18.0 111:52.0 112:27.0 113:61.0 114:24.0 115:39.0 116:24.0 117:580.0 118:47.0 119:49.0 120:11.0 121:9.0 122:21.0 123:7.0 124:8.0 125:16.0 126:42.0 127:118.0 128:15.0 129:365.0 130:199.0 131:290.0 13…	10264		QXKAIJAYHKCRRA-UHFFFAOYSA-N	0.68	0.67	6767	5902	5697	4736	7913	5685	7765	5404	5965	3401	3122	3833	2312	802
pentitol	561721	307	16624	89:382.0 90:32.0 93:12.0 100:127.0 101:141.0 102:57.0 103:5552.0 104:377.0 105:31.0 110:101.0 113:98.0 115:27.0 117:1218.0 118:90.0 119:10.0 127:172.0 129:3002.0 130:931.0 131:555.0 133:909.0 134:160.0 141:20.0 143:185.0 144:135.0 147:4361.0 148:471.0 149:548.0 151:61.0 153:6.0 157:1007.0 158:82.0 159:54.0 161:29.0 163:129.0 171:32.0 173:7.0 175:78.0 177:56.0 184:126.0 186:4.0 187:24.0 189:406.0 …	827	D00061	HEBKCHPVOIAQTA-UHFFFAOYSA-N	0.37	0.33	5562	4983	4871	4291	969	1155	685	585	776	477	448	715	426	406
pentadecanoic acid	674647	117	1680	85:1079.0 86:936.0 87:668.0 88:311.0 89:1235.0 90:252.0 91:363.0 92:121.0 93:924.0 94:23.0 95:2663.0 96:207.0 97:1950.0 98:1682.0 99:1097.0 100:375.0 101:739.0 102:111.0 103:398.0 105:1755.0 106:21.0 107:560.0 109:714.0 110:435.0 111:832.0 112:533.0 113:210.0 114:84.0 115:386.0 116:3014.0 117:51588.0 118:5064.0 119:2265.0 120:57.0 121:350.0 122:9.0 123:205.0 124:23.0 125:265.0 126:192.0 127:184.0…	13849	C16537	WQEPLUUGTLDZJY-UHFFFAOYSA-N	0	0	15341	13470	15793	14535	19204	16766	20131	15270	17172	16737	12530	14179	11955	7704
parabanic acid NIST	464991	100	4944	86:184.0 100:2598.0 101:191.0 102:43.0 107:53.0 110:113.0 132:10.0 180:10.0 184:81.0 185:1.0 215:53.0 216:3.0 243:231.0 258:5.0 312:3.0 349:7.0 360:7.0 402:7.0 409:10.0 429:9.0 433:1.0 447:3.0 480:21.0 483:7.0 496:10.0	67126	C00802	ZFLIKDUSUDBGCD-UHFFFAOYSA-N	0.32	0	3181	2415	4446	4102	4325	3255	3544	15213	2631	2250	2516	2218	1837	1107
pantothenic acid	690887	291	31356	86:142.0 87:115.0 88:61.0 89:123.0 91:147.0 93:29.0 97:25.0 98:459.0 100:211.0 101:202.0 102:407.0 103:6738.0 104:460.0 105:272.0 106:32.0 114:19.0 115:305.0 116:236.0 117:4122.0 118:351.0 119:205.0 120:33.0 121:29.0 122:19.0 124:194.0 128:128.0 129:1113.0 130:360.0 131:394.0 132:39.0 133:428.0 134:46.0 135:88.0 143:489.0 144:621.0 145:402.0 146:236.0 147:1702.0 148:191.0 149:222.0 156:34.0 157:2…	6613	C12276	GHOKWGTUZJEAQD-ZETCQYMHSA-N	0.37	0	104	275	300	282	354	306	230	370	255	269	59	330	254	146
palmitoleic acid	706508	311	96	85:405.0 86:127.0 87:100.0 88:106.0 89:342.0 90:32.0 91:410.0 92:134.0 93:696.0 94:296.0 95:1599.0 96:1826.0 97:1110.0 98:1428.0 99:386.0 100:76.0 101:299.0 102:133.0 105:458.0 107:371.0 108:267.0 109:604.0 110:792.0 111:403.0 112:293.0 113:104.0 114:41.0 115:49.0 116:721.0 117:8045.0 118:759.0 119:439.0 120:82.0 121:328.0 123:517.0 124:259.0 125:141.0 129:6070.0 130:660.0 131:1353.0 132:963.0 13…	445638	C08362	SECPZKHBENQXJG-FPLPWBNLSA-N	1	1	715	936	1476	1202	930	1073	2052	1214	642	2991	108	1924	913	1192
palmitic acid	713809	313	11	85:5547.0 86:2174.0 87:1945.0 88:1374.0 89:4967.0 90:773.0 91:1518.0 92:318.0 93:3798.0 94:511.0 95:10592.0 96:1486.0 97:8747.0 98:6953.0 99:4528.0 100:714.0 101:2700.0 102:872.0 103:543.0 105:5528.0 106:406.0 107:1555.0 108:180.0 109:2908.0 110:516.0 111:3724.0 112:1696.0 113:834.0 114:115.0 115:1629.0 116:11477.0 117:187825.0 118:18078.0 119:7322.0 120:225.0 121:1203.0 122:69.0 123:876.0 124:28…	985	C00249	IPCSVZSSVZVIGE-UHFFFAOYSA-N	0.47	0.67	53534	47802	61596	71071	78167	60670	114647	72046	77671	138527	58469	137332	84632	61606
oxoproline	485935	156	10	85:3305.0 86:3646.0 88:224.0 89:349.0 92:90.0 93:31.0 94:268.0 97:300.0 98:1005.0 99:1224.0 100:2213.0 101:88.0 102:773.0 103:769.0 104:198.0 105:507.0 106:72.0 108:279.0 109:95.0 110:674.0 111:220.0 112:3321.0 113:1081.0 114:1752.0 115:792.0 116:101.0 117:1281.0 118:207.0 119:332.0 122:383.0 123:65.0 124:48.0 126:536.0 127:49.0 128:356.0 129:115.0 130:114.0 131:2158.0 132:618.0 133:4526.0 134:75…	7405	C01879	ODHCTXKNWHHXJC-VKHMYHEASA-N	1	1	257848	248568	330165	292696	358249	406971	413288	295217	405378	166465	242177	207909	157360	85117
oxalic acid	260513	190	4923	85:642.0 86:564.0 88:852.0 89:2725.0 90:394.0 91:354.0 92:72.0 93:452.0 95:374.0 99:782.0 100:169.0 101:3135.0 102:7162.0 103:10813.0 104:1629.0 105:3087.0 106:416.0 107:839.0 108:169.0 109:471.0 110:173.0 111:137.0 113:787.0 114:94.0 115:3681.0 116:1325.0 117:6042.0 118:1002.0 119:1067.0 120:91.0 121:33.0 122:65.0 123:314.0 124:97.0 125:300.0 129:68.0 130:184.0 131:11895.0 132:2017.0 133:14362.0…	971	C00209	MUBZPKHOEPUJKR-UHFFFAOYSA-N	0.47	0	340	193	541	585	571	417	756	227	575	201	223	354	671	340
orotic acid	586317	254	18492	86:145.0 93:50.0 97:74.0 99:33.0 100:658.0 101:27.0 117:39.0 124:23.0 131:210.0 132:36.0 133:51.0 140:16.0 147:494.0 153:16.0 158:39.0 167:49.0 174:219.0 214:30.0 225:13.0 226:22.0 239:84.0 246:15.0 253:160.0 254:1313.0 255:366.0 256:147.0 257:19.0 269:169.0 270:80.0 271:22.0 282:29.0 298:15.0 313:14.0 328:15.0 336:13.0 356:52.0 357:395.0 358:187.0 359:82.0 360:19.0 371:27.0 372:28.0 397:15.0 400…	967	C00295	PXQPEWDEAKTCGB-UHFFFAOYSA-N	0.63	0.67	46942	44388	46193	43907	36484	59341	36673	26556	31036	8978	7095	5705	6751	2267
ornithine	527113	142	1821	85:252.0 86:569.0 87:548.0 88:467.0 89:1118.0 90:393.0 94:104.0 95:111.0 96:181.0 97:341.0 98:542.0 99:225.0 100:4351.0 101:232.0 102:4646.0 103:662.0 104:345.0 105:178.0 106:63.0 107:181.0 108:4.0 109:6.0 110:358.0 111:16.0 112:222.0 113:200.0 114:874.0 115:3565.0 116:287.0 117:1730.0 118:380.0 119:233.0 124:193.0 125:16.0 126:683.0 128:2450.0 129:1396.0 130:1712.0 131:801.0 132:778.0 133:1042.0…	6262	C00077	AHLPHDHHMVZTML-BYPYZUCNSA-N	0.79	1	8936	11077	20392	8855	11068	17912	11649	22629	20542	22186	31316	24071	24175	16789
oleic acid	779120	339	43	85:2268.0 86:703.0 87:608.0 88:472.0 89:1302.0 90:134.0 91:1987.0 92:342.0 93:2662.0 94:1268.0 95:7406.0 96:10672.0 97:6738.0 98:7712.0 99:1578.0 100:201.0 101:682.0 102:145.0 103:388.0 104:124.0 105:1450.0 106:261.0 107:1323.0 108:726.0 109:3302.0 110:3665.0 111:2689.0 112:1153.0 113:264.0 114:114.0 115:259.0 116:3180.0 117:34280.0 118:3347.0 119:2670.0 120:259.0 121:1238.0 122:553.0 123:2546.0 …	445639	C00712	ZQPPMHVWECSIRJ-KTKRTIGZSA-N	0.26	1	24583	18648	22709	30838	29192	7988	56475	26829	25635	5369	1497	2299	1942	2462
nonadecanoic acid	822782	117	46258	85:1502.0 89:30.0 101:20.0 117:3559.0 118:308.0 129:1734.0 130:140.0 131:491.0 132:1487.0 134:55.0 135:25.0 145:565.0 146:4.0 150:7.0 159:47.0 173:18.0 185:102.0 187:34.0 201:139.0 213:2.0 241:13.0 246:10.0 283:25.0 285:5.0 313:22.0 327:21.0 328:30.0 339:2.0 341:7.0 346:3.0 354:7.0 355:315.0 356:200.0 357:42.0 358:14.0 364:1.0 403:4.0 428:8.0 484:8.0	12591	C16535	ISYWECDDZWTKFF-UHFFFAOYSA-N	0.84	1	2408	2903	3088	2694	4436	2751	4087	3381	3426	6199	2966	6001	6025	3714
nicotinic acid	366992	180	285	85:402.0 86:47.0 87:81.0 90:191.0 91:76.0 94:43.0 99:36.0 100:31.0 103:50.0 105:288.0 106:4046.0 107:327.0 109:67.0 110:145.0 118:33.0 122:66.0 123:45.0 126:72.0 129:143.0 134:280.0 135:48.0 136:4959.0 137:603.0 138:162.0 139:22.0 153:17.0 156:104.0 158:16.0 160:19.0 165:17.0 166:29.0 167:25.0 171:18.0 175:13.0 179:34.0 180:4823.0 181:551.0 182:132.0 184:156.0 195:164.0 196:32.0 198:40.0 200:20.0…	938	C00253	PVNIIMVLHYAWGP-UHFFFAOYSA-N	0.74	0	7406	7792	10703	10183	14548	10233	12498	8155	13894	6720	7518	3628	2136	1160
N-carbamoylaspartate	666187	160	87361	86:172.0 88:17.0 89:44.0 90:6.0 93:11.0 94:6.0 98:70.0 99:109.0 100:1217.0 101:168.0 102:99.0 103:26.0 104:4.0 105:7.0 107:6.0 110:2.0 113:38.0 114:83.0 115:31.0 116:1493.0 117:936.0 118:100.0 119:56.0 123:16.0 124:5.0 125:11.0 127:29.0 128:129.0 129:82.0 130:774.0 131:90.0 132:73.0 133:237.0 134:8.0 135:2.0 137:35.0 138:23.0 139:11.0 140:46.0 141:34.0 142:24.0 143:99.0 144:272.0 145:17.0 146:129…	93072	C00438	HLKXYZVTANABHZ-REOHCLBHSA-N	0.32	0	19934	10473	14745	8953	11538	7207	10355	5789	8189	5456	6654	10879	8479	5260
N-acetylmannosamine	722897	319	14817	85:4.0 86:39.0 87:791.0 88:39.0 89:233.0 90:24.0 91:8.0 92:15.0 93:43.0 94:13.0 95:18.0 96:9.0 97:4.0 98:45.0 99:101.0 100:46.0 101:79.0 102:5.0 103:418.0 104:33.0 105:43.0 106:8.0 107:21.0 108:29.0 109:20.0 110:98.0 111:30.0 112:44.0 113:62.0 114:48.0 115:13.0 116:132.0 117:365.0 118:46.0 119:28.0 120:11.0 121:28.0 122:10.0 123:17.0 124:10.0 125:23.0 127:3.0 128:48.0 129:623.0 130:79.0 131:125.0…	439281	C00645	OVRNDRQMDRJTHS-ZTVVOAFPSA-N	0.21	0.33	953	810	1093	1093	687	452	549	363	380	322	998	1244	761	353
n-acetyl-d-hexosamine	746341	319	1674	85:448.0 86:230.0 88:655.0 89:9641.0 90:778.0 99:345.0 100:2544.0 101:2131.0 102:964.0 103:45456.0 104:4561.0 105:1970.0 106:10.0 113:655.0 114:2492.0 115:766.0 116:104.0 117:11596.0 118:1129.0 119:1434.0 126:279.0 127:100.0 128:346.0 129:15183.0 130:2624.0 131:3200.0 133:18066.0 134:1988.0 135:689.0 140:72.0 141:221.0 142:588.0 143:1887.0 144:357.0 146:152.0 147:49213.0 148:7660.0 149:5097.0 150…	24139	C03878	OVRNDRQMDRJTHS-FMDGEEDCSA-N	0.37	0.33	279	494	1049	627	656	524	389	1153	1311	811	1025	802	1066	360
N-acetylaspartic acid	548028	158	4081	85:424.0 86:274.0 87:183.0 88:123.0 93:100.0 94:61.0 95:123.0 98:237.0 99:211.0 100:820.0 101:420.0 102:186.0 103:219.0 104:72.0 107:36.0 109:95.0 110:133.0 111:191.0 112:302.0 113:107.0 114:107.0 115:220.0 116:1962.0 117:4292.0 118:543.0 119:205.0 120:45.0 121:29.0 123:35.0 124:18.0 128:132.0 129:1942.0 130:860.0 131:1103.0 132:1033.0 133:678.0 134:131.0 135:58.0 137:52.0 138:25.0 139:83.0 141:4…	65065	C01042	OTCCIMWXFLJLIA-BYPYZUCNSA-N	0.47	0	6682	4387	4117	5998	2628	6029	3250	2996	2796	727	961	694	377	140
myristic acid	634414	285	127	85:1672.0 86:922.0 87:259.0 88:617.0 89:2301.0 90:194.0 91:565.0 93:1089.0 94:262.0 95:2947.0 96:479.0 97:1977.0 98:1752.0 99:1650.0 100:382.0 101:1406.0 104:452.0 105:1305.0 106:321.0 107:394.0 108:204.0 109:725.0 110:354.0 111:699.0 112:710.0 116:3547.0 117:55137.0 118:5160.0 119:1775.0 120:155.0 121:314.0 122:68.0 123:74.0 124:132.0 125:204.0 128:186.0 129:23236.0 130:2963.0 131:10163.0 132:11…	11005	C06424	TUNFSRHWOTWDNC-UHFFFAOYSA-N	0.95	1	3442	3124	3649	3787	4075	3181	5689	3828	3808	7611	3702	7386	5395	3505
myo-inositol	727312	305	171551	85:7720.0 86:4281.0 87:7852.0 88:2809.0 89:4702.0 90:631.0 92:661.0 94:670.0 95:1367.0 96:905.0 97:729.0 98:2430.0 99:8112.0 100:15543.0 101:15306.0 102:5893.0 103:81461.0 104:8114.0 105:7013.0 106:818.0 107:674.0 109:2242.0 110:530.0 111:7929.0 112:1636.0 113:5782.0 114:2016.0 115:7714.0 116:6871.0 117:12438.0 118:1750.0 119:4778.0 120:1026.0 121:780.0 123:473.0 125:1913.0 126:1331.0 127:5501.0 …				1	1	136574	124059	156351	145432	157678	178871	173564	130764	185867	168080	234487	95904	125792	75541
mucic acid	709842	333	6426	85:27.0 88:2.0 89:28.0 90:101.0 93:21.0 95:66.0 99:171.0 101:153.0 102:448.0 103:1679.0 104:125.0 105:13.0 106:2.0 107:23.0 110:36.0 111:100.0 115:17.0 117:651.0 118:112.0 121:8.0 124:1.0 128:77.0 129:1082.0 130:312.0 131:424.0 133:1205.0 134:12.0 135:82.0 136:4.0 137:3.0 139:2.0 140:41.0 141:17.0 142:106.0 143:1480.0 144:111.0 145:32.0 146:17.0 147:6387.0 148:679.0 149:640.0 150:1.0 152:3.0 153:…	3037582	C00879	DSLZVSRJTYRBFB-DUHBMQHGSA-N	0.32	0	278	278	357	186	133	165	208	144	144	58	146	280	97	79
montanic acid	1087377	117	84087	85:565.0 86:54.0 87:44.0 89:121.0 91:64.0 93:90.0 95:616.0 96:181.0 97:819.0 98:542.0 99:172.0 100:8.0 101:22.0 105:185.0 107:24.0 108:28.0 109:212.0 111:357.0 112:73.0 113:12.0 116:368.0 117:8406.0 118:752.0 119:300.0 121:123.0 123:28.0 125:48.0 129:3840.0 130:481.0 131:970.0 132:4101.0 133:1170.0 134:287.0 135:19.0 137:4.0 143:338.0 145:3044.0 146:313.0 148:1.0 154:30.0 157:2.0 159:182.0 160:35…	10470		UTOPWMOLSKOLTQ-UHFFFAOYSA-N	0.42	0	2103	1816	2618	2071	2581	1731	3634	1969	2715	1881	2376	3887	3389	1902
monomyristin	838305	343	97325	85:2267.0 86:155.0 87:266.0 88:191.0 89:1079.0 90:93.0 93:174.0 94:140.0 95:2721.0 96:151.0 97:1617.0 98:472.0 99:467.0 100:29.0 101:4826.0 102:358.0 103:3998.0 104:229.0 105:244.0 107:108.0 109:1496.0 111:983.0 112:118.0 113:245.0 115:330.0 116:2438.0 117:3520.0 118:294.0 119:216.0 121:96.0 123:657.0 125:76.0 128:28.0 129:4386.0 130:725.0 131:2022.0 132:732.0 133:2276.0 134:181.0 135:134.0 137:2…	79050		DCBSHORRWZKAKO-UHFFFAOYSA-N	0.32	0	401	319	327	615	598	520	764	410	308	749	306	676	475	275
methylmalonic acid	311617	147	8205	85:4457.0 86:12157.0 87:5846.0 88:1456.0 89:2309.0 90:819.0 91:713.0 92:92.0 93:166.0 94:6729.0 95:587.0 97:334.0 98:90.0 99:3563.0 100:10354.0 101:3021.0 102:2605.0 103:4920.0 104:1610.0 105:3023.0 106:635.0 107:526.0 108:115.0 109:86.0 110:184.0 111:131.0 112:43.0 113:16823.0 114:2237.0 115:10903.0 116:13124.0 117:11538.0 118:1872.0 119:2549.0 120:5975.0 121:661.0 122:426.0 123:76.0 124:49.0 12…	487	C02170	ZIYVHBGGAOATLY-UHFFFAOYSA-N	0.21	0.33	20215	17899	24651	13854	26711	14859	20087	20965	26168	18252	24711	49410	44552	31217
methyl O-D-galactopyranoside	630836	204	14758	85:74.0 86:12.0 87:134.0 88:68.0 89:1655.0 90:104.0 91:27.0 95:3.0 96:6.0 97:2.0 98:9.0 99:77.0 100:29.0 101:396.0 102:59.0 103:3447.0 104:316.0 105:190.0 106:20.0 109:22.0 110:4.0 111:63.0 112:10.0 113:65.0 114:78.0 115:69.0 116:268.0 117:709.0 118:65.0 119:148.0 121:10.0 125:7.0 126:38.0 127:54.0 128:13.0 129:1102.0 130:73.0 131:445.0 132:68.0 133:2743.0 134:271.0 135:128.0 136:16.0 138:1.0 139…	94214	C03619	HOVAGTYPODGVJG-VOQCIKJUSA-N	0.74	0.67	4713	4427	1012	5732	5421	5039	8591	1039	5016	3924	4557	7593	4741	3880
methionine sulfoxide	637588	128	1678	85:111.0 86:364.0 88:603.0 89:480.0 90:1509.0 91:197.0 92:84.0 93:154.0 95:15.0 97:671.0 98:290.0 99:172.0 100:3967.0 101:724.0 102:1925.0 103:992.0 104:302.0 105:398.0 108:181.0 110:1218.0 111:125.0 112:950.0 113:82.0 114:1237.0 115:308.0 116:243.0 117:622.0 118:349.0 119:370.0 120:31.0 126:441.0 127:60.0 128:36136.0 129:5558.0 130:2232.0 131:472.0 132:667.0 133:2030.0 134:1330.0 136:77.0 138:1.…	158980	C02989	QEFRNWWLZKMPFJ-YGVKFDHGSA-N	0.89	1	13183	16917	20037	14113	16447	9884	15917	74992	11601	29115	32326	33756	17938	14902
methionine	483560	176	45	86:209.0 87:157.0 88:89.0 92:28.0 96:49.0 98:179.0 100:943.0 101:113.0 102:175.0 103:199.0 104:109.0 105:441.0 107:31.0 114:409.0 115:107.0 117:136.0 118:21.0 122:14.0 128:6524.0 129:603.0 130:496.0 131:1184.0 132:354.0 134:118.0 144:59.0 145:49.0 146:97.0 147:486.0 148:243.0 149:200.0 151:51.0 159:53.0 160:202.0 161:47.0 162:43.0 163:30.0 164:16.0 172:30.0 174:90.0 175:14.0 176:5168.0 177:722.0 …	6137	C00073	FFEARJCKVFRZRR-BYPYZUCNSA-N	1	1	8015	12533	19926	15526	11403	5898	12495	131831	21463	17169	17319	11679	7672	42778
methanolphosphate	289520	241	5393	91:189.0 98:118.0 99:213.0 109:13.0 110:42.0 115:116.0 117:125.0 118:94.0 119:81.0 121:107.0 122:6.0 123:105.0 130:13.0 133:646.0 134:53.0 135:408.0 136:125.0 137:176.0 143:34.0 144:4.0 151:78.0 158:18.0 160:2.0 163:856.0 164:67.0 165:58.0 167:92.0 168:16.0 181:147.0 184:128.0 195:233.0 198:4.0 210:1.0 211:438.0 212:72.0 213:19.0 225:3.0 228:46.0 239:1.0 241:2338.0 242:433.0 243:249.0 244:9.0 256…	13130		CAAULPUQFIIOTL-UHFFFAOYSA-N	0	0	170	289	315	135	264	160	170	558	307	194	175	460	696	401
melibiose	988497	361	4730	87:30.0 88:14.0 89:775.0 90:43.0 96:163.0 99:91.0 100:296.0 101:841.0 102:257.0 103:3880.0 104:223.0 105:205.0 109:146.0 113:136.0 114:48.0 116:215.0 117:1162.0 118:29.0 125:3.0 129:2842.0 130:613.0 131:483.0 133:1258.0 134:133.0 135:18.0 137:14.0 138:29.0 139:3.0 140:57.0 141:70.0 142:53.0 143:226.0 145:162.0 147:3683.0 148:373.0 149:291.0 150:67.0 153:61.0 154:4.0 155:526.0 156:117.0 157:540.0 …	440658	C05402	DLRVVLDZNNYCBX-ABXHMFFYSA-N	0.42	0.33	180	298	116	888	193	510	472	333	79	705	2697	2573	1031	415
mannose	645856	205	70	85:142.0 89:1499.0 90:197.0 97:127.0 100:159.0 101:419.0 103:3780.0 104:287.0 105:648.0 112:23.0 113:305.0 114:520.0 115:388.0 116:86.0 117:2228.0 118:207.0 119:568.0 124:18.0 125:22.0 129:3108.0 131:511.0 133:1928.0 134:567.0 135:210.0 141:65.0 143:275.0 144:234.0 147:7354.0 150:205.0 152:14.0 157:1447.0 158:309.0 159:104.0 160:3213.0 161:172.0 162:117.0 163:130.0 164:22.0 167:7.0 169:89.0 170:1…	18950	C00159	WQZGKKKJIJFFOK-QTVWNMPRSA-N	0.89	0.67	4792	5786	2393	16426	17644	9249	6375	10539	9312	12605	42459	69603	16773	5509
mannonic acid NIST	689527	333	84667	85:362.0 87:509.0 88:148.0 89:1741.0 90:24.0 95:54.0 97:303.0 99:268.0 100:2.0 101:1388.0 102:1982.0 103:9955.0 104:1044.0 105:492.0 107:4.0 109:11.0 110:32.0 111:166.0 113:287.0 114:15.0 115:403.0 116:499.0 117:7048.0 118:652.0 119:665.0 126:13.0 127:153.0 128:31.0 129:5830.0 130:1573.0 131:2999.0 132:332.0 133:5505.0 134:683.0 135:410.0 138:6.0 139:2.0 141:167.0 142:35.0 143:3605.0 144:325.0 14…	3246006	C00514	RGHNJXZEOKUKBD-MBMOQRBOSA-N	0.74	0.67	1111	942	1323	746	2009	1385	1793	1079	1390	821	921	564	254	380
mannitol	663215	319	17883	85:280.0 86:2716.0 87:721.0 88:266.0 89:1849.0 91:31.0 95:7.0 97:242.0 98:55.0 99:127.0 100:1461.0 101:1171.0 102:291.0 103:12462.0 104:1201.0 105:191.0 107:139.0 110:19.0 111:65.0 113:144.0 117:8049.0 118:875.0 119:270.0 126:61.0 129:5251.0 130:900.0 131:1576.0 132:222.0 133:2932.0 134:10.0 135:38.0 139:22.0 141:117.0 143:628.0 144:294.0 145:408.0 147:17101.0 148:2774.0 149:1503.0 150:187.0 151:…	6251	C00392	FBPFZTCFMRRESA-KVTDHHQDSA-N	0.32	0.33	1581	1867	1921	1566	1354	964	1689	1939	2190	2477	2916	2291	184	1523
maltotriose	1182969	361	62251	85:6190.0 86:2524.0 87:4661.0 88:2786.0 89:30456.0 90:2634.0 91:2194.0 94:893.0 95:1803.0 97:9307.0 98:1620.0 99:5269.0 100:8521.0 101:17088.0 102:6617.0 103:147227.0 104:12319.0 105:15857.0 106:798.0 109:8830.0 111:3688.0 112:465.0 113:6291.0 114:4670.0 115:6498.0 116:7848.0 117:91363.0 118:6949.0 119:6948.0 120:28.0 121:798.0 123:449.0 125:1447.0 126:914.0 127:3940.0 128:3634.0 129:102612.0 130…	439586	C01835	FYGDTMLNYKFZSV-DZOUCCHMSA-N	0.21	0.67	349	201	161	13978	244	438	12459	3131	133	14069	19902	13797	16032	5749
maltotriitol	1216941	361	117211	85:344.0 86:62.0 87:146.0 88:67.0 89:231.0 90:34.0 96:78.0 97:109.0 98:42.0 99:151.0 101:600.0 103:3760.0 104:329.0 105:165.0 109:241.0 111:105.0 113:215.0 114:59.0 115:157.0 116:208.0 117:1427.0 129:3771.0 130:299.0 131:741.0 133:982.0 143:550.0 145:147.0 147:4744.0 148:805.0 149:720.0 153:26.0 155:373.0 156:121.0 157:436.0 159:25.0 161:28.0 169:1702.0 170:193.0 171:205.0 173:111.0 177:83.0 183:…				0.47	0.33	263	178	227	4124	278	253	3389	1526	155	1563	8161	1810	5625	3040
maltose	946601	204	1979	85:18.0 86:40.0 87:38.0 89:640.0 90:50.0 94:3.0 95:51.0 96:226.0 97:52.0 98:60.0 99:10.0 100:262.0 101:31.0 102:157.0 103:2571.0 104:171.0 105:231.0 108:7.0 109:86.0 111:17.0 112:13.0 113:130.0 114:62.0 116:82.0 117:1560.0 118:98.0 119:98.0 125:5.0 127:10.0 128:39.0 129:1849.0 130:331.0 131:223.0 132:24.0 133:813.0 134:81.0 140:25.0 141:77.0 142:107.0 143:428.0 145:58.0 147:3256.0 148:427.0 149:3…	439186	C00208	GUBGYTABKSRVRQ-PICCSMPSSA-N	0.53	0.67	14149	12626	15526	19728	19889	15302	15163	29361	4584	32929	16873	324333	19499	280752
maltitol	976828	361	21702	85:3520.0 86:1058.0 87:4048.0 88:2717.0 89:13864.0 90:1254.0 91:1100.0 92:224.0 93:536.0 94:531.0 95:1398.0 96:393.0 97:5331.0 98:793.0 99:3677.0 100:559.0 101:13808.0 102:2729.0 103:123175.0 104:12108.0 105:5982.0 106:394.0 107:504.0 108:158.0 109:3358.0 110:352.0 111:3577.0 112:570.0 113:4772.0 114:1142.0 115:4247.0 116:5894.0 117:73813.0 118:7390.0 119:5408.0 120:474.0 121:357.0 122:75.0 123:2…	493591	D04845	VQHSOMBJVWLPSR-WUJBLJFYSA-N	0.05	0.67	1024	407	436	2509	672	539	1092	878	286	2830	14506	12009	4878	495
malonic acid	305372	233	16918	85:1026.0 86:1326.0 87:4220.0 88:2045.0 89:1145.0 90:185.0 91:256.0 93:120.0 94:177.0 95:78.0 96:135.0 97:304.0 98:370.0 99:12693.0 100:1810.0 101:5145.0 102:1329.0 103:2418.0 104:448.0 105:1540.0 107:59.0 108:167.0 109:3011.0 110:122.0 111:448.0 113:89.0 114:57.0 115:3728.0 116:2072.0 117:4257.0 118:696.0 119:863.0 120:61.0 122:131.0 124:104.0 126:90.0 127:206.0 130:370.0 131:7673.0 132:1197.0 1…	867	C00383	OFOBLEOULBTSOW-UHFFFAOYSA-N	1	1	904	773	1120	744	1660	780	1362	1023	1443	724	1103	1229	406	197
malic acid	463180	233	1391	85:66.0 87:316.0 88:106.0 89:148.0 90:42.0 95:37.0 99:129.0 101:4462.0 102:488.0 103:641.0 104:93.0 105:294.0 115:533.0 116:432.0 117:2305.0 118:259.0 119:501.0 120:70.0 121:62.0 124:21.0 129:385.0 131:1945.0 132:129.0 133:6850.0 134:1075.0 135:667.0 136:51.0 137:33.0 139:20.0 142:41.0 143:745.0 144:107.0 145:145.0 147:21089.0 148:2969.0 149:2528.0 150:99.0 151:286.0 153:24.0 158:12.0 159:29.0 16…	525	C00711	BJEPYKJPYRNKOW-UHFFFAOYSA-N	1	1	8063	19028	47602	11334	6115	14173	4364	9731	23514	2545	5610	2027	2835	448
maleimide	245118	154	1743	85:294.0 86:375.0 87:61.0 88:60.0 92:7.0 93:188.0 94:171.0 96:191.0 97:130.0 99:129.0 100:1406.0 101:44.0 102:144.0 103:750.0 105:72.0 107:179.0 110:1243.0 111:89.0 114:287.0 115:459.0 116:31.0 117:256.0 126:37.0 127:659.0 128:781.0 130:926.0 131:244.0 133:167.0 134:886.0 135:5.0 141:1.0 144:9.0 146:57.0 147:1899.0 149:79.0 150:32.0 154:6151.0 155:630.0 156:263.0 157:17.0 160:56.0 167:18.0 168:5.…	10935	C07272	PEEHTFAAVSWFBL-UHFFFAOYSA-N	0.58	0.33	52497	52175	71406	50499	67555	62793	83139	51563	70713	36717	51032	64597	39431	26012
lyxose	541086	217	85112	85:155.0 87:455.0 88:330.0 89:5647.0 90:390.0 94:48.0 96:79.0 99:377.0 100:2717.0 101:1492.0 102:600.0 103:35832.0 104:3052.0 105:1929.0 106:120.0 107:53.0 109:17.0 110:80.0 111:85.0 112:138.0 113:332.0 114:254.0 115:274.0 116:415.0 117:4160.0 118:270.0 119:534.0 121:96.0 126:187.0 127:203.0 128:129.0 129:3451.0 130:540.0 131:1760.0 133:4326.0 134:544.0 135:414.0 138:29.0 139:23.0 142:121.0 143:6…	439240	C00476	SRBFZHDQGSBBOR-AGQMPKSLSA-N	0.11	0	2112	1599	2554	1534	2563	1642	2453	2053	1799	1551	1593	3246	2406	1207
lyxitol	573587	217	233	85:649.0 86:59.0 87:142.0 88:75.0 89:607.0 95:25.0 97:25.0 99:247.0 100:57.0 101:550.0 102:92.0 103:6136.0 104:480.0 105:198.0 106:44.0 111:98.0 112:73.0 113:193.0 114:48.0 115:140.0 116:225.0 117:3144.0 118:289.0 119:258.0 120:15.0 127:102.0 129:2235.0 130:260.0 131:777.0 133:1341.0 134:87.0 135:42.0 141:89.0 143:195.0 144:16.0 145:61.0 147:6082.0 148:964.0 149:538.0 150:39.0 151:43.0 157:231.0 …	439255	C00532	HEBKCHPVOIAQTA-IMJSIDKUSA-N	0.26	0	136039	116308	115878	16560	1751	1264	840	2360	1617	1803	1593	1982	5313	2760
lysine	663483	156	12	85:2755.0 86:29130.0 87:3786.0 88:12077.0 89:1291.0 90:709.0 92:136.0 93:103.0 94:668.0 95:313.0 96:506.0 97:609.0 98:2819.0 99:1955.0 100:31497.0 101:4429.0 102:7671.0 103:3645.0 104:565.0 105:379.0 106:83.0 107:97.0 108:128.0 109:134.0 110:753.0 111:416.0 112:6522.0 113:2018.0 114:7116.0 115:10574.0 116:3465.0 117:4929.0 118:1028.0 119:900.0 120:191.0 121:127.0 123:145.0 124:606.0 125:212.0 126…	5962	C00047	KDXKERNSBIXSRK-YFKPBYRVSA-N	0.89	0.67	56319	82680	77753	58942	57295	52244	42854	293616	91567	120759	143258	107699	77641	72628
linolenic acid	780376	108	4704	85:8263.0 86:3076.0 87:2638.0 88:1997.0 89:7764.0 90:1581.0 91:88210.0 92:18165.0 93:106470.0 94:49681.0 95:90232.0 96:13310.0 97:12053.0 98:4717.0 99:6412.0 100:1262.0 101:3274.0 102:1160.0 103:5418.0 104:2581.0 105:34033.0 106:9798.0 107:47500.0 108:55116.0 109:22200.0 110:3750.0 111:4531.0 112:1209.0 113:1357.0 114:277.0 115:3868.0 116:10630.0 117:51242.0 118:6917.0 119:21073.0 120:8375.0 121:…	5280934	C06427	DTOSIQBPPRVQHS-PDBXOOCHSA-N	0.58	0.33	15170	3552	10696	21020	15087	18190	10942	8535	3601	28075	11293	11505	14523	16729
linoleic acid	777414	150	165	85:1534.0 86:470.0 87:386.0 88:244.0 89:1256.0 90:176.0 91:6885.0 92:1525.0 93:8654.0 94:6153.0 95:14372.0 96:7918.0 97:3896.0 98:518.0 99:829.0 100:115.0 101:441.0 102:166.0 103:421.0 104:436.0 105:2615.0 106:995.0 107:4482.0 108:3591.0 109:5935.0 110:3865.0 111:1556.0 112:178.0 113:194.0 115:385.0 116:1903.0 117:9875.0 118:1041.0 119:1844.0 120:836.0 121:4850.0 122:2280.0 123:2389.0 124:1664.0 …	5280450	C01595	OYHQOLUKZRVURQ-HZJYTTRNSA-N	1	1	37237	31518	32456	50043	40639	44522	97603	42545	24997	101924	29410	63444	25680	40637
lignoceric acid	978597	132	104210	85:2380.0 86:760.0 89:854.0 91:551.0 92:193.0 93:904.0 94:146.0 95:3048.0 96:974.0 97:3155.0 98:2298.0 99:1510.0 102:139.0 105:433.0 107:88.0 109:1019.0 111:1448.0 112:385.0 113:495.0 116:1737.0 117:37070.0 118:3596.0 119:1601.0 120:87.0 121:738.0 123:159.0 125:482.0 129:17441.0 130:2113.0 131:3037.0 132:17484.0 133:6436.0 134:1239.0 135:1008.0 143:1648.0 145:11762.0 146:1599.0 153:158.0 154:47.0…	11197	C08320	QZZGJDVWLFXDLK-UHFFFAOYSA-N	0.79	1	1630	1431	1369	1059	1835	1303	2020	1515	2514	2069	1634	2336	1543	750
levoglucosan	569637	204	3169	85:775.0 87:165.0 88:163.0 89:177.0 90:42.0 91:21.0 92:2.0 95:13.0 97:132.0 98:53.0 99:731.0 100:180.0 101:2830.0 102:212.0 103:5456.0 104:270.0 105:366.0 109:317.0 111:424.0 112:33.0 113:818.0 114:131.0 115:724.0 116:1575.0 117:3643.0 118:337.0 119:568.0 120:38.0 125:69.0 126:44.0 127:263.0 129:5991.0 130:703.0 131:1830.0 132:221.0 133:3867.0 134:297.0 135:293.0 136:48.0 139:2.0 140:20.0 141:67.…	2724705		TWNIBLMWSKIRAT-VFUOTHLCSA-N	0.26	0.33	24907	21703	21518	21006	1615	1074	822	736	1526	1762	2209	2620	2049	1336
leucine	346101	158	9	85:4635.0 86:3771.0 87:1723.0 88:653.0 90:216.0 92:322.0 93:257.0 94:240.0 95:264.0 96:604.0 97:648.0 98:1293.0 99:2270.0 100:16154.0 101:2483.0 102:35025.0 103:8176.0 104:1484.0 106:132.0 109:214.0 110:350.0 111:258.0 112:641.0 113:670.0 114:595.0 115:4531.0 116:6283.0 117:2966.0 118:912.0 119:1252.0 120:148.0 124:228.0 125:94.0 126:557.0 127:719.0 128:4500.0 129:1122.0 130:7269.0 131:3307.0 132…	6106	C00123	ROHFNLRQFUQHCH-YFKPBYRVSA-N	0.79	0.67	25236	55610	124605	55719	70877	41692	57958	135105	171025	114501	187478	130070	75126	17516
lauric acid	547840	117	14728	85:5.0 87:18.0 89:6.0 91:3.0 94:1.0 95:12.0 101:38.0 102:28.0 103:339.0 104:1.0 107:71.0 108:1.0 109:6.0 110:24.0 115:234.0 116:17.0 117:2401.0 118:181.0 119:65.0 121:8.0 126:8.0 129:81.0 130:39.0 131:119.0 132:48.0 133:106.0 134:24.0 137:3.0 140:2.0 143:12.0 144:1.0 145:14.0 146:2.0 147:682.0 148:116.0 149:70.0 153:2.0 155:94.0 156:1.0 157:35.0 168:1.0 171:1.0 183:1.0 184:11.0 185:1.0 187:3.0 19…	3893	C02679	POULHZVOKOAJMA-UHFFFAOYSA-N	0.63	0.67	5393	2698	15714	5893	4340	4939	6777	2996	1111	4063	3495	2529	4700	3421
lactitol	959541	361	62247	85:15165.0 86:3999.0 87:9771.0 88:6313.0 89:90957.0 90:7984.0 91:5304.0 92:614.0 93:862.0 94:1584.0 95:2674.0 96:1615.0 97:15793.0 98:2935.0 99:12184.0 100:25041.0 101:32274.0 102:16565.0 103:350649.0 104:34478.0 105:29796.0 106:4794.0 107:1805.0 108:900.0 109:11519.0 110:2403.0 111:9672.0 112:2642.0 113:15560.0 114:7078.0 115:12952.0 116:16047.0 117:175394.0 118:18910.0 119:17415.0 120:1844.0 12…	157355	C13542	VQHSOMBJVWLPSR-JVCRWLNRSA-N	0	0.33	373	582	145	1050	322	1063	591	637	350	491	687	2487	1253	424
lactic acid	219848	191	46123	86:16619.0 87:146789.0 88:203478.0 89:44021.0 90:4589.0 91:5399.0 92:2326.0 93:2115.0 94:10118.0 95:3417.0 96:954.0 97:589.0 99:12540.0 100:2928.0 101:119286.0 102:104206.0 103:90957.0 104:16144.0 105:36142.0 106:5020.0 107:5840.0 108:885.0 109:791.0 110:2194.0 113:11122.0 114:2567.0 115:74843.0 116:33695.0 117:2428105.0 118:268597.0 119:128879.0 120:10300.0 121:3135.0 122:950.0 123:1352.0 124:11…	612	C01432	JVTAAEKCZFNVCJ-UHFFFAOYSA-N	0.21	0.33	8539	4277	16993	8325	9837	6881	19305	6485	12830	15119	25448	24904	20336	8374
ketohexose	627414	307	16813	86:98.0 89:2433.0 90:52.0 100:571.0 103:21582.0 104:1949.0 105:850.0 110:64.0 113:20.0 114:86.0 117:1212.0 142:44.0 163:412.0 164:32.0 172:447.0 173:138.0 174:51.0 184:57.0 189:815.0 190:116.0 197:21.0 200:10.0 201:114.0 202:65.0 205:222.0 214:112.0 216:35.0 217:8093.0 218:1576.0 219:397.0 220:34.0 221:96.0 225:24.0 244:27.0 256:36.0 261:19.0 262:14.0 263:50.0 275:42.0 277:708.0 278:223.0 279:88.…	439312	C00795	BJHIKXHVCXFQLS-PUFIMZNGSA-N	0.37	0.67	615	417	703	425	815	347	963	475	485	660	953	902	721	332
isothreonic acid	489385	292	1679	85:304.0 86:391.0 88:631.0 89:4158.0 90:414.0 91:179.0 92:233.0 93:215.0 94:45.0 96:145.0 97:116.0 98:15.0 99:816.0 100:110.0 101:2762.0 102:21122.0 103:20966.0 104:2634.0 105:1408.0 106:64.0 107:560.0 108:290.0 109:71.0 110:395.0 111:105.0 113:1032.0 114:253.0 115:1508.0 116:877.0 117:33848.0 118:3267.0 119:2907.0 120:140.0 121:96.0 122:8.0 124:18.0 125:13.0 127:531.0 128:50.0 129:6995.0 130:178…	151152	C00639	JPIJQSOTBSSVTP-GBXIJSLDSA-N	0.32	0.33	5263	3124	6375	5642	4358	1669	7751	2232	4040	5868	10410	11150	7997	2710
isothreitol	464779	217	16903	85:742.0 86:140.0 87:615.0 88:393.0 89:1536.0 90:159.0 91:2061.0 92:288.0 93:1389.0 94:90.0 95:329.0 96:65.0 97:192.0 98:37.0 99:424.0 100:313.0 101:4405.0 102:291.0 103:12246.0 104:1246.0 105:918.0 106:208.0 107:485.0 108:63.0 109:226.0 110:635.0 111:67.0 113:108.0 114:27.0 115:851.0 116:2489.0 117:8732.0 118:865.0 119:715.0 121:25.0 123:33.0 125:14.0 126:111.0 127:51.0 128:16.0 129:2214.0 130:6…	169019	C16884	UNXHWFMMPAWVPI-QWWZWVQMSA-N	0.58	0.33	1880	1970	1151	1474	2780	2129	2478	1835	2162	1406	1309	1151	1283	673
isopentadecanoic acid	663518	117	127681	88:64.0 89:228.0 90:112.0 93:421.0 94:37.0 95:953.0 97:1254.0 98:617.0 103:1227.0 104:260.0 105:933.0 106:108.0 107:336.0 109:322.0 110:82.0 111:698.0 112:162.0 115:294.0 116:1395.0 117:19993.0 118:1820.0 119:895.0 120:86.0 124:16.0 125:222.0 126:32.0 129:10417.0 130:1111.0 131:2939.0 132:4123.0 133:1561.0 134:214.0 135:308.0 137:11.0 139:49.0 143:980.0 145:2590.0 146:288.0 147:2838.0 153:44.0 15…	151014		ZOCYQVNGROEVLU-UHFFFAOYSA-N	0.63	0.33	15437	12642	17941	16898	23428	15087	24746	14734	20101	12228	12057	5164	8331	4493
isoleucine	359251	158	15	85:1549.0 86:3001.0 87:645.0 88:285.0 89:271.0 90:580.0 91:64.0 92:52.0 95:58.0 96:323.0 97:189.0 98:829.0 99:977.0 100:9875.0 101:1414.0 102:3456.0 103:1535.0 104:311.0 105:134.0 111:127.0 112:440.0 113:373.0 114:1505.0 115:765.0 116:651.0 118:274.0 119:292.0 121:53.0 123:27.0 126:183.0 128:1693.0 129:920.0 130:964.0 131:1559.0 132:2068.0 133:2024.0 135:106.0 142:989.0 143:511.0 144:398.0 145:30…	6306	C00407	AGPKZVBTJJNPAG-WHFBIAKZSA-N	1	1	9260	24150	56873	24332	38763	21235	30101	37624	80950	49450	74153	50403	32251	11073
isoheptadecanoic acid NIST	737927	117	46259	106:2.0 109:94.0 110:4.0 116:147.0 117:3332.0 118:314.0 119:40.0 123:26.0 129:1169.0 130:186.0 132:1191.0 145:553.0 146:26.0 153:14.0 157:54.0 159:6.0 185:96.0 199:5.0 202:14.0 215:4.0 216:2.0 228:16.0 231:24.0 241:9.0 244:76.0 254:4.0 257:12.0 283:12.0 286:2.0 290:3.0 293:18.0 296:8.0 298:5.0 299:4.0 300:5.0 304:3.0 306:17.0 310:4.0 319:20.0 326:11.0 327:92.0 328:163.0 335:10.0 336:2.0 342:22.0 …	164860		IIUXHTGBZYEGHI-UHFFFAOYSA-N	0.05	0	1860	1435	1572	2892	2387	1835	3509	1572	1780	4305	1587	2450	2417	1188
isocitric acid	616323	245	12267	89:522.0 90:180.0 95:584.0 97:191.0 98:207.0 99:600.0 101:378.0 102:3.0 103:489.0 106:964.0 109:156.0 112:78.0 113:859.0 114:122.0 116:611.0 118:39.0 119:171.0 121:116.0 125:52.0 127:331.0 128:413.0 129:390.0 133:1883.0 136:574.0 140:130.0 143:846.0 144:381.0 145:464.0 147:7317.0 148:543.0 149:1044.0 150:416.0 151:31.0 155:15.0 156:300.0 157:980.0 158:167.0 159:58.0 161:79.0 163:99.0 167:4.0 169:…	5318532	C00451	ODBLHEXUDAPZAU-ZAFYKAAXSA-N	0.37	0.33	634	574	719	693	1673	494	1265	465	635	1508	1454	2454	1073	282
inositol-4-monophosphate	845976	315	4759	100:40.0 104:35.0 107:57.0 113:34.0 117:5.0 128:7.0 129:318.0 133:192.0 137:66.0 142:185.0 143:288.0 144:3.0 147:3716.0 148:705.0 150:3.0 151:84.0 153:82.0 155:66.0 156:40.0 158:31.0 159:5.0 163:11.0 164:91.0 166:55.0 167:35.0 168:65.0 169:49.0 173:33.0 177:50.0 178:26.0 180:12.0 181:79.0 182:9.0 183:29.0 189:11.0 190:133.0 191:543.0 192:52.0 194:70.0 195:10.0 196:25.0 201:25.0 207:133.0 209:68.0…	440043	C03546	INAPMGSXUVUWAF-GFWFORPUSA-N	0.21	0	1564	1954	3641	518	6294	1925	5083	3658	6523	1102	323	738	891	237
inosine	897434	230	84524	85:1568.0 86:780.0 87:1166.0 88:560.0 89:1904.0 91:15501.0 92:2918.0 93:6326.0 94:1647.0 95:2401.0 97:1081.0 98:220.0 99:1165.0 100:804.0 101:3341.0 102:808.0 103:15276.0 104:2320.0 105:6001.0 106:3197.0 107:1491.0 108:2478.0 109:746.0 110:1136.0 111:1921.0 112:413.0 113:1448.0 114:353.0 115:3043.0 116:2998.0 117:9407.0 118:1635.0 119:4572.0 120:1119.0 121:826.0 122:365.0 123:390.0 124:342.0 125:…	6021	C00294	UGQMRVRMYYASKQ-KQYNXXCUSA-N	0.95	1	5272	2970	9511	7139	9697	5897	1739	5325	7883	6198	9084	7887	8999	2470
indoxyl sulfate	577333	277	31543	85:106.0 86:115.0 87:397.0 89:367.0 90:218.0 91:314.0 92:133.0 93:435.0 95:66.0 98:81.0 102:189.0 103:726.0 104:409.0 105:728.0 106:257.0 107:328.0 108:72.0 109:26.0 110:29.0 114:22.0 115:197.0 116:67.0 118:213.0 119:1492.0 120:307.0 121:100.0 128:66.0 129:195.0 130:1028.0 131:317.0 132:529.0 133:648.0 134:1668.0 135:299.0 136:94.0 138:1.0 142:21.0 143:214.0 144:213.0 145:375.0 146:681.0 150:37.0…	10258		BXFFHSIDQOFMLE-UHFFFAOYSA-N	0	0	396	391	384	350	779	476	599	452	482	541	594	1072	548	261
indole-3-propionic acid	732249	202	112556	87:70.0 88:158.0 89:68.0 90:41.0 91:71.0 92:64.0 95:39.0 97:42.0 98:35.0 99:26.0 100:39.0 101:366.0 102:341.0 103:158.0 105:171.0 106:49.0 107:35.0 110:22.0 112:28.0 115:425.0 116:1095.0 117:386.0 118:130.0 119:72.0 120:57.0 121:56.0 122:61.0 125:26.0 126:56.0 128:201.0 129:687.0 130:640.0 131:205.0 132:135.0 133:93.0 134:96.0 135:71.0 136:49.0 138:51.0 140:47.0 141:68.0 142:207.0 143:295.0 144:2…	3744		GOLXRNDWAUTYKT-UHFFFAOYSA-N	0.79	0.33	4315	9792	14222	7972	9194	6603	7845	11643	16225	14439	17927	25642	8793	4512
indole-3-lactate	764586	202	724	88:69.0 93:61.0 95:49.0 102:117.0 104:35.0 109:35.0 112:18.0 116:72.0 117:141.0 119:48.0 124:41.0 129:278.0 133:172.0 135:26.0 136:22.0 137:31.0 140:24.0 142:37.0 143:39.0 144:38.0 145:47.0 147:362.0 148:87.0 149:117.0 151:18.0 156:56.0 158:20.0 160:37.0 162:39.0 164:15.0 165:27.0 169:26.0 170:56.0 173:22.0 181:25.0 182:31.0 183:24.0 184:33.0 185:30.0 186:21.0 188:34.0 194:24.0 195:23.0 200:39.0 …	92904	C02043	XGILAAMKEQUXLS-UHFFFAOYSA-N	0.11	0	1150	1204	1246	1106	1958	1633	1551	1271	1223	848	776	1524	1042	823
indole-3-acetate	684929	202	69	85:142.0 87:38.0 89:42.0 91:40.0 100:21.0 101:105.0 102:208.0 105:43.0 115:43.0 116:34.0 119:53.0 121:26.0 128:130.0 129:377.0 130:199.0 131:197.0 133:47.0 145:101.0 148:147.0 157:44.0 160:50.0 161:30.0 167:14.0 169:17.0 170:37.0 172:34.0 174:29.0 184:57.0 186:179.0 187:57.0 200:136.0 201:41.0 202:3519.0 203:606.0 204:162.0 217:45.0 226:14.0 228:28.0 276:55.0 319:239.0 320:67.0 321:16.0 330:17.0 …	802	C00954	SEOVTRFCIGRIMH-UHFFFAOYSA-N	0.47	0.33	338	447	487	418	6595	5390	6671	5181	3246	4281	3053	1333	1271	304
hypoxanthine	619128	265	1663	85:17650.0 86:12163.0 87:3151.0 88:967.0 89:1497.0 90:1362.0 91:1011.0 92:2327.0 93:2705.0 94:2109.0 95:8249.0 96:4731.0 97:4274.0 98:10523.0 99:10631.0 100:18705.0 101:4328.0 102:2856.0 103:1825.0 104:825.0 105:732.0 106:877.0 107:1246.0 108:1010.0 109:1929.0 110:7804.0 111:16720.0 112:8157.0 113:3184.0 114:2386.0 115:2768.0 116:1782.0 117:3672.0 118:1096.0 119:3047.0 120:887.0 121:1152.0 122:16…	790	C00262	FDGQSTZJBFJUBT-UHFFFAOYSA-N	1	0.33	2475	2389	7400	1616	2392	1194	2617	45739	10319	2610	2835	2123	1198	418
hydroxycarbamate NIST	325948	278	7010	86:1090.0 87:384.0 89:78.0 99:251.0 102:276.0 107:178.0 108:1.0 110:207.0 119:381.0 127:1.0 131:531.0 132:298.0 133:1122.0 135:10.0 143:27.0 146:671.0 147:8487.0 148:1209.0 149:624.0 155:128.0 157:23.0 160:1255.0 161:198.0 162:131.0 163:12.0 169:38.0 171:2468.0 172:143.0 173:288.0 186:141.0 189:1974.0 190:204.0 193:109.0 194:27.0 205:140.0 206:5.0 207:302.0 208:56.0 209:7.0 221:55.0 261:10.0 267:…	16639161		DRAJWRKLRBNJRQ-UHFFFAOYSA-M	0.53	0.33	8533	7149	9645	7623	12301	7046	9014	5376	6503	14998	11478	17398	9190	7020
hydrocinnamic acid	434422	104	114270	87:151.0 88:97.0 89:407.0 90:38.0 91:5899.0 92:317.0 95:25.0 97:26.0 99:208.0 101:354.0 102:462.0 103:1538.0 104:16884.0 105:1908.0 106:92.0 107:102.0 108:17.0 109:55.0 111:38.0 112:47.0 114:127.0 115:166.0 116:530.0 121:73.0 122:16.0 124:42.0 125:56.0 126:15.0 129:95.0 131:794.0 132:579.0 134:87.0 135:44.0 136:59.0 138:21.0 140:28.0 141:52.0 145:107.0 146:114.0 150:22.0 151:57.0 155:54.0 156:43.…	107	C05629	XMIIGOLPHOKFCH-UHFFFAOYSA-N	0.68	1	25022	31954	38253	43145	10789	11484	7260	7673	7362	52646	51476	24906	46232	34284
homocystine	874865	128	2786	85:58.0 87:20.0 88:504.0 89:93.0 91:89.0 94:14.0 100:924.0 101:447.0 102:115.0 103:1568.0 104:115.0 107:34.0 108:14.0 110:41.0 112:98.0 113:23.0 114:484.0 115:132.0 116:34.0 117:946.0 118:171.0 119:35.0 126:15.0 128:10523.0 129:2584.0 130:634.0 131:361.0 132:23.0 133:451.0 134:29.0 142:4.0 143:6.0 144:24.0 145:41.0 146:130.0 147:2201.0 148:453.0 149:191.0 153:17.0 158:137.0 159:48.0 160:3354.0 16…	10010	C01817	ZTVZLYBCZNMWCF-UHFFFAOYSA-N	0.21	0	1381	1861	1725	1826	1734	2174	1633	4200	2183	1175	585	771	642	472
histidine	663790	154	150	85:2111.0 91:78.0 92:216.0 93:168.0 96:546.0 97:628.0 98:534.0 99:1060.0 100:5400.0 104:467.0 105:300.0 106:130.0 110:273.0 112:1060.0 113:608.0 116:436.0 117:2105.0 118:701.0 119:507.0 120:167.0 122:47.0 125:129.0 126:813.0 127:915.0 128:1600.0 129:1815.0 130:896.0 131:728.0 132:1925.0 133:1640.0 134:509.0 135:105.0 136:198.0 137:126.0 138:252.0 139:546.0 141:244.0 143:889.0 145:717.0 148:542.0 …	6274	C00135	HNDVDQJCIGZPNO-YFKPBYRVSA-N	0.21	0	3591	5916	5290	3819	3827	3497	3042	20245	2252	8181	9169	6596	5109	3330
hexuronic acid	673957	333	14775	85:14.0 86:64.0 87:204.0 88:53.0 89:1102.0 90:64.0 91:56.0 99:34.0 100:167.0 101:92.0 102:311.0 103:1518.0 104:119.0 105:291.0 107:7.0 109:6.0 110:4.0 111:8.0 112:15.0 113:6.0 114:63.0 115:99.0 116:80.0 117:335.0 118:24.0 119:103.0 121:3.0 124:8.0 126:10.0 127:11.0 128:44.0 129:549.0 130:240.0 131:339.0 132:38.0 133:708.0 134:80.0 135:46.0 136:3.0 138:5.0 139:43.0 140:2.0 141:1.0 142:54.0 143:698…			IAJILQKETJEXLJ-UHFFFAOYSA-N	0.32	0.33	458	258	436	532	1090	331	778	259	436	465	505	821	588	374
hexadecylglycerol NIST	867593	205	100721	85:8744.0 86:578.0 87:1216.0 88:1214.0 89:4931.0 90:533.0 91:781.0 92:44.0 93:250.0 94:167.0 95:1193.0 96:711.0 97:3878.0 98:905.0 99:2281.0 100:306.0 101:7992.0 102:907.0 103:12467.0 104:903.0 105:1844.0 106:137.0 107:212.0 108:203.0 109:527.0 110:203.0 111:1123.0 112:450.0 113:823.0 115:2952.0 116:5985.0 117:34930.0 118:3298.0 119:2669.0 120:178.0 121:191.0 122:110.0 123:209.0 124:134.0 125:609…	72733	C13859	OOWQBDFWEXAXPB-UHFFFAOYSA-N	0.84	0	2626	2644	2278	2723	3772	4098	3848	2719	3970	1550	2177	2894	2772	1789
heptadecanoic acid	751309	117	727	86:84.0 89:126.0 93:146.0 95:297.0 97:364.0 98:171.0 99:152.0 101:71.0 105:120.0 107:47.0 109:65.0 111:142.0 112:68.0 113:69.0 116:319.0 117:6884.0 118:515.0 119:190.0 123:26.0 125:38.0 129:2928.0 130:357.0 131:779.0 132:2003.0 133:510.0 134:126.0 141:18.0 143:248.0 145:1080.0 146:130.0 149:39.0 152:19.0 153:14.0 159:91.0 163:18.0 171:63.0 174:86.0 177:28.0 182:19.0 187:82.0 189:15.0 197:18.0 201…	10465		KEMQGTRYUADPNZ-UHFFFAOYSA-N	1	1	5668	5953	4305	7431	9415	6340	10478	8193	10253	15756	8168	12282	10389	7160
guanosine	954962	324	1966	85:1543.0 86:695.0 87:960.0 88:305.0 89:2775.0 90:249.0 91:343.0 93:203.0 94:284.0 95:499.0 96:239.0 97:2078.0 98:737.0 99:4070.0 100:2326.0 101:4073.0 102:1037.0 103:34450.0 104:3406.0 105:1568.0 106:62.0 107:214.0 109:142.0 110:455.0 111:1465.0 112:454.0 113:1897.0 114:483.0 115:8354.0 116:2447.0 117:6988.0 118:924.0 119:1155.0 120:232.0 121:117.0 122:147.0 123:259.0 124:207.0 125:458.0 126:538…	6802	C00387	NYHBQMYGNKIUIF-UUOKFMHZSA-N	0.79	0.67	401	787	2285	1277	1974	1137	1944	1165	979	2428	2932	2307	895	656
guanine	744307	352	2519	85:485.0 86:288.0 87:42.0 89:317.0 95:86.0 98:175.0 99:1474.0 100:782.0 101:980.0 102:75.0 103:1581.0 104:106.0 105:14.0 110:49.0 111:272.0 112:15.0 113:289.0 114:183.0 115:231.0 116:930.0 117:753.0 118:116.0 119:40.0 122:16.0 124:27.0 125:94.0 126:14.0 127:102.0 128:117.0 129:1922.0 130:538.0 131:1046.0 132:378.0 133:1248.0 135:247.0 137:42.0 138:19.0 139:86.0 140:23.0 141:220.0 142:118.0 143:24…	764	C00242	UYTPUPDQBNUYGX-UHFFFAOYSA-N	0.89	0.67	891	1382	1247	1648	1447	940	990	23588	1187	2003	1843	2177	736	595
glycyl-proline	691662	174	66282	86:110410.0 87:18469.0 88:5410.0 89:305.0 90:1180.0 92:179.0 94:904.0 96:3134.0 97:1552.0 98:8378.0 99:3530.0 100:58649.0 101:13921.0 102:20729.0 103:27199.0 104:2954.0 105:2138.0 106:253.0 108:417.0 109:4375.0 110:4363.0 111:2428.0 112:4354.0 113:786.0 114:12608.0 115:9291.0 117:36584.0 118:4942.0 119:5447.0 120:1680.0 121:108.0 123:274.0 124:1428.0 125:1183.0 126:3900.0 127:636.0 128:7596.0 129…	3013625		KZNQNBZMBZJQJO-YFKPBYRVSA-N	0.21	0	1075	1088	973	691	1802	1102	1786	794	1799	1620	1534	1957	735	1250
glycolic acid	227636	177	1971	86:321.0 87:877.0 88:2215.0 89:1177.0 90:166.0 92:46.0 95:690.0 98:47.0 99:43.0 100:1.0 101:491.0 102:395.0 103:3236.0 104:445.0 105:759.0 106:5.0 107:431.0 110:197.0 113:123.0 114:1.0 115:778.0 116:235.0 117:2708.0 118:351.0 119:694.0 120:123.0 121:18.0 124:3.0 131:2476.0 132:305.0 133:6921.0 134:1259.0 135:297.0 144:1.0 146:382.0 147:57199.0 148:9255.0 149:5731.0 150:464.0 151:221.0 161:3331.0 …	757	C00160	AEMRFAOFKBGASW-UHFFFAOYSA-N	1	1	6203	5030	7824	2631	10846	4658	9605	6123	4495	10875	16953	15719	9133	4836
glycine	368707	248	6	85:2882.0 86:87494.0 87:10917.0 88:4018.0 89:822.0 92:65.0 93:42.0 94:27.0 95:426.0 96:50.0 97:67.0 99:1489.0 100:53029.0 101:10140.0 102:5892.0 103:928.0 105:1276.0 110:146.0 113:1787.0 114:44.0 115:2820.0 116:1864.0 117:12472.0 118:47.0 119:3422.0 122:40.0 123:85.0 125:63.0 129:156.0 130:9640.0 131:7466.0 132:862.0 133:31722.0 134:5661.0 135:2633.0 144:2949.0 145:349.0 146:1208.0 147:26782.0 14…	750	C00037	DHMQDGOQFOQNFH-UHFFFAOYSA-N	0.16	0.33	7333	9600	19142	12127	10056	7114	11353	8930	22040	13276	20106	26598	22246	12687
glycerol-alpha-phosphate	590747	357	1687	85:750.0 87:846.0 88:468.0 89:1193.0 90:82.0 91:168.0 92:114.0 93:127.0 94:26.0 95:116.0 97:212.0 98:232.0 99:483.0 101:13348.0 102:1461.0 103:9463.0 104:991.0 105:689.0 106:35.0 107:239.0 108:36.0 109:51.0 111:385.0 113:2220.0 114:284.0 115:2195.0 116:2414.0 117:2066.0 118:407.0 119:755.0 120:59.0 121:349.0 122:90.0 123:101.0 125:30.0 127:73.0 129:6764.0 130:1365.0 131:6671.0 132:512.0 133:8224.…	754	C03189	AWUCVROLDVIAJX-UHFFFAOYSA-N	1	1	731	1217	952	158	1276	445	444	1487	2346	1667	1991	2326	1340	1241
glycerol-3-galactoside	800205	204	100875	85:119.0 86:50.0 88:92.0 89:704.0 90:63.0 97:170.0 99:209.0 101:1588.0 102:180.0 103:7466.0 104:638.0 105:274.0 113:140.0 114:16.0 115:228.0 116:505.0 117:2068.0 118:19.0 119:111.0 129:3086.0 130:248.0 131:1536.0 132:221.0 133:1744.0 135:112.0 136:31.0 141:23.0 143:419.0 144:45.0 147:6254.0 148:466.0 149:464.0 150:25.0 158:13.0 159:168.0 169:405.0 172:18.0 175:156.0 189:502.0 190:237.0 191:1005.0…	16048618	C05401	NHJUPBDCSOGIKX-NTXXKDEISA-N	0.47	0.67	12408	10455	11794	11058	13986	12520	14863	8900	10916	6923	8536	14566	8663	9088
glycerol	344428	205	102844	86:35649.0 87:13782.0 89:52081.0 90:4636.0 91:2790.0 92:331.0 94:2130.0 95:638.0 96:309.0 97:382.0 98:441.0 99:3874.0 100:44651.0 101:54722.0 102:14716.0 103:190700.0 104:22113.0 105:17401.0 106:820.0 113:6809.0 114:4692.0 115:32295.0 116:19426.0 117:387803.0 118:38731.0 119:35848.0 127:1203.0 128:4038.0 129:54615.0 130:16196.0 131:81985.0 132:12409.0 133:263730.0 134:35271.0 135:20567.0 146:458.…	753	C00116	PEDCQBHIVMGVHV-UHFFFAOYSA-N	1	1	79832	65366	119025	110953	133655	95710	142276	84773	106564	262411	128081	180965	117882	65654
glyceric acid	377495	189	48	87:199.0 89:698.0 90:111.0 93:56.0 98:33.0 99:176.0 100:63.0 101:1315.0 102:3672.0 103:4054.0 104:371.0 105:293.0 106:106.0 107:60.0 108:48.0 113:36.0 114:94.0 115:261.0 116:366.0 117:2480.0 119:409.0 122:34.0 130:941.0 131:1036.0 133:4658.0 135:416.0 142:23.0 147:8908.0 148:1388.0 149:813.0 157:22.0 158:22.0 159:33.0 161:42.0 162:30.0 163:86.0 166:42.0 175:382.0 176:31.0 177:220.0 189:3993.0 190…	439194	C00258	RBNPOMFGQQGHHO-UWTATZPHSA-N	0.74	0.33	23036	13168	22306	22597	22101	11759	23026	16872	17623	19456	28695	36527	20007	5802
glutaric acid	421596	261	16952	85:4857.0 86:408.0 87:632.0 88:1429.0 89:752.0 92:72.0 93:162.0 94:11.0 95:581.0 97:15164.0 98:1176.0 99:2227.0 101:4169.0 102:981.0 103:27.0 106:67.0 107:367.0 110:432.0 111:140.0 113:709.0 114:83.0 115:2230.0 116:9480.0 117:5385.0 118:622.0 119:88.0 123:1269.0 124:368.0 126:294.0 127:328.0 128:231.0 129:14698.0 130:6115.0 131:3690.0 132:878.0 133:5237.0 138:106.0 140:284.0 141:16.0 142:59.0 143…	743	C00489	JFCQEDHGNNZCLN-UHFFFAOYSA-N	0	0	409	498	590	472	441	409	534	626	376	284	269	332	216	140
glutamine	600000	156	171972	86:1008.0 87:256.0 88:222.0 90:245.0 94:189.0 96:280.0 97:328.0 98:717.0 100:3469.0 101:366.0 102:313.0 104:214.0 107:149.0 112:1011.0 113:678.0 114:1746.0 116:2134.0 118:20.0 119:321.0 121:86.0 126:499.0 128:4093.0 131:1699.0 132:1288.0 133:2351.0 139:1107.0 140:1327.0 141:56.0 142:377.0 144:424.0 145:1566.0 147:10332.0 148:1224.0 149:833.0 150:22.0 155:12949.0 156:35859.0 157:2758.0 158:1324.0 …	5961	C00064	ZDXPYRJPNDTMRX-VKHMYHEASA-N	0.95	1	4882	4981	9073	7704	7330	5038	5774	6030	10596	15674	18413	20302	8048	30951
glutamic acid	529100	246	28	85:1143.0 86:983.0 87:725.0 88:453.0 89:313.0 90:36.0 91:51.0 95:189.0 96:269.0 97:224.0 98:467.0 99:626.0 100:5243.0 101:1252.0 102:493.0 103:1043.0 104:79.0 105:259.0 108:335.0 109:58.0 110:448.0 111:44.0 112:737.0 113:669.0 114:1398.0 115:911.0 116:669.0 117:712.0 118:217.0 119:303.0 120:26.0 122:179.0 123:41.0 125:90.0 126:202.0 127:190.0 128:17149.0 129:3445.0 130:1476.0 131:1330.0 132:969.0…	33032	C00025	WHUUTDBJXJRKMK-VKHMYHEASA-N	1	1	260564	256628	237533	289045	284438	264474	258153	235774	227576	174125	210518	155174	120303	83675
glucose-1-phosphate	594647	217	3167	85:385.0 86:98.0 87:248.0 88:286.0 89:468.0 90:224.0 92:20.0 95:218.0 99:284.0 101:1180.0 103:1916.0 104:47.0 107:220.0 109:96.0 110:193.0 111:260.0 112:20.0 113:386.0 114:41.0 115:209.0 116:863.0 117:2309.0 118:189.0 119:243.0 125:12.0 126:151.0 128:127.0 129:1571.0 130:306.0 131:508.0 132:123.0 133:2331.0 134:352.0 135:130.0 136:1.0 139:40.0 140:858.0 141:105.0 142:138.0 143:915.0 144:125.0 145…	65533	C00103	HXXFSFRBOHSIMQ-VFUOTHLCSA-N	0.79	0.67	5378	3849	5526	5804	5797	5021	6248	3520	3479	4817	4720	9444	4878	3781
glucose	659798	319	22	85:955.0 86:739.0 87:1963.0 88:1249.0 89:23654.0 90:1741.0 91:1135.0 94:110.0 95:64.0 96:681.0 97:924.0 98:177.0 99:1302.0 100:4269.0 101:5985.0 102:2628.0 103:55876.0 104:5298.0 105:6003.0 106:471.0 107:134.0 108:44.0 109:106.0 110:151.0 111:715.0 112:295.0 113:1157.0 114:1065.0 115:1902.0 116:1693.0 117:24869.0 118:2407.0 119:3013.0 120:325.0 121:179.0 122:26.0 125:71.0 126:224.0 127:784.0 128:…	64689	C00221	WQZGKKKJIJFFOK-VFUOTHLCSA-N	0.05	0	9846	6679	12434	9718	14737	5690	12980	9713	10725	4867	14835	22529	16160	7316
gluconic acid lactone	645815	220	3502	87:376.0 89:418.0 91:200.0 93:213.0 94:7.0 95:277.0 97:419.0 98:28.0 99:247.0 100:286.0 101:1266.0 102:1454.0 103:3165.0 104:660.0 105:405.0 106:2.0 107:9.0 109:98.0 111:303.0 112:10.0 113:395.0 115:310.0 117:3173.0 118:208.0 119:432.0 120:76.0 121:161.0 122:35.0 123:45.0 125:72.0 127:87.0 128:55.0 129:13415.0 130:2506.0 131:1543.0 132:118.0 133:3838.0 134:325.0 135:258.0 136:14.0 137:2.0 138:26.…	7027	C00198	PHOQVHQSTUBQQK-SQOUGZDYSA-N	0.32	0.33	341	262	269	478	359	330	373	274	306	410	629	1026	447	221
gluconic acid	693148	333	7501	87:39.0 89:155.0 99:15.0 100:306.0 101:268.0 102:393.0 103:2729.0 104:264.0 105:196.0 109:2.0 111:2.0 113:144.0 116:8.0 117:1117.0 118:12.0 127:30.0 129:1186.0 130:285.0 131:546.0 132:183.0 133:997.0 134:13.0 137:1.0 139:7.0 140:38.0 141:4.0 142:28.0 143:746.0 144:263.0 145:25.0 147:6161.0 148:1144.0 149:642.0 150:39.0 151:46.0 153:74.0 154:66.0 155:3.0 157:599.0 159:89.0 160:27.0 161:88.0 164:14…	6857417	C00800	RGHNJXZEOKUKBD-QTBDOELSSA-N	0	0	280	206	248	176	317	285	301	286	258	248	352	460	324	125
galacturonic acid	678231	333	100864	85:3328.0 86:2445.0 87:3603.0 88:782.0 89:44008.0 90:3639.0 91:1843.0 92:220.0 93:222.0 94:157.0 95:157.0 96:1298.0 97:221.0 98:406.0 99:3894.0 100:6033.0 101:6202.0 102:10253.0 103:49613.0 104:5451.0 105:11641.0 106:429.0 107:431.0 110:178.0 111:1089.0 112:378.0 113:1562.0 114:2950.0 115:3002.0 116:2707.0 117:7878.0 118:852.0 119:4280.0 120:391.0 121:279.0 122:70.0 123:112.0 126:1010.0 127:2315.…	441476	C08348	AEMOLEFTQBMNLQ-DTEWXJGMSA-N	0.84	0.33	4106	2966	3127	2298	5323	2625	5458	3264	5478	1965	2322	3578	2536	1306
galactonic acid	690882	292	4706	85:918.0 86:238.0 87:865.0 88:630.0 89:3376.0 90:737.0 91:316.0 95:57.0 96:68.0 97:1011.0 98:413.0 99:1406.0 100:448.0 101:4514.0 102:3806.0 103:26292.0 104:2417.0 105:1403.0 106:36.0 107:255.0 108:13.0 109:160.0 110:149.0 111:353.0 112:80.0 113:956.0 114:440.0 115:1587.0 116:1106.0 117:12863.0 118:1333.0 119:1189.0 124:209.0 125:121.0 126:8.0 127:610.0 128:752.0 129:11296.0 130:3317.0 131:4665.0…	128869	C00880	RGHNJXZEOKUKBD-MGCNEYSASA-N	0.37	0.33	226	357	315	188	282	313	224	245	212	216	286	379	298	451
galactinol	1017580	204	1975	85:17.0 86:36.0 87:46.0 88:20.0 97:9.0 99:36.0 101:68.0 102:47.0 103:1462.0 104:144.0 105:69.0 111:44.0 116:13.0 117:137.0 118:2.0 122:4.0 124:26.0 125:24.0 129:1340.0 130:121.0 131:155.0 133:138.0 136:13.0 139:5.0 140:38.0 142:58.0 143:185.0 144:24.0 147:1783.0 148:114.0 149:219.0 153:11.0 154:30.0 155:123.0 156:92.0 157:109.0 158:4.0 159:4.0 161:42.0 163:14.0 164:29.0 165:10.0 168:5.0 169:376.0…	11727586	C01235	VCWMRQDBPZKXKG-ZNVDUFQESA-N	0.74	1	9736	7155	8043	10391	10629	10714	17246	14290	9836	25753	59923	508571	161494	597531
fumaric acid	390775	245	1718	85:548.0 86:69.0 87:80.0 91:65.0 95:3.0 98:3.0 99:1019.0 100:367.0 101:132.0 102:16.0 106:51.0 108:90.0 109:6.0 110:342.0 111:15.0 112:22.0 113:317.0 114:50.0 115:339.0 117:96.0 118:146.0 123:15.0 124:26.0 126:329.0 128:72.0 130:753.0 131:100.0 132:16.0 133:591.0 135:211.0 136:56.0 140:10.0 141:129.0 142:57.0 143:926.0 144:124.0 146:48.0 147:5175.0 148:610.0 149:671.0 151:31.0 152:3.0 153:7.0 154…	444972	C00122	VZCYOOQTPOCHFL-OWOJBTEDSA-N	1	1	15255	20533	41701	17409	19612	18428	19191	19831	28141	7840	9952	13872	8535	3112
fructose	639442	307	21	85:1065.0 86:372.0 87:1570.0 88:1347.0 89:11886.0 90:1027.0 91:450.0 94:125.0 95:108.0 96:150.0 97:341.0 98:337.0 99:854.0 100:2150.0 101:3537.0 102:951.0 103:87115.0 104:8453.0 105:4107.0 106:219.0 110:160.0 111:332.0 112:91.0 113:824.0 114:1370.0 115:1277.0 116:899.0 117:11742.0 118:1067.0 119:1473.0 120:185.0 121:95.0 124:47.0 125:43.0 126:175.0 127:390.0 129:7908.0 130:1485.0 131:4620.0 132:6…	439709	C02336	RFSUNEUAIZKAJO-ARQDHWQXSA-N	0.74	1	1695	632	1999	1596	1832	1295	2321	2893	1051	2724	22698	18209	5391	1796
ferulic acid	732779	338	14814	85:35.0 86:52.0 87:36.0 88:252.0 89:926.0 90:120.0 91:235.0 92:43.0 93:27.0 94:29.0 95:40.0 97:6.0 98:21.0 99:29.0 101:30.0 102:222.0 103:196.0 104:38.0 105:67.0 106:8.0 107:131.0 109:38.0 110:53.0 111:14.0 112:24.0 114:2.0 115:318.0 116:103.0 117:412.0 118:150.0 119:161.0 120:2.0 121:50.0 122:3.0 123:12.0 125:13.0 126:30.0 127:39.0 128:15.0 129:111.0 130:123.0 131:114.0 132:24.0 133:221.0 134:13…	445858	C01494	KSEBMYQBYZTDHS-HWKANZROSA-N	1	1	1393	1236	1135	1457	1370	1607	2009	1044	1438	681	1047	643	549	656
ethanol phosphate NIST	317291	211	100892	87:78.0 88:97.0 89:256.0 91:314.0 92:90.0 93:145.0 94:40.0 98:266.0 99:46.0 102:181.0 103:1317.0 104:160.0 105:416.0 106:296.0 107:321.0 108:142.0 109:166.0 110:48.0 113:54.0 114:59.0 115:794.0 116:181.0 117:169.0 118:90.0 119:551.0 120:74.0 121:445.0 123:467.0 127:77.0 128:49.0 129:30.0 131:211.0 132:149.0 133:4081.0 134:722.0 135:1706.0 136:99.0 137:1236.0 138:139.0 139:133.0 140:21.0 143:24.0 …	74190		ZJXZSIYSNXKHEA-UHFFFAOYSA-N	0.21	0	658	570	1635	972	698	1007	986	898	4264	273	372	301	344	145
enolpyruvate NIST	234394	217	16823	85:72.0 86:319.0 87:712.0 88:700.0 89:28.0 90:24.0 91:16.0 92:32.0 93:3.0 97:16.0 99:126.0 100:271.0 101:92.0 102:495.0 103:57.0 104:47.0 105:38.0 106:90.0 107:819.0 108:294.0 110:702.0 111:342.0 113:543.0 114:39.0 115:324.0 118:82.0 120:96.0 124:11.0 125:301.0 126:257.0 127:693.0 130:102.0 131:827.0 133:419.0 134:585.0 136:215.0 137:19.0 143:30.0 144:43.0 146:3.0 147:26175.0 148:4289.0 149:2351.…	1005	C00074	DTBNBXWJWCWCIK-UHFFFAOYSA-N	0.42	0.67	639	559	815	603	272	208	909	571	651	677	665	1097	405	403
dihydrocholesterol	1082070	215	42937	85:915.0 86:94.0 87:34.0 89:485.0 91:4176.0 92:787.0 93:4869.0 94:1228.0 95:5414.0 96:299.0 97:914.0 98:121.0 99:603.0 100:190.0 101:817.0 103:357.0 104:284.0 105:3131.0 106:3045.0 107:4872.0 108:1660.0 109:2455.0 110:512.0 111:1052.0 112:39.0 113:254.0 115:321.0 116:86.0 117:909.0 118:257.0 119:2448.0 120:1216.0 121:2904.0 122:777.0 123:1040.0 124:179.0 125:446.0 128:124.0 129:1634.0 130:938.0 1…	66066	C12978	QYIXCDOBOSTCEI-FBVYSKEZSA-N	0.63	0.33	769	327	1016	717	1159	866	1004	298	1112	1004	1162	1663	1525	1012
diglycerol	591074	103	34153	85:905.0 86:267.0 87:916.0 88:733.0 89:1908.0 90:196.0 91:131.0 92:18.0 93:172.0 94:64.0 95:124.0 97:55.0 98:65.0 99:905.0 100:425.0 101:11757.0 102:1309.0 103:41609.0 104:3967.0 105:1938.0 106:282.0 107:68.0 108:95.0 109:75.0 110:106.0 111:279.0 112:76.0 113:288.0 114:248.0 115:2298.0 116:4465.0 117:13368.0 118:1598.0 119:1251.0 120:68.0 121:193.0 122:90.0 123:11.0 124:35.0 127:50.0 129:14510.0 …	42953		GPLRAVKSCUXZTP-UHFFFAOYSA-N	0.21	0	9735	8095	8564	7723	11411	8259	11214	6746	9324	6227	6437	8078	5113	3314
digalacturonic acid	988150	169	100883	85:124.0 86:158.0 87:187.0 88:70.0 89:1221.0 90:105.0 91:77.0 92:36.0 93:78.0 95:130.0 96:101.0 97:75.0 98:43.0 99:302.0 100:331.0 101:398.0 102:567.0 103:2785.0 104:175.0 105:287.0 109:46.0 111:152.0 112:43.0 113:151.0 114:133.0 115:198.0 116:386.0 117:697.0 118:57.0 119:162.0 120:58.0 122:25.0 123:33.0 125:25.0 126:80.0 127:295.0 128:41.0 129:1621.0 130:412.0 131:501.0 132:112.0 133:1775.0 134:…	439694	C02273	IGSYEZFZPOZFNC-LKIWRGPLSA-N	0.37	0.67	453	267	479	1412	329	675	746	635	219	1411	4028	2856	1726	302
D-erythro-sphingosine	859500	204	126903	100:421.0 114:218.0 116:303.0 128:133.0 129:310.0 130:24.0 147:380.0 155:21.0 188:166.0 202:115.0 204:5513.0 205:732.0 206:427.0 223:20.0 345:29.0	5280335	C00319	WWUZIQQURGPMPG-KRWOKUGFSA-N	0.16	0	1439	1735	1947	2959	2562	2077	3848	2023	1768	2554	3566	3070	3347	2071
dehydroabietic acid	850374	239	8917	86:3.0 91:5.0 95:52.0 100:123.0 103:154.0 113:7.0 115:48.0 116:270.0 117:458.0 118:31.0 128:458.0 129:250.0 130:43.0 131:210.0 138:6.0 141:353.0 142:165.0 143:325.0 144:453.0 152:58.0 153:66.0 154:107.0 155:66.0 157:196.0 158:79.0 159:89.0 165:156.0 166:55.0 167:86.0 169:91.0 170:38.0 171:308.0 173:234.0 177:29.0 178:30.0 179:24.0 181:24.0 183:94.0 184:22.0 186:29.0 187:73.0 191:34.0 195:36.0 197…	94391	C12078	NFWKVWVWBFBAOV-MISYRCLQSA-N	0.11	0	788	643	775	986	1236	494	840	559	917	1031	544	1180	1026	628
daidzein	1013259	398	115854	88:418.0 89:2048.0 90:422.0 91:1774.0 93:588.0 94:218.0 95:506.0 98:126.0 99:106.0 100:61.0 101:497.0 102:129.0 105:469.0 107:338.0 108:179.0 109:180.0 111:379.0 112:23.0 113:149.0 114:101.0 115:2219.0 117:592.0 118:164.0 119:1360.0 120:245.0 121:680.0 123:14.0 124:76.0 125:177.0 128:41.0 132:354.0 133:410.0 134:45.0 135:845.0 137:337.0 139:376.0 141:219.0 145:844.0 146:246.0 147:3151.0 149:1208.…	5281708	C10208	ZQSIJRDFPHDXIC-UHFFFAOYSA-N	1	1	3734	3055	3237	4358	6927	3892	5329	2702	2537	2460	2103	3122	2340	2954
cystine	804619	218	94	85:108.0 86:247.0 87:139.0 88:76.0 89:69.0 91:149.0 92:44.0 93:30.0 95:38.0 98:79.0 99:84.0 100:3048.0 101:429.0 102:207.0 103:131.0 104:31.0 109:39.0 111:37.0 114:248.0 115:750.0 116:370.0 117:152.0 118:99.0 119:32.0 120:118.0 121:41.0 122:20.0 128:86.0 129:101.0 130:257.0 131:402.0 132:617.0 133:343.0 134:123.0 135:57.0 143:27.0 144:115.0 145:43.0 146:3584.0 147:1813.0 148:1380.0 149:261.0 156:…	595	C01420	LEVWYRKDKASIDU-UHFFFAOYSA-N	0	0	682	564	582	536	841	660	723	334	436	527	549	473	348	405
cysteine	500158	220	65	86:175.0 90:83.0 91:341.0 97:81.0 98:68.0 100:3118.0 101:289.0 102:126.0 103:157.0 104:40.0 106:71.0 111:61.0 112:46.0 113:48.0 115:193.0 116:681.0 117:121.0 119:107.0 120:61.0 130:238.0 132:808.0 133:307.0 135:39.0 146:182.0 147:1274.0 149:187.0 163:84.0 172:22.0 204:108.0 217:15.0 218:2544.0 219:362.0 220:2803.0 221:383.0 222:297.0 223:28.0 231:29.0 232:38.0 262:21.0 287:23.0 301:27.0 304:25.0 …	5862	C00097	XUJNEKJLAYXESH-REOHCLBHSA-N	0.95	0.67	755	1566	1595	1337	1318	1472	1241	1399	1758	968	1417	2369	716	1807
creatinine	502599	115	31	85:370.0 88:85.0 89:36.0 93:61.0 98:181.0 99:1414.0 100:9158.0 101:1232.0 103:128.0 108:34.0 111:15.0 113:594.0 114:567.0 115:27718.0 116:1868.0 118:47.0 124:34.0 130:931.0 134:91.0 135:38.0 136:59.0 139:101.0 142:85.0 143:10910.0 144:1070.0 147:1641.0 155:268.0 158:453.0 159:92.0 160:80.0 161:20.0 162:30.0 165:17.0 167:15.0 169:18.0 170:66.0 171:2993.0 172:140.0 173:285.0 174:113.0 175:26.0 176:…	588	C00791	DDRJAANPRJIHGJ-UHFFFAOYSA-N	1	1	15239	12314	21119	14397	9525	12305	19835	12406	25110	19753	38969	30576	22469	17138
conduritol-beta-epoxide	675635	318	2670	85:36.0 86:264.0 87:119.0 89:71.0 90:3.0 96:4.0 97:45.0 100:25.0 101:25.0 102:89.0 103:1499.0 104:98.0 106:19.0 108:25.0 110:52.0 111:13.0 113:96.0 114:7.0 115:120.0 116:89.0 117:65.0 120:22.0 121:16.0 122:20.0 125:21.0 126:64.0 127:5.0 128:52.0 129:2124.0 130:118.0 131:398.0 132:68.0 133:1415.0 139:13.0 140:24.0 141:13.0 142:4.0 143:397.0 144:106.0 146:101.0 147:5675.0 148:698.0 149:369.0 150:2.…	9989541		ZHMWOVGZCINIHW-SPHYCDKFSA-N	0.74	1	85273	73357	72347	71070	76359	95522	84790	68236	80307	38885	52584	31343	37201	22456
citrulline	621404	157	1712	85:138.0 86:318.0 89:143.0 90:82.0 91:114.0 92:81.0 95:62.0 97:103.0 98:473.0 99:700.0 100:1254.0 101:216.0 102:109.0 103:52.0 104:50.0 107:195.0 108:36.0 109:94.0 110:101.0 111:43.0 113:64.0 114:128.0 115:311.0 116:35.0 117:38.0 118:54.0 120:48.0 122:24.0 124:39.0 126:87.0 127:262.0 128:173.0 129:140.0 130:668.0 132:139.0 133:229.0 134:91.0 138:26.0 140:306.0 141:1077.0 142:2134.0 143:284.0 144:…	9750	C00327	RHGKLRLOHDJJDR-BYPYZUCNSA-N	0	0	105875	96757	94554	89756	124787	106400	121436	81083	106798	56973	65629	78604	53021	52904
citric acid	615341	273	17009	85:2393.0 86:978.0 87:2429.0 88:1804.0 89:1356.0 90:269.0 91:265.0 92:123.0 93:1479.0 94:388.0 95:3177.0 96:317.0 97:3468.0 98:1136.0 99:10581.0 100:1312.0 101:3988.0 102:873.0 103:4853.0 104:705.0 105:1579.0 106:439.0 107:609.0 108:188.0 109:207.0 110:271.0 111:6132.0 112:678.0 113:1528.0 114:581.0 115:12445.0 116:5413.0 117:10497.0 118:1457.0 119:2797.0 120:408.0 121:459.0 122:64.0 123:190.0 12…	311	C00158	KRKNYBCHXYNGOX-UHFFFAOYSA-N	1	1	16397	19381	18920	17435	25120	16440	17919	17706	22398	13087	13273	24017	6506	2182
citramalic acid	456203	247	16826	85:1091.0 86:111.0 98:257.0 99:18.0 100:60.0 101:12.0 110:204.0 113:1.0 114:49.0 115:1851.0 116:213.0 117:396.0 130:232.0 131:61.0 132:133.0 133:455.0 134:36.0 142:43.0 143:196.0 145:620.0 147:3368.0 148:292.0 149:356.0 157:133.0 163:393.0 172:749.0 173:94.0 184:92.0 185:314.0 189:130.0 190:22.0 203:434.0 204:37.0 205:70.0 214:79.0 215:43.0 217:200.0 221:78.0 222:7.0 230:23.0 231:379.0 232:100.0 …	1081	C00815	XFTRTWQBIOMVPK-UHFFFAOYSA-N	0.26	0.33	552	402	474	229	820	435	557	466	456	457	520	918	482	287
cis-gondoic acid	847372	367	87783	85:2318.0 89:1537.0 91:1953.0 92:494.0 93:1867.0 94:1814.0 95:6984.0 96:10449.0 97:6552.0 98:6703.0 99:1435.0 105:1710.0 106:308.0 107:1454.0 108:883.0 109:3479.0 110:3575.0 111:2492.0 112:1073.0 113:314.0 117:29549.0 118:2998.0 119:2252.0 120:341.0 121:1361.0 122:447.0 123:2047.0 124:1355.0 125:876.0 126:132.0 127:401.0 129:20607.0 130:2301.0 131:4009.0 132:4647.0 133:2381.0 134:1003.0 135:968.0…	5282768	C16526	BITHHVVYSMSWAG-KTKRTIGZSA-N	0.95	0.33	98	499	558	642	1057	950	1129	603	1286	2252	656	1101	868	552
cholesterol	1076014	129	87943	85:10145.0 86:1203.0 87:1832.0 88:723.0 89:6644.0 90:1153.0 91:78364.0 92:13956.0 93:58070.0 94:11396.0 95:77285.0 96:6765.0 97:16725.0 98:1574.0 99:4571.0 100:554.0 101:8272.0 102:1830.0 103:8723.0 104:4368.0 105:68934.0 106:14571.0 107:52652.0 108:10693.0 109:32688.0 110:4633.0 111:10017.0 112:1057.0 113:3097.0 114:830.0 115:14461.0 116:7208.0 117:25953.0 118:8439.0 119:52382.0 120:25231.0 121:…	5997	C00187	HVYWMOMLDIMFJA-DPAQBDIFSA-N	1	1	49975	52373	83234	56958	81880	59391	86140	57380	166153	146392	169603	130821	176271	77036
cerotinic acid	1033286	145	17982	85:1295.0 86:158.0 88:1.0 89:242.0 91:67.0 93:95.0 95:1309.0 96:191.0 97:1943.0 98:1236.0 99:444.0 101:240.0 102:74.0 104:114.0 105:273.0 106:1.0 108:119.0 109:514.0 111:676.0 112:371.0 113:1.0 114:1.0 115:99.0 116:520.0 117:19706.0 118:1850.0 119:625.0 120:16.0 121:455.0 122:38.0 123:291.0 124:92.0 125:288.0 129:8151.0 130:948.0 131:2365.0 132:8532.0 133:1938.0 134:337.0 135:577.0 136:86.0 137:2…	10469		XMHIUKTWLZUKEX-UHFFFAOYSA-N	0.37	0.33	1084	414	132	952	578	1243	1432	1136	1024	1273	966	1613	606	852
cellobiose	943858	160	16601	85:424.0 86:76.0 87:169.0 88:161.0 89:4008.0 90:391.0 91:438.0 92:82.0 95:173.0 96:344.0 97:791.0 98:171.0 99:410.0 100:998.0 101:1517.0 102:989.0 103:10221.0 104:1108.0 105:1717.0 106:161.0 107:163.0 108:20.0 109:431.0 110:194.0 111:328.0 112:17.0 113:564.0 114:484.0 115:793.0 116:616.0 117:7803.0 118:721.0 119:664.0 120:249.0 121:132.0 122:61.0 123:80.0 124:9.0 125:126.0 127:102.0 128:193.0 129…	6255	C01971	GUBGYTABKSRVRQ-QUYVBRFLSA-N	0.84	0.67	2071	1733	2396	937	2618	589	2496	1752	1844	1675	2525	5201	3022	1646
capric acid	451790	229	726	85:361.0 86:211.0 87:97.0 88:188.0 89:198.0 91:72.0 92:53.0 93:28.0 95:596.0 97:211.0 98:268.0 99:154.0 100:272.0 101:339.0 102:103.0 105:195.0 107:56.0 108:74.0 109:24.0 111:141.0 112:93.0 115:176.0 116:533.0 117:8029.0 118:528.0 119:291.0 122:50.0 123:33.0 125:55.0 126:57.0 129:3117.0 130:404.0 131:2042.0 132:1733.0 133:413.0 134:170.0 136:42.0 138:29.0 139:27.0 143:208.0 145:657.0 150:34.0 152…	2969	C01571	GHVNFZFCNZKVNT-UHFFFAOYSA-N	1	1	654	501	2566	1005	1133	1021	1154	707	1033	1227	1083	1296	966	385
beta-sitosterol	1128225	129	3174	85:2766.0 86:101.0 87:57.0 89:458.0 91:5648.0 92:1009.0 93:4837.0 94:854.0 95:7005.0 96:398.0 97:1583.0 98:69.0 99:841.0 101:529.0 102:39.0 103:648.0 104:289.0 105:5798.0 106:1007.0 107:5082.0 108:945.0 109:3381.0 110:296.0 111:1228.0 112:109.0 113:310.0 114:25.0 115:1041.0 116:430.0 117:2402.0 118:725.0 119:4929.0 120:2342.0 121:4665.0 122:692.0 123:1370.0 124:121.0 125:512.0 127:195.0 128:627.0…	222284	C01753	KZJWDPNRJALLNS-VJSFXXLFSA-N	1	1	31364	30011	30544	25716	49237	34948	45534	24088	27572	40366	33882	48065	39541	44807
beta-glycerolphosphate	574470	243	22021	85:37.0 101:553.0 102:50.0 103:684.0 106:24.0 112:8.0 113:19.0 115:137.0 117:69.0 129:971.0 130:171.0 131:352.0 133:740.0 134:41.0 135:156.0 137:89.0 139:3.0 147:979.0 148:10.0 149:98.0 155:36.0 179:29.0 181:96.0 183:49.0 191:186.0 192:18.0 193:100.0 195:81.0 207:280.0 208:22.0 209:15.0 211:1590.0 212:184.0 213:144.0 217:86.0 218:77.0 225:19.0 227:200.0 228:29.0 234:34.0 243:1830.0 244:286.0 245:…	2526	C02979	DHCLVCXQIBBOPH-UHFFFAOYSA-N	0	0	848	1236	1278	1307	285	217	359	345	312	238	209	580	279	358
beta-glutamic acid	525547	232	104384	85:333.0 86:220.0 88:96.0 95:148.0 96:59.0 98:246.0 99:360.0 100:5232.0 101:740.0 102:106.0 110:86.0 114:463.0 115:338.0 116:303.0 117:1332.0 118:115.0 119:148.0 132:163.0 133:632.0 134:116.0 144:264.0 146:71.0 147:3261.0 148:479.0 163:139.0 172:233.0 173:60.0 174:357.0 185:38.0 188:586.0 189:211.0 190:62.0 191:53.0 200:139.0 204:51.0 216:650.0 230:64.0 232:4033.0 233:826.0 234:395.0 235:32.0 246…	73064	C05574	BBJIPMIXTXKYLZ-UHFFFAOYSA-N	1	1	20955	21463	24389	14091	90211	65358	77595	49103	61672	25214	27252	11637	11109	4140
beta-gentiobiose	974676	204	2869	85:44.0 89:323.0 90:45.0 97:66.0 100:143.0 101:357.0 102:11.0 103:1389.0 104:109.0 105:182.0 110:62.0 113:26.0 115:97.0 116:294.0 117:441.0 119:7.0 126:3.0 127:8.0 128:78.0 129:1394.0 131:462.0 133:305.0 135:120.0 139:40.0 140:34.0 141:46.0 142:4.0 143:242.0 144:126.0 145:53.0 147:941.0 148:198.0 149:93.0 155:142.0 157:186.0 158:93.0 160:512.0 161:351.0 162:45.0 163:74.0 169:617.0 170:35.0 171:47…	441422	C08240	DLRVVLDZNNYCBX-LIZSDCNHSA-N	0.84	1	37547	4052	20123	33033	11814	4904	37872	31937	6812	40246	156426	438552	133064	328768
beta-alanine	435564	248	148	85:228.0 86:3117.0 87:240.0 90:32.0 93:32.0 95:19.0 99:386.0 100:1891.0 101:337.0 102:313.0 103:237.0 104:118.0 107:63.0 113:116.0 114:91.0 117:236.0 119:17.0 120:39.0 129:105.0 130:635.0 133:1533.0 134:301.0 135:92.0 137:24.0 142:51.0 146:224.0 147:2196.0 148:431.0 160:346.0 161:56.0 162:41.0 164:29.0 168:16.0 170:19.0 172:67.0 173:3.0 174:3380.0 175:583.0 176:292.0 181:27.0 187:19.0 188:94.0 18…	239	C00099	UCMIRNVEIXFBKS-UHFFFAOYSA-N	0.53	0	624	438	844	608	663	760	865	622	867	445	579	761	560	287
behenic acid	920648	117	46315	89:63.0 90:3.0 96:62.0 98:113.0 116:141.0 117:2302.0 118:208.0 121:9.0 123:25.0 129:995.0 130:112.0 131:119.0 132:880.0 133:179.0 135:29.0 136:5.0 137:25.0 142:23.0 143:98.0 145:236.0 146:32.0 148:40.0 149:92.0 150:14.0 151:20.0 159:48.0 171:13.0 173:12.0 176:19.0 185:40.0 187:53.0 195:1.0 196:10.0 200:36.0 202:12.0 205:33.0 216:10.0 219:5.0 226:7.0 227:15.0 231:24.0 235:4.0 241:33.0 243:42.0 247…	8215	C08281	UKMSUNONTOPOIO-UHFFFAOYSA-N	0.42	0.67	6781	6775	6619	29898	23686	31766	20701	10399	18620	15771	11511	48059	6508	8197
aspartic acid	480387	232	79	87:91.0 96:51.0 97:57.0 98:86.0 99:100.0 100:3071.0 101:325.0 102:140.0 103:85.0 115:76.0 117:579.0 118:67.0 129:72.0 130:177.0 132:82.0 133:399.0 134:83.0 142:92.0 147:1028.0 148:289.0 149:74.0 160:33.0 163:47.0 164:28.0 173:22.0 174:51.0 188:319.0 189:76.0 190:42.0 202:314.0 203:31.0 204:79.0 216:94.0 218:511.0 219:116.0 220:18.0 232:2572.0 233:417.0 234:183.0 235:21.0 267:39.0 291:15.0 306:42.…	5960	C00049	CKLJMWTZIZZHCS-REOHCLBHSA-N	1	1	100787	105533	129598	103015	160376	134095	157423	113482	167950	70492	77060	57634	38394	9115
asparagine	553078	188	146	86:261.0 87:142.0 88:87.0 89:283.0 90:151.0 91:43.0 92:46.0 93:35.0 98:167.0 100:1725.0 101:112.0 102:22.0 104:36.0 107:43.0 108:48.0 109:43.0 111:105.0 112:77.0 113:62.0 114:223.0 115:405.0 116:5151.0 117:1014.0 118:309.0 119:90.0 120:36.0 125:136.0 126:95.0 128:266.0 130:448.0 131:829.0 132:2241.0 133:857.0 134:239.0 135:54.0 137:47.0 141:1377.0 142:341.0 143:178.0 144:126.0 145:46.0 146:126.0 …	6267	C00152	DCXYFEDJOCDNAF-REOHCLBHSA-N	1	1	18266	23062	25604	21431	19942	18263	22714	12568	25374	11417	15453	27954	8289	28442
arachidonic acid	837115	91	64589	85:8972.0 88:4884.0 89:53747.0 90:12379.0 91:1986143.0 92:445814.0 93:1024668.0 94:368422.0 95:357548.0 96:41847.0 97:27251.0 103:48984.0 104:123674.0 105:867808.0 106:682595.0 107:374732.0 108:454293.0 109:137838.0 110:8677.0 111:1163.0 115:121297.0 117:1291545.0 118:216358.0 119:711032.0 120:374816.0 121:180393.0 122:78287.0 123:24472.0 127:6430.0 128:51855.0 129:620669.0 130:124204.0 131:50274…	444899	C00219	YZXBAPSDXZZRGB-DOFZRALJSA-N	1	1	6416	6956	6324	9126	8412	7758	17852	6700	14894	14960	12248	11988	11055	9806
arachidic acid	856421	117	291	85:167.0 89:444.0 90:10.0 92:58.0 93:400.0 94:80.0 95:656.0 98:494.0 99:384.0 100:46.0 102:86.0 105:51.0 107:116.0 110:60.0 111:101.0 113:12.0 115:21.0 116:933.0 117:16860.0 118:1459.0 119:650.0 120:71.0 125:117.0 128:67.0 129:7682.0 130:803.0 132:6486.0 133:1341.0 134:343.0 135:92.0 137:72.0 138:29.0 140:58.0 141:48.0 143:611.0 144:144.0 145:3932.0 146:417.0 157:65.0 159:172.0 160:80.0 161:46.0 …	10467	C06425	VKOBVWXKNCXXDE-UHFFFAOYSA-N	1	1	15580	12959	18567	15029	30235	20309	24647	20585	23909	23272	15648	25642	20434	11433
arabitol	570685	217	17001	85:1293.0 86:336.0 87:2250.0 88:1800.0 89:10668.0 90:944.0 91:389.0 93:11.0 94:91.0 97:229.0 98:214.0 99:1575.0 100:556.0 101:9601.0 102:1764.0 103:111243.0 104:10199.0 105:5343.0 106:115.0 107:87.0 108:59.0 109:95.0 110:79.0 111:829.0 112:123.0 113:2239.0 114:485.0 115:2683.0 116:4353.0 117:51800.0 118:5071.0 119:3906.0 120:387.0 121:197.0 123:19.0 125:110.0 127:622.0 128:411.0 129:46607.0 130:5…	94154	C01904	HEBKCHPVOIAQTA-QWWZWVQMSA-N	0.53	0.67	133576	118043	114185	109878	1751	1264	2320	2360	1617	1803	1593	4440	5268	2200
arabinose	550621	217	17886	86:196.0 89:2673.0 90:148.0 94:55.0 96:34.0 98:43.0 99:8.0 100:396.0 101:964.0 102:266.0 103:16333.0 104:1233.0 105:1087.0 106:237.0 110:149.0 113:45.0 114:616.0 115:105.0 117:3661.0 118:554.0 119:207.0 120:10.0 124:7.0 126:124.0 127:161.0 128:115.0 129:1650.0 130:747.0 131:701.0 132:147.0 133:2102.0 134:407.0 138:78.0 140:8.0 141:65.0 142:245.0 143:71.0 144:85.0 145:240.0 147:7498.0 148:709.0 14…	6902	C00216	SRBFZHDQGSBBOR-ZRMNMSDTSA-N	0.42	0.33	7732	5148	12336	9681	13666	11108	17085	5716	16888	7664	9374	10539	7215	3973
aminomalonate	455754	218	413	86:2942.0 88:141.0 89:112.0 91:83.0 95:21.0 96:52.0 99:117.0 100:1404.0 101:500.0 102:258.0 103:262.0 105:161.0 113:119.0 114:63.0 115:110.0 116:295.0 117:454.0 119:188.0 120:63.0 121:40.0 122:45.0 131:1530.0 132:103.0 133:2100.0 134:376.0 143:19.0 144:92.0 147:5888.0 148:433.0 149:305.0 152:37.0 154:11.0 158:171.0 160:45.0 161:81.0 164:29.0 167:17.0 173:76.0 174:1023.0 175:272.0 176:72.0 178:67.…	100714	C00872	JINBYESILADKFW-UHFFFAOYSA-N	0.26	0.33	501	555	413	628	492	439	697	831	965	621	1040	1636	786	890
alpha-aminoadipic acid	573295	260	125502	85:5171.0 86:2872.0 87:1853.0 88:805.0 89:1528.0 90:266.0 91:249.0 92:126.0 93:125.0 94:122.0 95:131.0 96:1290.0 97:581.0 98:6263.0 99:3004.0 100:22245.0 101:4204.0 102:2216.0 103:6429.0 104:717.0 105:691.0 106:54.0 107:157.0 108:1397.0 109:428.0 110:436.0 111:454.0 112:1270.0 113:1070.0 114:2235.0 115:12931.0 116:5935.0 117:5889.0 118:1058.0 119:1156.0 120:208.0 122:78.0 123:104.0 124:144.0 125:…	92136	C00956	OYIFNHCXNCRBQI-BYPYZUCNSA-N	0.11	0.67	797	807	960	820	827	760	818	712	925	664	711	860	331	543
allantoic acid	647453	331	16708	85:160.0 86:711.0 87:26.0 89:264.0 91:63.0 99:784.0 100:8165.0 101:1165.0 102:656.0 105:85.0 107:119.0 112:15.0 113:117.0 114:77.0 115:164.0 116:846.0 117:255.0 118:1.0 119:173.0 122:21.0 127:235.0 129:238.0 130:1765.0 131:780.0 132:465.0 133:1382.0 136:13.0 141:200.0 142:719.0 143:210.0 144:12.0 145:31.0 146:3257.0 147:3195.0 148:897.0 155:89.0 157:198.0 158:151.0 159:263.0 160:6.0 161:19.0 167:…	203	C00499	NUCLJNSWZCHRKL-UHFFFAOYSA-N	0.26	0.67	520	357	691	463	545	501	527	464	401	612	1404	7548	1713	4215
alanine-alanine	522546	116	84119	85:1571.0 86:1791.0 87:1892.0 88:597.0 89:299.0 95:10.0 97:488.0 98:97.0 99:267.0 100:3094.0 101:1284.0 102:1277.0 103:1716.0 104:302.0 105:510.0 108:53.0 110:263.0 112:207.0 113:220.0 114:776.0 115:651.0 116:37705.0 117:5721.0 118:3529.0 119:241.0 120:197.0 125:76.0 127:526.0 128:398.0 129:613.0 130:922.0 131:3033.0 132:917.0 133:608.0 134:137.0 139:44.0 140:598.0 142:82.0 143:282.0 144:545.0 14…	5484352	C00993	DEFJQIDDEAULHB-IMJSIDKUSA-N	0.16	0	1730	2549	2743	2424	1554	1417	1329	9343	1890	2780	2870	2264	1718	1131
alanine	240378	116	18223	100:20.0 102:35.0 103:7.0 105:393.0 107:20.0 110:44.0 116:3880.0 117:340.0 118:84.0 120:13.0 126:14.0 128:4.0 134:27.0 146:134.0 147:348.0 156:28.0 174:36.0 190:79.0	5950	C00041	QNAYBMKLOCPYGJ-REOHCLBHSA-N	0.53	0.67	2037	41352	3701	63961	5458	1686	2521	5211	8680	5297	81765	97635	3657	25002
adipic acid	474435	111	125	85:2037.0 86:2852.0 87:703.0 88:641.0 89:904.0 90:27.0 91:64.0 92:167.0 93:122.0 94:58.0 95:60.0 96:79.0 97:441.0 99:4029.0 100:405.0 101:502.0 102:524.0 105:259.0 107:59.0 108:26.0 109:187.0 110:362.0 111:58622.0 112:3744.0 113:1086.0 114:171.0 115:1351.0 116:2824.0 117:11244.0 118:1055.0 119:703.0 120:50.0 123:10.0 124:19.0 125:208.0 126:57.0 128:229.0 129:9390.0 130:2687.0 131:1989.0 132:910.0…	196	C06104	WNLRTRBMVRJNCN-UHFFFAOYSA-N	0.05	0	862	806	1357	1018	1534	558	920	1356	990	855	1097	987	731	401
adenosine	918039	236	290	85:353.0 86:112.0 89:208.0 95:41.0 98:54.0 99:460.0 100:35.0 101:439.0 102:88.0 103:2553.0 104:236.0 105:110.0 109:159.0 111:217.0 113:236.0 115:473.0 116:284.0 117:469.0 119:106.0 120:28.0 126:71.0 129:719.0 130:43.0 131:300.0 132:124.0 133:869.0 134:103.0 135:182.0 136:60.0 137:23.0 138:121.0 139:38.0 142:46.0 143:329.0 144:32.0 145:58.0 147:1456.0 148:317.0 149:320.0 151:23.0 153:75.0 155:49.0…	60961	C00212	OIRDTQYFTABQOQ-KQYNXXCUSA-N	0.16	0	942	845	1071	1123	967	731	1035	758	784	547	853	879	1371	495
adenine	646701	264	16805	85:54.0 86:321.0 89:1488.0 90:133.0 93:347.0 98:87.0 99:756.0 100:1997.0 101:198.0 102:25.0 103:6633.0 104:1287.0 105:1860.0 109:62.0 110:219.0 111:200.0 113:321.0 114:523.0 116:1348.0 117:506.0 121:161.0 122:80.0 123:239.0 128:119.0 129:1675.0 130:525.0 131:379.0 133:1394.0 137:80.0 138:66.0 139:31.0 141:189.0 142:302.0 146:278.0 147:8308.0 149:2849.0 150:76.0 152:58.0 155:355.0 157:2692.0 158:5…	190	C00147	GFFGJBXGBJISGV-UHFFFAOYSA-N	0.21	0	1037	894	1050	1112	1309	839	1302	1988	1085	1068	1144	1590	878	554
aconitic acid	586815	229	29	85:823.0 86:194.0 87:662.0 88:337.0 89:711.0 90:119.0 91:200.0 93:1018.0 94:224.0 95:1683.0 96:1733.0 97:6038.0 98:1174.0 99:1242.0 100:178.0 101:600.0 102:310.0 103:1548.0 104:242.0 105:655.0 107:259.0 108:172.0 109:241.0 110:546.0 111:911.0 112:674.0 113:694.0 115:1207.0 116:392.0 117:2280.0 118:273.0 119:1093.0 120:174.0 121:326.0 122:39.0 123:487.0 124:76.0 125:294.0 126:191.0 127:456.0 128:2…	643757	C00417	GTZCVFVGUGFEME-IWQZZHSRSA-N	0	0	419	352	440	348	638	479	434	278	433	521	263	452	262	187
5-methoxytryptamine	864466	174	284	86:1203.0 87:181.0 88:92.0 90:42.0 92:34.0 95:29.0 100:628.0 101:65.0 102:70.0 105:49.0 110:34.0 112:50.0 115:39.0 117:67.0 118:56.0 121:41.0 124:29.0 130:92.0 131:54.0 132:79.0 135:54.0 150:31.0 155:19.0 158:46.0 159:57.0 172:30.0 174:4979.0 175:869.0 176:366.0 202:87.0 204:33.0 205:32.0 206:13.0 211:21.0 212:12.0 217:34.0 218:39.0 222:50.0 223:29.0 225:17.0 228:24.0 231:36.0 233:36.0 235:29.0 2…	1833	C05659	JTEJPPKMYBDEMY-UHFFFAOYSA-N	0	0	1013	678	830	749	1196	969	1258	712	925	672	1010	1484	702	884
5-aminovaleric acid	540425	174	1676	85:369.0 86:10350.0 87:1290.0 88:826.0 89:171.0 90:349.0 91:794.0 92:175.0 93:16.0 94:755.0 98:386.0 99:226.0 100:8033.0 101:1381.0 102:1524.0 103:1205.0 104:425.0 105:143.0 106:393.0 107:239.0 108:12.0 111:7.0 112:401.0 113:1004.0 114:819.0 115:408.0 116:220.0 117:634.0 118:164.0 119:364.0 120:371.0 121:525.0 122:101.0 124:97.0 125:53.0 126:1504.0 127:324.0 128:185.0 129:1067.0 130:2254.0 131:17…	138	C00431	JJMDCOVWQOJGCB-UHFFFAOYSA-N	1	1	2591978	3113432	2275076	2501785	2651929	3049816	2219386	2467946	2640589	2493672	2420175	860348	1297644	1067089
5,6-dihydrouracil	470116	243	118969	85:466.0 86:1596.0 87:127.0 89:54.0 93:2372.0 95:51.0 98:69.0 99:707.0 100:4262.0 101:531.0 104:334.0 105:181.0 107:116.0 108:74.0 111:66.0 112:24.0 113:186.0 114:483.0 115:473.0 123:29.0 128:218.0 129:230.0 132:185.0 133:440.0 134:140.0 135:89.0 137:203.0 139:32.0 141:19.0 142:25.0 147:11640.0 148:2104.0 149:786.0 150:137.0 153:66.0 155:47.0 158:108.0 160:172.0 163:128.0 167:33.0 168:28.0 169:89…			OIVLITBTBDPEFK-UHFFFAOYSA-N	0.26	0	393	500	697	700	728	726	779	522	650	635	659	1007	447	426
4-hydroxyphenylacetic acid	542795	179	31555	85:74.0 89:848.0 90:484.0 91:340.0 93:30.0 95:3.0 97:50.0 98:40.0 101:1.0 102:542.0 104:207.0 105:301.0 107:207.0 109:9.0 112:6.0 113:36.0 114:37.0 116:22.0 117:97.0 119:14.0 121:91.0 123:17.0 130:32.0 133:307.0 134:89.0 135:516.0 136:71.0 137:25.0 142:12.0 145:27.0 147:753.0 149:559.0 150:125.0 151:12.0 153:1.0 161:273.0 162:35.0 163:909.0 164:2215.0 165:409.0 166:53.0 169:9.0 171:18.0 172:6.0 1…	127	C00642	XQXPVVBIMDBYFF-UHFFFAOYSA-N	0.95	0.67	2310	10156	6123	3657	38310	31522	37706	24696	24036	31589	14498	2469	11602	370
4-hydroxybutyric acid	325027	233	85123	85:1473.0 86:1030.0 88:1141.0 90:78.0 97:88.0 99:1509.0 100:534.0 101:1470.0 102:152.0 103:1274.0 104:135.0 105:287.0 109:555.0 110:127.0 111:131.0 113:83.0 115:915.0 116:653.0 117:10011.0 118:922.0 119:717.0 129:821.0 130:174.0 131:930.0 132:466.0 133:1873.0 134:148.0 143:2878.0 144:298.0 147:42121.0 148:6583.0 149:3200.0 150:406.0 151:85.0 157:102.0 187:41.0 192:99.0 204:836.0 205:197.0 222:17.…	10413	C00989	SJZRECIVHVDYJC-UHFFFAOYSA-N	0.47	0.67	941	843	1010	925	4292	3710	4256	3129	3013	2818	2024	1387	1498	519
4-hydroxybenzoate	537925	223	34016	85:234.0 86:343.0 87:138.0 88:10.0 89:445.0 90:153.0 91:1213.0 92:426.0 94:40.0 95:138.0 97:24.0 99:110.0 100:926.0 102:103.0 103:924.0 104:382.0 105:205.0 107:273.0 108:181.0 109:237.0 110:52.0 111:54.0 112:151.0 113:137.0 114:118.0 115:619.0 116:25.0 117:1204.0 118:246.0 119:2.0 120:165.0 121:272.0 122:78.0 126:804.0 128:1.0 129:116.0 130:67.0 131:85.0 132:195.0 133:25.0 134:349.0 135:418.0 136…	135	C00156	FJKROLUGYXJWQN-UHFFFAOYSA-N	0.79	0	1395	1028	1918	1696	2908	1529	2210	2647	1468	2007	1606	1681	1156	866
3-phenyllactic acid	516011	193	113643	90:151.0 91:4047.0 92:276.0 93:36.0 101:283.0 103:861.0 104:675.0 105:348.0 115:199.0 117:554.0 118:76.0 119:236.0 120:23.0 121:151.0 123:19.0 131:1334.0 132:204.0 133:1618.0 134:213.0 135:228.0 137:22.0 144:30.0 147:9562.0 148:1737.0 149:951.0 150:54.0 161:262.0 163:188.0 164:41.0 169:74.0 175:49.0 176:17.0 177:84.0 178:39.0 190:53.0 191:160.0 192:127.0 193:7922.0 194:979.0 195:193.0 205:277.0 2…	3848		VOXXWSYKYCBWHO-UHFFFAOYSA-N	0.53	1	807	930	1064	970	774	854	1082	2891	958	2722	817	9413	5917	6372
3-hydroxybutyric acid	278632	191	145501	85:131.0 87:1473.0 88:6305.0 89:1090.0 90:120.0 91:68.0 95:57.0 96:101.0 98:187.0 99:1246.0 100:1071.0 101:2671.0 102:480.0 105:239.0 112:38.0 113:234.0 115:3134.0 116:423.0 117:29724.0 118:3054.0 119:1586.0 121:72.0 125:44.0 128:13.0 129:229.0 130:4368.0 131:1815.0 132:261.0 133:5879.0 134:969.0 135:540.0 139:28.0 141:46.0 144:210.0 146:140.0 147:40360.0 148:7485.0 149:5505.0 150:460.0 151:191.0…	92135	C01089	WHBMMWSBFZVSSR-GSVOUGTGSA-N	0.89	1	2181	2341	3848	3695	4591	6896	3421	6918	3914	5793	7847	4714	1137	1281
3-aminoisobutyric acid	455267	248	68084	86:338518.0 87:46881.0 88:16592.0 99:1719.0 100:184623.0 101:23299.0 102:35160.0 103:16116.0 104:4899.0 113:5017.0 114:8548.0 115:3909.0 116:23405.0 117:18916.0 118:5795.0 119:6263.0 120:431.0 122:605.0 130:36886.0 131:26230.0 132:14131.0 133:54171.0 134:10324.0 135:989.0 136:144.0 144:5214.0 146:15280.0 147:92433.0 148:14500.0 149:6149.0 150:1268.0 157:1090.0 158:5311.0 160:11439.0 162:1053.0 17…	64956	C05145	QCHPKSFMDHPSNR-UHFFFAOYSA-N	0.74	0.67	219	218	141	228	218	319	109	320	223	186	175	363	267	221
3,6-anhydro-D-glucose	587617	231	16782	85:2651.0 86:1379.0 87:3019.0 88:1300.0 89:25434.0 90:2285.0 91:1263.0 92:115.0 93:1209.0 94:1132.0 95:14971.0 96:2959.0 97:1423.0 98:4240.0 99:2750.0 100:4219.0 101:13829.0 102:3622.0 103:44711.0 104:3976.0 105:12724.0 106:1217.0 107:496.0 108:481.0 109:489.0 110:986.0 111:2472.0 112:1444.0 113:1770.0 114:861.0 115:3085.0 116:3634.0 117:19400.0 118:2401.0 119:3534.0 120:636.0 121:1755.0 122:419.…	16069993	C06478	WZYRMLAWNVOIEX-SLPGGIOYSA-N	0.42	0.33	1674	1713	2156	2021	3103	1935	2640	1598	2124	1757	2559	3878	2156	275
3,6-anhydro-D-galactose	588886	231	102714	85:192.0 86:135.0 87:64.0 88:217.0 89:4369.0 90:296.0 91:328.0 92:63.0 93:171.0 94:173.0 95:2021.0 96:291.0 97:94.0 98:608.0 99:333.0 100:613.0 101:2506.0 102:326.0 103:4816.0 104:494.0 105:1735.0 106:197.0 107:96.0 108:60.0 109:30.0 110:66.0 111:435.0 112:245.0 113:287.0 114:68.0 115:458.0 116:580.0 117:2812.0 118:407.0 119:583.0 121:215.0 122:64.0 123:123.0 124:59.0 125:104.0 126:952.0 127:256.…	16069996	C06474	WZYRMLAWNVOIEX-BGPJRJDNSA-N	0.42	0.67	1930	1604	2095	1931	2793	1839	2839	1598	2217	1757	2559	3878	2013	2057
3,4-dihydroxycinnamic acid	748847	219	16546	85:1780.0 86:20.0 87:24.0 88:1684.0 89:4807.0 90:388.0 91:739.0 92:85.0 93:33.0 94:49.0 95:700.0 97:1259.0 98:647.0 99:413.0 101:816.0 102:963.0 103:1469.0 104:421.0 105:1160.0 106:113.0 107:601.0 108:95.0 109:940.0 110:199.0 111:64.0 112:116.0 113:303.0 115:3976.0 116:1253.0 117:4062.0 118:601.0 119:1232.0 120:1.0 121:523.0 122:115.0 123:7.0 124:63.0 125:51.0 127:648.0 128:467.0 129:1690.0 130:4…	689043	C01197	QAIPRVGONGVQAS-DUXPYHPUSA-N	0.58	0	1628	1359	1577	1108	2081	1774	1582	1324	1850	777	889	1180	954	839
3-(4-hydroxyphenyl)propionic acid	598147	179	110341	85:576.0 87:354.0 88:431.0 89:1639.0 90:679.0 91:2659.0 92:227.0 93:254.0 95:404.0 97:47.0 99:124.0 101:578.0 102:306.0 104:649.0 105:1003.0 107:471.0 110:63.0 115:641.0 116:1512.0 117:868.0 118:186.0 119:494.0 120:81.0 121:377.0 123:164.0 124:62.0 127:41.0 131:1081.0 133:818.0 134:134.0 135:1445.0 136:155.0 137:195.0 140:1363.0 141:53.0 145:234.0 147:1204.0 148:168.0 149:1752.0 150:374.0 151:130…	10394	C01744	NMHMNPHRMNGLLB-UHFFFAOYSA-N	0.63	0.67	58367	51368	71085	91676	27279	27459	20830	13834	17052	196099	234127	55420	94104	56315
3 hydroxy-3-methylglutaric acid	519310	247	17361	85:662.0 87:49.0 88:97.0 99:219.0 100:764.0 101:91.0 103:97.0 109:3053.0 110:187.0 114:105.0 115:3794.0 116:426.0 117:1041.0 124:15.0 128:323.0 129:1995.0 130:649.0 131:741.0 133:930.0 134:139.0 147:6361.0 148:1029.0 149:994.0 150:13.0 152:20.0 154:36.0 155:190.0 156:322.0 157:391.0 160:3.0 161:13.0 163:189.0 170:94.0 173:15.0 183:653.0 187:26.0 189:249.0 190:15.0 192:18.0 194:20.0 198:25.0 199:1…	1662	C03761	NPOAOTPXWNWTSH-UHFFFAOYSA-N	0.32	0	169	295	327	195	457	237	299	214	177	245	224	242	168	75
2-monoolein	941794	129	84531	85:232.0 87:211.0 88:58.0 89:445.0 91:823.0 92:128.0 93:916.0 94:354.0 95:1224.0 96:388.0 97:243.0 98:63.0 99:217.0 101:1656.0 102:154.0 103:14217.0 104:1223.0 105:902.0 107:335.0 108:145.0 109:395.0 110:153.0 111:102.0 112:25.0 113:248.0 114:23.0 115:284.0 116:221.0 117:652.0 119:259.0 120:34.0 121:300.0 122:28.0 123:125.0 124:65.0 125:21.0 128:32.0 129:8919.0 130:1155.0 131:1582.0 132:109.0 133…	5319879		UPWGQKDVAURUGE-KTKRTIGZSA-N	0.95	1	13601	12851	10015	15382	10749	14905	20498	12547	5991	54185	9889	34796	16090	14755
2-hydroxyvaleric acid	309587	131	25922	85:783.0 86:12.0 89:96.0 95:343.0 99:185.0 101:10.0 110:16.0 113:33.0 115:380.0 116:57.0 117:78.0 127:85.0 130:28.0 131:2537.0 132:259.0 133:199.0 147:2527.0 148:299.0 149:168.0 189:23.0 200:55.0 204:42.0 205:87.0 247:159.0	98009		JRHWHSJDIILJAT-UHFFFAOYSA-N	0.21	0	2130	3135	3332	3114	3768	2661	3780	16433	3483	5255	2017	2052	1821	783
2-hydroxyhexanoic acid	323093	159	106285	85:2528.0 86:217.0 89:1183.0 91:1239.0 92:10.0 95:533.0 96:320.0 97:3794.0 99:1207.0 100:413.0 101:9121.0 102:2348.0 103:244244.0 104:22720.0 105:10978.0 106:385.0 107:98.0 111:328.0 113:645.0 114:79.0 115:3049.0 116:1091.0 117:13399.0 118:1166.0 119:2183.0 120:143.0 121:80.0 123:138.0 125:211.0 126:184.0 127:839.0 128:82.0 129:7199.0 130:1397.0 131:13592.0 132:1792.0 133:21896.0 134:3009.0 135:1…	99824		NYHNVHGFPZAZGA-UHFFFAOYSA-N	0.84	1	122	1549	2040	1951	977	1200	1454	4522	1170	670	1535	3070	2850	1217
2-hydroxyglutaric acid	506306	247	2000	85:987.0 86:115.0 99:30.0 101:119.0 103:121.0 105:91.0 115:9.0 116:84.0 117:39.0 129:3826.0 130:487.0 131:370.0 132:6.0 133:412.0 134:38.0 146:11.0 147:1685.0 148:252.0 149:537.0 150:24.0 157:1113.0 158:97.0 159:129.0 163:13.0 172:4.0 184:12.0 203:612.0 204:140.0 217:9.0 218:20.0 231:219.0 247:1048.0 248:174.0 249:17.0 349:124.0 350:3.0 354:11.0 477:11.0 479:1.0	43	C02630	HWXBTNAVRSUOJR-UHFFFAOYSA-N	0.63	0.33	15350	12337	13062	11498	18993	30110	16392	23583	13489	1376	2057	825	1005	243
2-deoxytetronic acid	433456	189	1208	85:3678.0 86:419.0 87:1070.0 88:693.0 89:3868.0 90:231.0 91:269.0 92:61.0 94:196.0 96:136.0 97:220.0 98:279.0 99:1268.0 100:276.0 101:10175.0 102:1066.0 103:3549.0 104:443.0 105:707.0 106:118.0 107:102.0 108:142.0 109:54.0 111:177.0 112:57.0 113:377.0 114:530.0 115:1621.0 116:869.0 117:12125.0 118:1194.0 119:1640.0 120:183.0 121:154.0 123:18.0 127:243.0 129:6961.0 130:984.0 131:3106.0 132:474.0 1…	150929		DZAIOXUZHHTJKN-UHFFFAOYSA-N	0.63	0.67	768	1085	1226	1153	2425	967	2211	1347	1201	1440	1187	2193	1247	672
2'-deoxyguanosine	959764	280	170724	85:251.0 86:217.0 87:181.0 89:341.0 90:63.0 92:102.0 96:159.0 98:100.0 99:1237.0 100:514.0 101:1098.0 103:6289.0 104:448.0 110:102.0 111:581.0 112:89.0 113:464.0 114:157.0 115:340.0 116:126.0 117:1220.0 118:188.0 124:39.0 125:158.0 126:91.0 127:438.0 128:143.0 130:126.0 131:822.0 132:312.0 133:841.0 134:272.0 135:174.0 136:58.0 137:33.0 138:151.0 140:13.0 141:70.0 142:73.0 143:337.0 144:91.0 145:…	187790	C00330	YKBGVTZYEHREMT-KVQBGUIXSA-N	0.47	0	521	632	853	556	1119	482	881	831	666	784	1113	964	862	293
2-deoxyerythritol	355045	117	102843	86:255.0 87:3691.0 88:1982.0 89:4813.0 90:485.0 91:620.0 92:107.0 94:88.0 95:139.0 98:138.0 99:1285.0 100:326.0 101:17767.0 102:2800.0 103:31803.0 104:2971.0 105:2763.0 106:180.0 109:94.0 110:87.0 111:355.0 112:163.0 113:481.0 114:229.0 115:7863.0 116:51006.0 117:147126.0 118:16979.0 119:8974.0 120:667.0 121:341.0 122:29.0 123:61.0 124:14.0 125:98.0 127:1061.0 128:237.0 129:15276.0 130:3803.0 131…	18302		ARXKVVRQIIOZGF-UHFFFAOYSA-N	0.26	0	1972	1694	1626	1526	2619	2015	1698	2012	891	1189	1402	1333	1340	924
2-aminobutyric acid	285825	130	160842	85:2349.0 86:7340.0 87:2626.0 88:1175.0 89:967.0 93:154.0 94:231.0 95:643.0 96:816.0 98:6012.0 99:1182.0 100:17704.0 101:5509.0 102:2953.0 103:8799.0 104:770.0 105:1178.0 107:62.0 109:384.0 111:91.0 112:296.0 113:378.0 114:7166.0 115:3812.0 116:1978.0 117:3932.0 118:356.0 119:558.0 120:162.0 126:773.0 128:1855.0 129:1466.0 130:243176.0 131:34789.0 132:12476.0 133:8893.0 134:1271.0 135:699.0 136:8…	6657	C02721	QWCKQJZIFLGMSD-UHFFFAOYSA-N	0.42	1	1857	1874	2468	2312	3877	2173	2904	3226	5360	6756	5522	18918	18575	12052
2,6-diaminopimelic acid	686035	200	133922	86:650.0 90:154.0 96:107.0 97:67.0 98:89.0 99:196.0 100:2211.0 102:795.0 107:185.0 108:159.0 109:165.0 110:472.0 111:139.0 113:71.0 114:584.0 115:245.0 117:308.0 122:203.0 125:42.0 126:1004.0 128:5835.0 129:1002.0 130:287.0 131:610.0 133:758.0 134:76.0 140:163.0 142:619.0 143:229.0 144:338.0 146:199.0 147:3426.0 148:745.0 154:766.0 155:977.0 160:71.0 166:60.0 170:89.0 171:393.0 172:253.0 177:34.0…	865		GMKMEZVLHJARHF-UHFFFAOYSA-N	0.16	0	106	131	190	220	430	267	396	475	266	274	309	236	193	138
2,5-dihydroxypyrazine NIST	397526	241	2254	85:168.0 86:172.0 87:115.0 93:14.0 97:710.0 98:27.0 100:66.0 108:4.0 109:15.0 111:179.0 113:419.0 114:172.0 115:562.0 127:101.0 128:126.0 129:169.0 130:13.0 140:38.0 144:10.0 145:499.0 146:11.0 167:155.0 168:17.0 172:5.0 174:1.0 177:4.0 182:157.0 183:31.0 197:1.0 211:11.0 213:6.0 215:3.0 241:1811.0 242:397.0 243:132.0 255:138.0 256:387.0 257:73.0 258:12.0 302:5.0 311:2.0 328:1.0 337:1.0 395:8.0 4…	23368901		USHRADXTTYICIJ-UHFFFAOYSA-N	0.95	1	5573	5564	6574	4429	6240	6000	6727	4881	6127	3110	3277	5541	3518	1440
2,3-dihydroxybutanoic acid NIST	384796	292	31743	87:433.0 88:146.0 89:211.0 95:50.0 101:566.0 102:5460.0 103:1435.0 106:74.0 107:123.0 108:62.0 110:72.0 115:2014.0 116:220.0 117:16374.0 118:1491.0 119:1168.0 123:31.0 124:14.0 129:1092.0 130:2991.0 131:2301.0 132:1136.0 133:5833.0 136:86.0 137:44.0 139:22.0 143:92.0 147:7382.0 148:1170.0 149:1275.0 150:167.0 151:189.0 161:37.0 162:19.0 163:129.0 175:52.0 177:157.0 178:19.0 179:13.0 180:15.0 183:…	250402		LOUGYXZSURQALL-UHFFFAOYSA-N	0	0	126	71	183	100	158	68	145	102	86	121	105	222	210	61
1-monostearin	959214	203	648	85:2387.0 86:245.0 88:342.0 89:880.0 90:108.0 91:126.0 93:404.0 94:183.0 95:2259.0 96:306.0 97:2167.0 98:609.0 99:768.0 100:91.0 101:4087.0 102:436.0 103:4290.0 104:462.0 105:416.0 106:95.0 107:246.0 108:39.0 109:1410.0 110:130.0 111:1003.0 112:196.0 113:337.0 114:74.0 115:511.0 116:2218.0 117:3517.0 118:444.0 119:328.0 120:48.0 121:179.0 122:22.0 123:677.0 124:97.0 125:278.0 128:153.0 129:4761.0…	24699	D01947	VBICKXHEKHSIBG-UHFFFAOYSA-N	0.68	0.67	1253	545	362	4774	1952	953	1918	969	792	349	2422	1922	1276	1489
1-monoolein	955584	129	21632	85:72.0 89:187.0 91:637.0 92:23.0 93:609.0 94:257.0 95:930.0 96:137.0 97:233.0 98:71.0 99:58.0 101:857.0 102:10.0 103:1960.0 104:152.0 105:339.0 106:76.0 107:381.0 108:283.0 109:335.0 111:110.0 113:52.0 115:53.0 116:382.0 117:699.0 118:63.0 119:233.0 120:67.0 121:238.0 122:81.0 123:69.0 129:3634.0 130:175.0 131:487.0 132:166.0 133:653.0 134:55.0 135:62.0 137:2.0 143:54.0 145:233.0 146:27.0 147:14…	5283468		RZRNAYUHWVFMIP-KTKRTIGZSA-N	1	1	107775	87087	84203	124676	114281	153242	259039	116834	41735	677167	124551	113800	66307	76026
1-methylinosine NIST	1026110	259	66733	87:140.0 88:47.0 89:252.0 95:255.0 97:358.0 99:1376.0 100:343.0 101:537.0 103:3899.0 104:471.0 110:564.0 112:6.0 113:742.0 114:317.0 115:1273.0 117:1581.0 118:106.0 119:1.0 121:62.0 126:161.0 127:491.0 129:1660.0 130:151.0 131:1101.0 132:429.0 133:839.0 134:31.0 140:148.0 141:466.0 142:548.0 143:507.0 144:989.0 145:386.0 146:403.0 148:606.0 150:220.0 151:470.0 153:486.0 154:66.0 155:320.0 156:164…	65095		WJNGQIYEQLPJMN-IOSLPCCCSA-N	0.16	0	1092	1023	1212	1107	1560	1349	1145	878	1364	888	981	1432	790	1149
1-methyladenosine	829921	259	106901	87:114.0 88:94.0 89:616.0 90:83.0 92:43.0 94:28.0 95:82.0 96:126.0 97:728.0 98:68.0 99:269.0 101:792.0 102:237.0 103:9854.0 104:917.0 105:242.0 107:72.0 108:259.0 110:108.0 111:203.0 113:300.0 115:2852.0 116:626.0 117:1680.0 118:221.0 119:192.0 121:27.0 122:69.0 125:51.0 126:88.0 129:1501.0 130:201.0 131:876.0 132:134.0 133:1144.0 134:156.0 136:64.0 138:159.0 139:43.0 140:48.0 141:303.0 142:133.0…	27476	C02494	GFYLSDSUCHVORB-IOSLPCCCSA-N	0	0	143	125	126	122	232	126	223	143	354	110	361	545	368	370
1-kestose	1123027	361	14692	85:82.0 86:7.0 87:73.0 88:49.0 89:205.0 90:6.0 91:36.0 92:11.0 93:9.0 94:6.0 95:27.0 96:65.0 97:71.0 98:15.0 99:87.0 100:11.0 101:252.0 102:170.0 103:4097.0 104:359.0 105:175.0 106:23.0 107:40.0 108:5.0 109:193.0 110:14.0 111:55.0 112:15.0 113:139.0 114:34.0 115:149.0 116:95.0 117:736.0 118:77.0 119:85.0 120:6.0 121:16.0 122:12.0 123:22.0 124:13.0 125:21.0 126:24.0 127:99.0 128:17.0 129:2764.0 13…	440080	C03661	VAWYEUIPHLMNNF-OESPXIITSA-N	0.26	0.33	956	574	737	3095	663	513	1053	3225	533	12956	93003	280716	13896	321735
1,5-anhydroglucitol	632918	191	171285	85:3071.0 86:461.0 87:660.0 88:778.0 89:4239.0 93:66.0 94:369.0 97:1353.0 98:407.0 99:2106.0 102:1632.0 103:18691.0 104:1497.0 105:1592.0 106:221.0 108:111.0 109:230.0 110:178.0 111:1535.0 112:298.0 114:366.0 115:3648.0 116:3447.0 117:2075.0 118:1333.0 119:1915.0 120:236.0 125:266.0 127:1017.0 128:194.0 129:15313.0 130:2681.0 131:6113.0 132:96.0 133:12489.0 135:1239.0 136:193.0 137:131.0 138:16.0…	64960	C07326	MPCAJMNYNOGXPB-SLPGGIOYSA-N	0.16	0	9244	7678	8381	8502	11465	8262	12751	7864	8979	9055	15355	118953	10982	8872
1,2-anhydro-myo-inositol NIST	651472	318	16557	85:790.0 86:151.0 87:1307.0 88:8.0 90:93.0 91:58.0 95:305.0 97:198.0 98:63.0 99:708.0 101:2297.0 102:106.0 103:7446.0 104:505.0 109:190.0 110:51.0 111:679.0 112:156.0 113:813.0 116:1127.0 119:592.0 124:1.0 125:76.0 126:241.0 127:578.0 129:10841.0 131:3376.0 132:122.0 133:9161.0 134:1359.0 135:672.0 137:79.0 138:32.0 139:109.0 140:12.0 141:333.0 142:319.0 143:2694.0 144:231.0 146:121.0 147:30131.0…	119054		ZHMWOVGZCINIHW-FTYOSCRSSA-N	0.74	0.67	3077	2496	2626	2449	4117	1511	4063	2049	3394	2002	2205	2458	1571	1726
610256	610256	116	15370	85:93.0 86:216.0 88:174.0 89:41.0 95:19.0 98:103.0 99:357.0 100:595.0 101:156.0 102:64.0 103:15.0 107:71.0 108:5.0 109:16.0 110:16.0 111:19.0 112:66.0 113:43.0 114:154.0 115:89.0 116:709.0 117:258.0 118:53.0 129:151.0 130:24.0 131:51.0 132:83.0 133:6.0 135:11.0 140:69.0 142:43.0 143:3.0 144:68.0 146:46.0 147:41.0 149:187.0 152:66.0 155:36.0 158:23.0 160:18.0 162:5.0 166:2.0 168:12.0 170:38.0 171:…				0.26	0	1573	1136	1661	1357	77	996	913	2510	1034	944	279	663	1019	535
346248	295999	132	346248	85:1647.0 86:4931.0 87:2070.0 89:35509.0 90:2224.0 91:1835.0 99:617.0 101:2888.0 102:5983.0 104:2949.0 105:234.0 106:363.0 111:46.0 115:2004.0 116:1029.0 118:304.0 119:2252.0 124:34.0 130:4557.0 131:842.0 132:100986.0 133:2260.0 135:374.0 138:66.0 142:1226.0 145:231.0 146:8.0 150:50.0 152:140.0 158:314.0 162:111.0 171:904.0 176:557.0 191:789.0 192:150.0 212:36.0 218:84.0 240:45.0 241:131.0 243:49…				0.79	1	1718	1720	2041	1628	3010	1886	1334	1273	2221	2073	2286	3771	1578	1916
346241	326170	228	346241	86:1383.0 88:5484.0 89:15031.0 90:1776.0 91:1817.0 92:1183.0 93:254.0 94:688.0 96:113.0 100:3444.0 101:2956.0 102:397.0 103:7731.0 104:550.0 105:445.0 106:563.0 107:871.0 108:1656.0 110:49396.0 111:1516.0 113:487.0 114:716.0 115:1144.0 116:1785.0 117:8723.0 118:2092.0 119:1401.0 120:1147.0 121:877.0 123:554.0 127:1643.0 130:3146.0 131:3716.0 133:4170.0 134:11650.0 135:1320.0 136:8749.0 137:1349.0…				0.37	0.33	626	599	615	763	687	426	759	437	137	2136	1456	3860	1300	4275
346164	630314	120	346164	91:6505.0 92:1400.0 93:6298.0 94:3027.0 95:294.0 96:303.0 100:146.0 103:2013.0 104:72.0 105:133.0 107:590.0 115:464.0 116:151.0 119:1212.0 120:7343.0 121:7808.0 122:645.0 170:71.0 189:332.0 203:41.0 213:18.0 214:3463.0 215:563.0 217:118.0 229:84.0 230:39.0 304:51.0 439:25.0				0.37	1	2188	1794	3642	4413	7230	3918	3487	2772	5722	2691	3102	8713	3571	1994
345312	956069	142	345312	85:1029.0 86:9280.0 87:1938.0 96:1099.0 98:1132.0 100:5404.0 101:2029.0 102:3240.0 103:31345.0 104:3760.0 105:528.0 106:481.0 109:1601.0 110:696.0 112:2292.0 113:1641.0 114:2079.0 115:1428.0 116:2978.0 117:10067.0 121:1457.0 124:228.0 128:4731.0 129:5427.0 130:3088.0 131:2771.0 132:1585.0 133:2076.0 140:905.0 141:734.0 142:53749.0 143:7194.0 144:2538.0 145:349.0 146:1624.0 147:22117.0 149:2306.0 …				0	0	919	1084	1673	1023	1188	1472	1648	1495	1506	610	680	895	810	767
344959	611213	295	344959	85:662.0 89:3774.0 90:439.0 91:747.0 92:285.0 96:222.0 99:709.0 102:177.0 103:12753.0 104:6766.0 105:1475.0 107:346.0 110:216.0 116:1514.0 117:3103.0 118:416.0 119:996.0 120:207.0 121:437.0 126:704.0 131:855.0 133:2545.0 134:1357.0 135:3325.0 136:364.0 140:2220.0 147:6433.0 148:1467.0 149:1155.0 150:325.0 151:319.0 157:291.0 158:646.0 160:1385.0 161:104.0 163:462.0 164:102.0 173:110.0 176:85.0 17…				1	1	7396	4522	6221	5483	7303	6634	6593	5412	6080	5783	5642	9861	7509	4087
344945	191668	160	344945	85:3665.0 86:5756.0 87:2084.0 88:409.0 89:401.0 99:1486.0 100:7313.0 101:1627.0 102:1110.0 103:286.0 105:1096.0 111:4837.0 113:19970.0 114:3741.0 115:2737.0 116:1913.0 117:3283.0 118:522.0 119:278.0 125:1160.0 128:3327.0 129:1098.0 131:6294.0 132:8633.0 133:3667.0 136:56.0 144:379.0 145:209.0 147:49852.0 148:5894.0 149:3851.0 150:346.0 159:179.0 160:28594.0 161:4355.0 162:2025.0 166:81.0 167:50.0…				1	1	3539	3910	4626	4485	2364	3883	6710	2364	4205	3589	6675	10872	5231	3469
344793	665901	333	344793	96:183.0 101:343.0 104:391.0 105:404.0 114:173.0 116:299.0 118:199.0 129:212.0 131:935.0 133:2270.0 140:93.0 142:73.0 143:1502.0 145:268.0 147:12395.0 148:991.0 149:975.0 157:922.0 158:137.0 160:9222.0 161:1178.0 163:298.0 169:69.0 184:291.0 189:2493.0 191:243.0 192:148.0 200:124.0 201:100.0 203:144.0 204:559.0 205:544.0 206:869.0 215:56.0 216:211.0 217:2377.0 218:761.0 219:1170.0 220:242.0 224:4…				0.84	0.67	2477	1414	2473	2070	4694	1452	3786	1079	2081	1088	2771	4641	2731	1878
343129	944929	272	343129	89:2155.0 97:4173.0 98:1108.0 99:239.0 100:1723.0 102:981.0 103:15514.0 104:1031.0 105:1364.0 109:324.0 112:439.0 114:497.0 116:690.0 117:4549.0 122:86.0 123:156.0 124:747.0 125:600.0 128:2279.0 129:3294.0 130:888.0 131:1065.0 133:3504.0 136:164.0 137:779.0 139:294.0 141:458.0 142:1463.0 143:1041.0 144:1687.0 145:455.0 146:435.0 147:8119.0 150:220.0 153:91.0 154:726.0 155:631.0 156:2089.0 157:814…				0	0	440	455	533	588	658	366	623	840	477	481	536	1126	887	540
343045	957195	399	343045	85:2499.0 86:256.0 87:679.0 89:584.0 91:240.0 92:66.0 93:489.0 94:46.0 95:2739.0 96:264.0 97:1948.0 98:506.0 99:856.0 100:218.0 101:3898.0 102:505.0 103:4084.0 104:187.0 105:304.0 107:253.0 108:39.0 109:1639.0 110:188.0 111:971.0 112:130.0 113:387.0 114:139.0 115:495.0 116:2226.0 117:2531.0 118:616.0 119:368.0 120:39.0 121:237.0 122:56.0 123:619.0 124:20.0 125:223.0 127:106.0 129:4804.0 130:765.0…				0.21	0.33	1119	1307	912	4411	1383	601	1613	723	1138	1749	2131	2226	1337	927
342929	216183	149	342929	87:129258.0 88:20958.0 89:46632.0 90:819127.0 91:272611.0 92:60426.0 94:3167.0 96:8933.0 97:16278.0 99:9752.0 101:75901.0 102:113882.0 103:211164.0 104:117488.0 105:385248.0 106:183183.0 107:83596.0 108:15510.0 109:3445.0 113:22333.0 114:4516.0 115:169134.0 116:48332.0 117:237063.0 118:46732.0 121:6030194.0 122:2037082.0 123:364467.0 124:62706.0 125:1034.0 129:1438.0 131:552181.0 132:99455.0 133:…				0	0.33	5330	2861	12066	8102	6759	4563	12727	4204	8065	9773	16158	15686	2758	5123
342919	845201	387	342919	85:2125.0 86:857.0 87:6051.0 88:2211.0 89:3872.0 90:5381.0 91:7206.0 92:1519.0 93:2952.0 94:1917.0 95:137.0 96:283.0 97:447.0 98:983.0 99:3163.0 100:803.0 101:4791.0 102:4079.0 103:20927.0 104:12813.0 105:12361.0 106:39433.0 107:8472.0 108:1984.0 109:2594.0 110:229.0 111:2656.0 112:670.0 113:3152.0 114:813.0 115:7102.0 116:4605.0 117:8308.0 118:3715.0 119:11673.0 120:5667.0 121:21068.0 122:8698.0…				0.37	0	607	716	1345	718	2076	1194	1350	361	2311	415	531	352	263	143
342712	575986	117	342712	85:4325.0 86:4688.0 87:4179.0 88:1250.0 89:24052.0 90:2201.0 92:439.0 98:256.0 99:3563.0 100:13634.0 101:12313.0 102:5785.0 103:10521.0 104:544.0 105:12035.0 111:1629.0 112:1505.0 113:2150.0 114:7746.0 115:10067.0 116:4523.0 117:497385.0 118:53692.0 119:21580.0 125:183.0 126:951.0 127:2880.0 128:1686.0 129:39552.0 130:9114.0 131:30702.0 132:3985.0 133:26739.0 135:1598.0 140:663.0 141:1375.0 142:2…				1	1	4182	9742	8409	7383	14078	8691	9809	12026	9345	13760	17886	25522	11861	7114
342554	280105	142	342554	85:82.0 86:609.0 88:861.0 89:688.0 90:255.0 92:228.0 94:97.0 100:2646.0 101:1298.0 102:753.0 103:91.0 104:498.0 105:292.0 108:202.0 109:369.0 110:650.0 111:526.0 113:133.0 115:771.0 116:523.0 117:978.0 118:142.0 119:393.0 121:235.0 122:176.0 124:45.0 125:219.0 128:232.0 131:831.0 132:310.0 133:1320.0 134:1913.0 138:136.0 139:356.0 141:524.0 142:14492.0 143:2201.0 144:595.0 147:10786.0 148:1964.0 …				0.05	0.33	2538	2263	3138	2592	2885	2380	3447	2146	2561	2921	3368	4019	2029	1464
342073	689990	191	342073	85:4049.0 86:1762.0 87:3959.0 88:1743.0 89:3308.0 90:542.0 91:1272.0 92:239.0 96:8421.0 97:2531.0 98:1175.0 99:2963.0 100:3852.0 101:4977.0 102:5370.0 103:34318.0 104:3984.0 105:3170.0 106:666.0 107:560.0 108:1124.0 109:331.0 110:3281.0 111:941.0 112:786.0 114:2343.0 115:2804.0 116:9238.0 117:16997.0 118:2411.0 119:2590.0 120:385.0 122:283.0 123:271.0 124:8638.0 125:1248.0 126:959.0 127:1550.0 12…				0.11	0	605	583	583	247	885	719	745	513	693	257	503	817	394	526
342038	342561	174	342038	86:508411.0 88:28566.0 99:6693.0 100:512289.0 101:62585.0 102:63174.0 110:870.0 113:11281.0 114:59828.0 118:5475.0 128:1778.0 130:73986.0 142:1333.0 144:13300.0 146:5880.0 147:215323.0 148:39797.0 149:20456.0 158:12932.0 159:917.0 160:1195.0 172:24497.0 173:5612.0 174:1235261.0 175:240879.0 176:105609.0 188:14968.0 259:382.0 262:21492.0 263:7058.0 264:2941.0 293:2963.0 294:459.0 320:70.0 321:48.0…				0.79	0.67	153665	148678	152107	143038	16274	14478	22913	73099	34740	17321	20897	27846	25357	8952
341779	759334	156	341779	85:672.0 86:1022.0 87:379.0 88:121.0 91:32.0 94:77.0 96:153.0 98:91.0 99:484.0 100:2457.0 101:402.0 102:431.0 103:424.0 104:241.0 105:116.0 106:218.0 107:138.0 109:86.0 110:105.0 112:193.0 114:305.0 115:613.0 116:849.0 117:327.0 118:131.0 119:110.0 120:43.0 123:59.0 124:54.0 126:328.0 129:1039.0 130:144.0 131:224.0 132:373.0 133:826.0 135:167.0 137:61.0 138:65.0 140:73.0 141:89.0 142:157.0 143:72…				0.53	0	10786	9710	10645	8490	2739	2070	3876	2706	3002	1717	1929	4339	3404	3614
341732	651238	432	341732	93:362.0 95:318.0 109:1737.0 111:1893.0 123:290.0 125:748.0 137:223.0 139:541.0 143:9247.0 151:615.0 153:925.0 155:841.0 156:2635.0 167:211.0 175:539.0 177:2060.0 178:328.0 179:2128.0 180:408.0 181:767.0 183:212.0 185:274.0 190:2629.0 191:58652.0 192:11393.0 193:5540.0 194:756.0 195:232.0 197:192.0 203:1082.0 204:5811.0 213:197.0 215:867.0 217:56642.0 218:10293.0 219:4391.0 220:445.0 221:13081.0 …				0.16	0	564	371	585	425	650	451	703	457	629	199	374	473	282	283
341711	263097	232	341711	85:958.0 86:2218.0 88:1400.0 89:13590.0 90:1204.0 91:442.0 92:77.0 93:346.0 98:354.0 100:23702.0 101:7766.0 102:2933.0 103:1224.0 104:221.0 105:265.0 109:232.0 114:1137.0 115:2453.0 116:3138.0 117:12063.0 118:1402.0 119:651.0 123:83.0 126:704.0 128:612.0 129:461.0 133:1959.0 138:43.0 140:49.0 142:211.0 144:1076.0 147:5295.0 148:1446.0 149:426.0 152:54.0 153:49.0 156:75.0 158:575.0 159:181.0 160:1…				0	0	79	81	145	111	138	81	119	67	117	73	159	234	107	75
330286	748996	204	330286	85:7442.0 86:2597.0 88:2276.0 89:16320.0 90:1608.0 91:2016.0 92:336.0 93:431.0 94:416.0 95:579.0 96:546.0 97:3083.0 98:1576.0 99:6045.0 100:4142.0 101:26386.0 102:4863.0 103:76545.0 104:6909.0 105:5176.0 106:848.0 108:433.0 109:2789.0 110:584.0 111:4877.0 112:890.0 113:7147.0 114:3112.0 115:8813.0 116:15763.0 117:44983.0 118:5222.0 119:12071.0 120:1465.0 121:973.0 122:132.0 123:208.0 124:412.0 12…				0.32	0.33	152	177	141	186	240	171	162	126	109	291	626	1341	543	1005
329483	516445	175	329483	86:101.0 88:207.0 89:302.0 98:221.0 99:466.0 101:858.0 102:1324.0 103:1329.0 114:67.0 116:318.0 117:5798.0 118:460.0 119:563.0 126:309.0 129:2483.0 130:760.0 131:390.0 132:268.0 133:5801.0 134:457.0 135:426.0 139:126.0 140:71.0 145:305.0 147:5209.0 148:530.0 149:936.0 151:196.0 154:76.0 157:253.0 159:106.0 162:65.0 165:64.0 168:59.0 175:11482.0 176:1433.0 177:495.0 178:116.0 179:121.0 187:170.0 1…				0.11	0	210	116	190	207	834	180	901	236	167	837	673	910	949	366
329435	799351	160	329435	85:876.0 87:1053.0 88:714.0 89:7088.0 90:350.0 93:539.0 94:590.0 95:1103.0 96:1581.0 97:1128.0 98:24015.0 99:2937.0 100:1582.0 101:1933.0 102:1174.0 103:29849.0 104:3086.0 105:863.0 107:501.0 109:426.0 110:403.0 111:624.0 112:643.0 113:677.0 114:909.0 115:500.0 116:1486.0 117:10690.0 118:1232.0 119:1178.0 121:302.0 122:312.0 123:265.0 124:319.0 125:1206.0 126:670.0 128:1164.0 129:6828.0 130:1592.…				0	0	331	382	1567	288	2194	1752	248	1271	301	254	305	493	330	242
329430	610551	317	329430	85:4024.0 86:2227.0 87:401.0 88:1079.0 91:2867.0 92:570.0 93:4066.0 95:1934.0 96:1467.0 97:5855.0 98:622.0 99:2736.0 100:1110.0 101:2248.0 102:958.0 103:2192.0 107:1747.0 109:3699.0 110:597.0 111:502.0 115:1692.0 116:8089.0 117:17525.0 118:1600.0 119:528.0 121:182.0 123:1047.0 124:1220.0 125:894.0 127:1231.0 129:16201.0 130:2038.0 131:3372.0 133:6408.0 135:1140.0 136:356.0 142:187.0 143:2329.0 14…				0.37	0.33	2310	1637	521	1631	724	121	1454	1544	954	440	568	692	389	365
327350	620995	167	327350	85:45723.0 87:26617.0 88:7060.0 89:26335.0 90:2321.0 91:24334.0 92:9790.0 93:23244.0 94:16720.0 95:117362.0 96:64661.0 97:27790.0 98:14252.0 99:44561.0 101:133650.0 102:21424.0 103:129717.0 104:16314.0 105:60951.0 106:6673.0 107:6232.0 108:2136.0 109:12832.0 110:1835.0 111:52527.0 112:8580.0 113:33801.0 114:10042.0 115:34450.0 116:73449.0 117:105236.0 118:16289.0 119:41157.0 120:6100.0 121:8313.0…				0.16	0.33	14729	7417	7804	4958	11057	4391	12320	7435	11512	7052	4763	7214	3305	1127
326263	597093	243	326263	85:6446.0 86:3762.0 90:441.0 91:1914.0 95:631.0 97:461.0 98:2043.0 99:12036.0 100:83993.0 101:9636.0 102:5088.0 103:8578.0 104:2074.0 111:3067.0 113:863.0 115:3120.0 116:1211.0 119:1666.0 124:425.0 125:644.0 129:1065.0 130:2270.0 132:996.0 133:3939.0 135:971.0 137:455.0 139:561.0 141:3011.0 143:465.0 144:416.0 145:675.0 147:10689.0 148:2131.0 151:888.0 154:287.0 155:4673.0 156:1206.0 157:4893.0 1…				0	0	139	98	168	98	97	103	88	150	150	118	363	1980	496	787
325318	636087	217	325318	89:384.0 90:32.0 92:48.0 98:31.0 99:37.0 101:71.0 102:56.0 103:2254.0 104:151.0 105:165.0 109:65.0 113:59.0 114:216.0 115:26.0 118:53.0 119:47.0 121:35.0 129:491.0 132:634.0 133:385.0 134:57.0 135:40.0 136:15.0 142:327.0 143:118.0 147:901.0 148:185.0 149:99.0 150:23.0 151:46.0 155:36.0 158:18.0 162:27.0 163:37.0 171:12.0 173:39.0 181:33.0 189:204.0 190:16.0 191:78.0 192:18.0 198:11.0 201:17.0 204…				0.37	0.33	10128	7820	8005	7207	12533	7567	13151	7544	10156	6951	131966	21813	7681	12654
324427	812669	351	324427	85:1531.0 87:899.0 89:2684.0 90:258.0 95:1762.0 101:8680.0 102:875.0 103:12813.0 104:1722.0 105:1362.0 107:609.0 115:1959.0 116:2956.0 117:11282.0 118:876.0 119:1527.0 121:505.0 125:2941.0 128:1160.0 129:13805.0 130:2292.0 133:9347.0 140:285.0 143:1988.0 145:742.0 147:35164.0 148:7238.0 149:4894.0 151:788.0 155:858.0 158:467.0 163:1151.0 167:368.0 169:5200.0 170:1288.0 171:1266.0 175:1625.0 176:8…				0.16	0	44	68	120	71	134	72	110	63	73	100	223	367	132	208
324207	454299	144	324207	85:4785.0 86:5495.0 87:4067.0 88:24448.0 89:3760.0 90:1055.0 91:240.0 92:47.0 94:46.0 96:109.0 97:207.0 98:443.0 99:1759.0 100:6757.0 101:2024.0 102:7182.0 103:2103.0 104:547.0 105:742.0 106:124.0 107:83.0 108:43.0 111:100.0 112:153.0 113:677.0 114:480.0 115:5851.0 116:4833.0 117:2776.0 118:1894.0 119:1009.0 120:235.0 121:121.0 123:60.0 124:53.0 126:138.0 127:183.0 128:174.0 129:83.0 130:420.0 13…				0	0	348	371	391	436	400	451	529	391	552	294	444	495	379	182
323784	930072	156	323784	85:191.0 86:129.0 87:174.0 88:109.0 89:1598.0 90:427.0 91:225.0 92:82.0 93:147.0 94:176.0 95:1572.0 96:813.0 97:371.0 98:217.0 99:170.0 100:373.0 101:436.0 102:455.0 103:7235.0 104:647.0 105:452.0 106:123.0 107:613.0 108:144.0 109:93.0 110:70.0 111:74.0 112:191.0 113:391.0 114:247.0 115:573.0 116:750.0 117:3293.0 118:469.0 119:276.0 120:47.0 121:74.0 122:72.0 123:240.0 124:77.0 125:74.0 126:347.0…				0	0	416	1732	845	1716	619	888	2026	333	654	295	593	611	377	1122
321060	866368	131	321060	85:1578.0 86:667.0 87:968.0 88:869.0 89:3134.0 90:583.0 91:422.0 92:85.0 93:80.0 94:120.0 95:170.0 96:4434.0 97:562.0 98:855.0 99:1151.0 100:2830.0 101:4443.0 102:1478.0 103:15312.0 104:1482.0 105:765.0 106:103.0 107:50.0 108:2665.0 109:328.0 110:342.0 111:439.0 112:589.0 113:1183.0 114:590.0 115:2247.0 116:4843.0 117:9513.0 118:2513.0 119:1082.0 120:165.0 121:89.0 122:87.0 123:33.0 124:168.0 125…				0.26	0.33	1089	984	984	1137	479	1526	1304	1693	1867	1006	706	663	504	711
320865	886780	158	320865	85:228.0 86:1469.0 87:3026.0 88:498.0 90:62.0 94:84.0 98:194.0 99:81.0 100:686.0 101:458.0 102:474.0 110:111.0 112:80.0 114:188.0 116:173.0 117:311.0 118:62.0 121:28.0 125:62.0 126:225.0 128:336.0 130:590.0 131:88.0 132:99.0 133:237.0 142:87.0 154:14.0 156:258.0 158:6918.0 159:976.0 160:351.0 166:33.0 168:30.0 172:83.0 174:1946.0 175:283.0 176:177.0 186:38.0 187:47.0 188:18.0 190:38.0 191:42.0 19…				0.16	0.33	1171	1139	2066	1326	1730	1154	1503	1103	2273	3060	5906	6401	2600	2280
320847	498760	166	320847	85:2137.0 86:1293.0 87:216.0 88:175.0 89:252.0 92:77.0 94:68.0 96:596.0 97:85.0 98:123.0 99:791.0 101:410.0 102:610.0 103:1000.0 104:147.0 106:168.0 107:363.0 110:125.0 111:271.0 113:661.0 114:394.0 115:401.0 120:234.0 121:134.0 125:47.0 126:978.0 127:492.0 128:1336.0 130:913.0 131:523.0 132:227.0 133:149.0 138:607.0 139:303.0 142:150.0 144:236.0 146:659.0 147:3011.0 148:929.0 149:346.0 154:130.0…				0.21	0	381	380	1021	875	982	1217	1137	949	1374	1133	1405	937	892	105
320305	803797	218	320305	85:205.0 86:401.0 87:266.0 88:168.0 89:137.0 90:117.0 91:251.0 92:91.0 93:56.0 96:39.0 97:28.0 98:43.0 99:136.0 100:3805.0 101:1427.0 102:2740.0 103:776.0 104:241.0 105:143.0 106:58.0 107:85.0 111:69.0 114:66.0 115:261.0 116:615.0 117:2068.0 118:677.0 119:276.0 120:273.0 121:42.0 126:20.0 129:47.0 130:415.0 131:759.0 132:1053.0 133:782.0 134:967.0 135:259.0 136:68.0 137:45.0 142:36.0 144:104.0 14…				0	0	682	564	582	536	841	660	723	334	436	527	549	473	348	405
318161	219188	259	318161	89:936.0 90:93.0 104:805.0 156:15.0 165:18.0 166:19.0 173:32.0 178:22.0 182:14.0 200:38.0 227:17.0 236:20.0 259:411.0 260:65.0 261:20.0 292:14.0 324:15.0 371:14.0 419:17.0 434:19.0				0.58	0.33	1455	1394	1594	1332	1039	872	1076	1022	1441	2347	2225	3331	2353	2227
317523	684646	139	317523	85:401.0 86:119.0 87:462.0 88:389.0 89:527.0 93:661.0 94:156.0 95:940.0 96:176.0 97:714.0 99:361.0 100:227.0 101:785.0 103:3179.0 104:496.0 107:122.0 109:220.0 110:241.0 111:1104.0 112:105.0 113:366.0 115:1782.0 116:628.0 117:1469.0 118:285.0 119:95.0 120:29.0 121:729.0 122:76.0 128:95.0 129:3346.0 130:5744.0 131:7331.0 132:1109.0 133:542.0 135:109.0 136:60.0 137:87.0 138:552.0 139:8237.0 140:704…				0	0	305	273	316	375	323	466	382	276	328	198	287	332	201	81
317190	860251	435	317190	85:1357.0 86:720.0 87:682.0 89:9097.0 90:899.0 97:377.0 100:3438.0 101:2181.0 102:2391.0 103:18136.0 104:778.0 105:1849.0 106:244.0 113:241.0 114:6997.0 115:1093.0 117:2781.0 118:756.0 119:1801.0 122:267.0 123:243.0 129:5260.0 130:2547.0 133:12866.0 134:1683.0 135:202.0 140:393.0 142:1292.0 143:7508.0 147:42820.0 148:8946.0 149:5070.0 157:693.0 160:236.0 161:471.0 163:886.0 169:745.0 170:1109.0 1…				0.21	0	377	454	485	420	527	334	523	412	615	222	202	187	279	101
253506	221343	121	253506	85:234.0 86:310.0 87:415.0 90:378.0 91:462.0 92:1245.0 93:1223.0 94:95.0 95:69.0 96:319.0 97:333.0 99:75.0 100:2500.0 101:489.0 102:1838.0 104:758.0 105:190.0 106:105.0 108:60.0 109:41.0 112:27.0 113:189.0 115:118.0 116:324.0 118:719.0 120:3467.0 121:9033.0 122:642.0 123:122.0 126:166.0 128:32.0 129:1236.0 131:476.0 138:88.0 139:118.0 140:1666.0 141:119.0 143:788.0 144:978.0 145:138.0 147:3956.0 …				0	0	2353	2048	3155	2580	2906	2240	2845	1792	3119	3445	3313	4695	3043	1867
253093	283223	226	253093	89:38.0 91:452.0 97:68.0 98:321.0 102:120.0 104:118.0 105:236.0 106:59.0 107:26.0 112:30.0 113:507.0 114:330.0 115:73.0 120:622.0 121:57.0 125:61.0 126:109.0 128:74.0 129:109.0 134:435.0 140:19.0 143:247.0 144:54.0 152:34.0 153:139.0 157:249.0 158:55.0 160:42.0 168:88.0 170:178.0 172:56.0 186:485.0 187:50.0 188:65.0 192:26.0 200:33.0 201:81.0 226:618.0 227:127.0 241:82.0 270:393.0 271:58.0 272:36…				0	0	95	105	162	73	96	173	155	84	196	216	209	261	136	106
251689	849349	239	251689	89:164.0 90:34.0 91:540.0 92:108.0 94:63.0 95:114.0 99:79.0 102:99.0 104:58.0 105:164.0 108:49.0 109:70.0 112:64.0 113:43.0 115:485.0 116:162.0 117:718.0 118:120.0 119:149.0 120:47.0 121:150.0 122:54.0 123:34.0 125:44.0 126:59.0 128:505.0 129:511.0 130:104.0 131:603.0 132:121.0 133:155.0 135:67.0 136:24.0 138:32.0 139:56.0 141:574.0 142:227.0 143:664.0 145:122.0 146:115.0 150:44.0 152:150.0 153:2…				0	0	788	643	775	986	1236	494	840	559	917	1223	799	1180	1026	628
250811	642967	204	250811	85:4806.0 86:1602.0 87:6937.0 88:1922.0 89:62768.0 90:4961.0 91:3297.0 94:670.0 95:669.0 97:1409.0 98:718.0 99:5459.0 101:22611.0 102:3589.0 103:43025.0 104:4046.0 105:3983.0 106:588.0 107:159.0 109:1858.0 110:319.0 111:4046.0 112:107.0 113:4116.0 115:6038.0 116:24589.0 117:50345.0 118:6022.0 119:7551.0 120:752.0 121:244.0 123:100.0 125:515.0 127:2169.0 128:783.0 129:63270.0 130:7879.0 131:39584.…				0.42	0	5534	2275	5903	4904	4284	3996	5343	6651	8853	1482	4295	3267	3702	1011
250808	840160	217	250808	90:47.0 95:58.0 99:225.0 101:1039.0 103:3958.0 104:603.0 111:99.0 116:512.0 117:2462.0 119:197.0 126:243.0 129:2734.0 130:115.0 131:632.0 132:96.0 133:333.0 142:117.0 143:371.0 145:198.0 147:5503.0 148:797.0 149:619.0 151:85.0 153:126.0 157:479.0 161:315.0 177:164.0 185:41.0 189:813.0 191:85.0 195:73.0 201:65.0 203:37.0 204:664.0 205:872.0 210:35.0 214:51.0 215:181.0 216:155.0 217:15068.0 218:215…				0.16	0	1416	1193	1523	1900	1807	1365	2103	1133	2018	1986	1594	1370	1498	757
250558	1031876	204	250558	85:1632.0 87:574.0 88:182.0 89:446.0 91:366.0 92:63.0 93:839.0 94:221.0 95:745.0 97:1230.0 98:220.0 99:1013.0 100:138.0 101:2189.0 102:365.0 103:4065.0 104:354.0 105:310.0 106:59.0 107:605.0 108:117.0 109:464.0 110:73.0 111:2402.0 112:248.0 113:649.0 114:162.0 115:4560.0 116:1978.0 117:11061.0 118:1274.0 119:839.0 123:123.0 124:52.0 125:224.0 126:118.0 127:1016.0 128:169.0 129:7015.0 130:7750.0 1…				0.37	0.67	502	380	308	296	449	407	520	438	484	491	637	3650	1073	1472
250545	453511	204	250545	85:651.0 86:455.0 87:51.0 88:141.0 89:131.0 92:41.0 93:24.0 99:229.0 100:979.0 101:550.0 102:329.0 103:103.0 106:177.0 114:170.0 116:1984.0 117:305.0 118:353.0 129:64.0 131:335.0 132:361.0 134:84.0 141:35.0 142:75.0 143:18.0 145:20.0 146:210.0 147:1207.0 151:53.0 152:108.0 153:65.0 155:29.0 161:16.0 166:95.0 170:88.0 179:49.0 180:29.0 182:22.0 188:442.0 189:163.0 190:82.0 191:26.0 192:32.0 199:84…				0.95	1	1167	1091	1459	1123	1302	1289	1486	913	1370	826	1326	1495	1023	1429
250536	652367	156	250536	85:316.0 86:410.0 87:325.0 88:109.0 89:2630.0 90:284.0 93:130.0 97:207.0 99:412.0 100:986.0 101:823.0 102:493.0 103:6877.0 104:754.0 105:898.0 106:69.0 107:113.0 108:97.0 109:45.0 110:67.0 111:27.0 112:268.0 113:245.0 114:323.0 115:124.0 116:47.0 117:6634.0 118:519.0 119:548.0 120:80.0 126:402.0 127:200.0 129:4381.0 130:698.0 131:1432.0 132:30.0 133:3494.0 134:539.0 135:314.0 138:128.0 140:377.0 …				0.47	0.67	1825	1803	2255	1678	1723	1905	2520	1953	2624	1295	2237	1830	1682	964
237720	735894	147	237720	86:278.0 89:199.0 100:104.0 102:53.0 128:35.0 129:42.0 130:98.0 133:885.0 134:131.0 142:10.0 143:38.0 145:26.0 147:2809.0 148:381.0 149:134.0 150:41.0 157:41.0 159:28.0 171:29.0 174:132.0 175:23.0 186:39.0 189:35.0 204:16.0 205:19.0 221:30.0 230:18.0 233:10.0 234:26.0 319:7.0 343:22.0 350:25.0 421:23.0 426:22.0 441:23.0 459:18.0 464:16.0				0.16	0	5840	5224	6080	2705	4771	3240	5629	4937	5513	3615	4187	4815	2920	2602
236840	528036	143	236840	85:527.0 86:316.0 87:43.0 88:278.0 89:305.0 90:146.0 92:53.0 94:53.0 97:212.0 98:230.0 99:138.0 100:608.0 101:448.0 102:491.0 103:605.0 104:69.0 105:245.0 106:57.0 107:34.0 108:68.0 110:641.0 111:103.0 112:134.0 113:195.0 114:206.0 115:642.0 116:242.0 118:15.0 120:73.0 122:31.0 125:112.0 128:1074.0 129:824.0 130:491.0 131:417.0 132:293.0 133:334.0 134:409.0 135:247.0 136:67.0 139:26.0 140:684.0 1…				0.26	0	3012	4383	2605	4316	5391	3688	5040	3542	4544	3345	4706	4809	2539	3016
232345	658904	158	232345	85:310.0 86:1398.0 96:102.0 97:58.0 98:286.0 99:65.0 100:665.0 101:114.0 102:920.0 112:264.0 114:286.0 115:74.0 125:25.0 128:1072.0 129:1373.0 130:535.0 139:20.0 142:513.0 143:146.0 146:88.0 158:18240.0 159:2274.0 160:1041.0 161:54.0 162:66.0 167:39.0 169:46.0 170:89.0 171:166.0 172:31.0 173:32.0 174:322.0 175:128.0 182:48.0 184:98.0 186:64.0 188:8.0 197:107.0 200:13.0 211:22.0 213:37.0 214:36.0 …				0.16	0	635	413	1218	932	930	835	746	933	540	953	1720	2807	2159	815
230854	736420	217	230854	85:63.0 88:45.0 89:374.0 90:46.0 101:55.0 102:52.0 103:961.0 104:174.0 105:406.0 113:19.0 117:467.0 118:62.0 119:36.0 120:41.0 121:38.0 128:29.0 129:427.0 130:156.0 131:49.0 133:328.0 140:18.0 142:91.0 143:83.0 144:49.0 145:68.0 147:923.0 148:247.0 149:74.0 150:62.0 153:20.0 155:29.0 157:98.0 160:575.0 161:138.0 162:25.0 163:39.0 164:29.0 168:30.0 170:37.0 172:37.0 175:44.0 176:31.0 183:16.0 189:…				0	0	1111	1061	1273	1059	1281	1181	1211	853	1167	738	1058	707	590	293
230607	597413	173	230607	85:118.0 87:114.0 89:354.0 99:29.0 100:172.0 101:89.0 102:59.0 103:404.0 104:52.0 111:36.0 117:271.0 118:36.0 121:18.0 126:40.0 129:195.0 132:79.0 134:58.0 135:66.0 143:83.0 146:33.0 147:716.0 159:33.0 161:27.0 163:40.0 173:377.0 174:39.0 175:40.0 180:22.0 183:15.0 189:172.0 191:56.0 192:54.0 202:60.0 203:20.0 204:187.0 205:360.0 206:63.0 207:52.0 211:18.0 217:332.0 234:16.0 264:21.0 271:23.0 274…				0	0	360	327	294	265	345	349	384	341	351	407	1428	1606	659	279
228818	757533	174	228818	85:310.0 86:5087.0 87:529.0 88:221.0 89:1197.0 90:139.0 93:38.0 94:56.0 95:37.0 98:48.0 99:93.0 100:2987.0 101:644.0 102:607.0 103:5571.0 104:483.0 105:207.0 111:79.0 113:65.0 114:69.0 115:142.0 116:145.0 117:1970.0 118:175.0 119:171.0 120:73.0 121:35.0 125:40.0 126:43.0 127:47.0 129:649.0 130:478.0 131:581.0 132:177.0 133:1118.0 134:98.0 135:49.0 141:56.0 142:408.0 143:157.0 146:36.0 147:4798.0 …				0.58	0.33	3367	2704	3660	2900	3445	2892	3673	3494	2526	2212	3271	4026	2735	1801
228289	892036	324	228289	85:269.0 86:85.0 89:527.0 90:48.0 94:146.0 95:102.0 96:237.0 97:12.0 99:82.0 100:492.0 102:23.0 103:4133.0 104:191.0 105:139.0 106:25.0 107:178.0 109:38.0 111:126.0 112:170.0 113:504.0 114:7.0 117:1632.0 118:104.0 119:245.0 123:96.0 124:70.0 126:7544.0 127:899.0 128:128.0 129:122.0 131:770.0 132:121.0 133:1217.0 134:388.0 135:267.0 136:79.0 139:171.0 141:69.0 145:107.0 147:6947.0 148:494.0 149:69…				0	0	102	37	98	143	725	62	131	73	101	152	93	116	156	56
228287	798065	173	228287	85:7750.0 86:4243.0 87:3033.0 88:1532.0 89:2007.0 90:324.0 91:304.0 93:188.0 94:618.0 95:1376.0 96:733.0 97:679.0 98:1231.0 99:1943.0 100:3811.0 101:2951.0 102:1098.0 103:3508.0 104:406.0 105:366.0 107:152.0 108:178.0 109:69.0 110:655.0 111:576.0 112:947.0 113:985.0 114:733.0 115:1967.0 116:5320.0 117:6048.0 118:1087.0 119:841.0 120:36.0 122:41.0 124:354.0 125:75.0 126:489.0 127:526.0 128:3496.0 …				0.21	0	718	804	659	847	607	878	858	5883	747	769	701	663	228	170
228080	604680	315	228080	85:1261.0 86:2160.0 87:624.0 88:333.0 94:218.0 95:64.0 98:696.0 99:1045.0 100:11921.0 101:1442.0 102:748.0 109:474.0 110:298.0 111:141.0 112:85.0 113:956.0 115:5236.0 116:1410.0 118:47.0 123:233.0 125:100.0 126:704.0 128:9305.0 129:2505.0 130:962.0 133:256.0 136:157.0 139:55.0 140:62.0 142:2283.0 143:216.0 144:880.0 145:139.0 150:112.0 153:88.0 154:43.0 155:1105.0 156:766.0 157:304.0 158:1389.0 1…				0.26	0	172	206	329	230	354	233	272	224	299	227	291	553	199	779
228075	990607	174	228075	86:330.0 89:469.0 91:230.0 92:130.0 94:63.0 96:90.0 97:52.0 99:266.0 100:602.0 102:228.0 103:1498.0 104:260.0 107:98.0 109:59.0 112:175.0 116:448.0 117:2175.0 118:215.0 120:66.0 122:24.0 123:95.0 124:11.0 125:103.0 127:253.0 129:403.0 130:459.0 133:1295.0 134:279.0 135:189.0 138:21.0 141:200.0 142:206.0 143:437.0 145:137.0 147:3337.0 148:749.0 149:492.0 150:95.0 153:124.0 154:222.0 155:115.0 159:…				0.16	0	518	251	229	547	474	545	586	671	589	368	618	1003	469	424
227232	575650	269	227232	86:5577.0 88:583.0 92:150.0 100:1469.0 101:192.0 103:1496.0 104:390.0 106:223.0 121:15.0 127:310.0 129:1239.0 131:571.0 132:652.0 133:757.0 135:53.0 136:26.0 144:177.0 146:293.0 147:3206.0 148:1022.0 150:175.0 152:371.0 158:146.0 161:511.0 162:80.0 163:311.0 164:44.0 165:98.0 171:575.0 172:228.0 173:153.0 175:159.0 176:45.0 177:88.0 178:28.0 179:186.0 180:1707.0 181:84.0 187:173.0 189:514.0 190:1…				0.16	0	1735	2974	3089	2470	2610	2194	1765	13463	3749	5157	5316	3663	2307	3250
224214	745620	389	224214	89:1735.0 94:117.0 95:179.0 100:1959.0 102:335.0 103:3729.0 105:120.0 110:752.0 114:588.0 115:195.0 116:326.0 120:270.0 122:77.0 123:107.0 126:768.0 128:736.0 130:1266.0 131:809.0 132:179.0 133:1599.0 134:235.0 136:245.0 139:43.0 141:102.0 142:1507.0 144:237.0 145:229.0 146:115.0 147:4027.0 148:1143.0 149:806.0 154:541.0 156:1056.0 163:367.0 164:157.0 168:159.0 170:266.0 175:323.0 184:579.0 186:1…				0.16	0	127	61	235	109	124	73	73	114	165	267	365	471	180	438
223284	1095576	174	223284	86:342.0 100:346.0 102:52.0 103:92.0 129:53.0 131:78.0 148:58.0 174:1440.0 175:298.0 176:109.0 182:32.0 193:67.0 202:60.0 206:38.0 208:39.0 266:17.0 315:24.0 331:35.0 332:20.0 340:23.0 343:29.0 357:19.0 379:17.0 386:19.0 389:26.0 397:19.0 419:17.0 430:25.0 453:15.0 470:15.0				0.16	0	1052	1255	1177	927	917	1375	1210	1199	1331	615	727	958	683	705
223134	503672	244	223134	85:90.0 88:28.0 93:201.0 94:190.0 98:24.0 112:300.0 114:102.0 126:285.0 142:812.0 154:404.0 160:23.0 177:242.0 188:44.0 190:69.0 194:256.0 198:38.0 201:70.0 206:60.0 213:40.0 216:119.0 217:37.0 229:30.0 231:43.0 233:22.0 238:57.0 239:19.0 240:23.0 243:34.0 244:3019.0 245:629.0 246:389.0 247:29.0 250:29.0 253:60.0 280:38.0 284:34.0 306:49.0 320:42.0 323:25.0 327:21.0 328:28.0 358:8.0 361:21.0 371:…				0.32	0	1006	923	1285	867	1453	1123	1198	812	1084	693	659	935	582	382
223087	827536	117	223087	85:385.0 86:2223.0 87:847.0 88:514.0 89:4375.0 90:344.0 91:343.0 92:126.0 93:197.0 94:185.0 95:277.0 96:280.0 97:299.0 98:448.0 99:521.0 100:1340.0 101:1657.0 102:767.0 103:16840.0 104:1483.0 105:1009.0 106:136.0 107:278.0 108:154.0 109:157.0 110:80.0 111:104.0 112:177.0 113:475.0 114:560.0 115:555.0 116:790.0 117:21226.0 118:2217.0 119:1194.0 120:157.0 121:130.0 124:78.0 125:142.0 126:75.0 127:1…				0.37	0	14739	1062	2177	13282	1849	14224	1617	10621	1531	539	1615	14964	9498	10804
223080	865114	103	223080	85:1194.0 86:2685.0 87:2365.0 88:1006.0 89:9118.0 90:840.0 91:917.0 92:288.0 93:499.0 94:685.0 95:804.0 96:8235.0 97:2249.0 98:4612.0 99:1334.0 100:2837.0 101:4125.0 102:2253.0 103:50314.0 104:4765.0 105:2551.0 106:791.0 107:1786.0 108:592.0 109:369.0 110:501.0 111:562.0 112:879.0 113:1832.0 114:1596.0 115:1393.0 116:2027.0 117:14208.0 118:1659.0 119:1852.0 120:386.0 121:349.0 122:294.0 123:2183.…				0.79	0.33	4652	4595	617	5295	12032	9739	6636	5038	8553	5905	7405	11588	2495	7687
219394	236697	173	219394	88:102.0 89:280.0 90:86.0 98:137.0 99:83.0 100:512.0 104:291.0 106:101.0 108:45.0 122:23.0 123:22.0 124:26.0 125:154.0 130:566.0 132:290.0 134:50.0 135:101.0 138:18.0 139:51.0 143:33.0 153:31.0 155:70.0 159:38.0 162:22.0 164:34.0 169:28.0 173:4478.0 174:550.0 175:296.0 176:52.0 180:26.0 182:20.0 188:548.0 189:90.0 192:34.0 196:17.0 197:19.0 199:50.0 207:86.0 208:43.0 215:29.0 230:20.0 234:19.0 23…				0.63	0.33	1075	893	1485	1200	1328	856	1579	851	1069	1494	1976	3339	2433	1396
217691	269320	177	217691	107:188.0 125:94.0 129:246.0 138:67.0 140:150.0 143:80.0 151:260.0 177:1660.0 178:281.0 179:120.0 185:40.0 199:26.0 219:887.0 257:18.0 258:41.0 433:16.0 485:31.0 493:31.0 498:20.0				0.58	0	1748	2145	2176	1918	3712	1711	3664	1758	1547	3153	3213	4057	2310	2085
217651	936998	204	217651	85:718.0 86:125.0 87:742.0 88:514.0 89:1519.0 90:90.0 91:1172.0 92:290.0 93:2096.0 94:473.0 95:8128.0 96:660.0 97:648.0 98:146.0 99:644.0 100:89.0 101:2780.0 102:491.0 103:10066.0 104:786.0 105:602.0 106:52.0 107:403.0 108:128.0 109:536.0 111:245.0 112:51.0 113:534.0 114:16.0 115:273.0 116:1295.0 117:4056.0 118:232.0 119:356.0 120:59.0 121:632.0 122:23.0 123:606.0 124:68.0 125:108.0 126:48.0 127:…				0.63	0.33	18900	18386	1101	20189	27257	22768	27575	16588	19773	12805	10955	11132	7628	6604
215853	525893	156	215853	85:6557.0 86:3382.0 92:43.0 94:225.0 95:211.0 97:365.0 98:2675.0 99:2953.0 100:7113.0 101:3220.0 106:82.0 108:195.0 110:581.0 111:400.0 112:4029.0 113:2102.0 114:2003.0 115:1921.0 116:17844.0 117:3573.0 118:1437.0 119:557.0 121:1648.0 122:20.0 123:33.0 124:139.0 126:467.0 127:579.0 128:1787.0 129:3959.0 130:2661.0 132:634.0 133:3611.0 134:400.0 135:376.0 138:92.0 139:170.0 140:7311.0 141:2540.0 1…				0.79	0	6576	7709	10358	6802	7232	10078	9536	9889	11671	4148	8331	7079	4687	55514
214112	785619	179	214112	86:27.0 89:40.0 91:90.0 95:209.0 96:83.0 97:89.0 100:47.0 101:65.0 109:63.0 110:62.0 111:27.0 116:76.0 123:38.0 124:43.0 131:1142.0 132:208.0 137:28.0 138:23.0 145:91.0 159:37.0 164:25.0 169:28.0 177:21.0 179:582.0 180:99.0 199:23.0 222:26.0 254:23.0 278:22.0 374:24.0 376:14.0 405:19.0 431:15.0 453:23.0				0.47	0.33	1031	931	1179	1122	1369	1202	1652	1086	1192	1101	1314	1327	1103	699
213180	1105205	129	213180	85:1807.0 86:108.0 87:96.0 89:466.0 90:42.0 91:6310.0 92:939.0 93:4653.0 94:774.0 95:5896.0 96:455.0 97:1559.0 98:136.0 99:338.0 100:50.0 101:563.0 103:707.0 104:260.0 105:5314.0 106:920.0 107:4111.0 108:688.0 109:2300.0 110:281.0 111:626.0 113:136.0 115:935.0 116:346.0 117:1702.0 118:440.0 119:3825.0 120:1697.0 121:3224.0 122:427.0 123:824.0 124:111.0 125:280.0 126:46.0 127:171.0 128:447.0 129:1…				0.11	0	10845	8979	10135	11844	16166	11568	17328	9749	11146	14197	12647	20721	15931	14021
213083	993475	272	213083	89:252.0 97:80.0 100:462.0 101:84.0 103:957.0 109:100.0 114:27.0 116:224.0 117:798.0 118:63.0 119:57.0 129:224.0 133:246.0 134:73.0 143:184.0 145:192.0 147:949.0 148:167.0 159:111.0 160:200.0 161:19.0 171:183.0 172:27.0 183:30.0 189:130.0 190:120.0 199:67.0 205:186.0 211:17.0 216:45.0 223:41.0 242:11.0 251:27.0 271:76.0 272:740.0 273:164.0 274:76.0 285:25.0 289:531.0 290:131.0 347:22.0 359:12.0 3…				0.74	0.67	1251	829	1081	923	690	1054	1309	645	755	800	577	1250	764	484
213029	853893	142	213029	95:25.0 98:99.0 99:134.0 100:717.0 112:15.0 116:192.0 117:191.0 118:41.0 127:66.0 130:221.0 131:371.0 133:469.0 138:19.0 140:26.0 141:103.0 142:4908.0 143:519.0 146:36.0 147:1021.0 148:67.0 150:21.0 153:53.0 159:117.0 161:64.0 167:11.0 180:35.0 183:91.0 185:80.0 189:72.0 203:61.0 204:374.0 205:151.0 206:89.0 215:35.0 216:171.0 218:249.0 220:98.0 222:12.0 229:24.0 231:79.0 232:24.0 234:16.0 244:17…				0.16	0	482	452	483	376	748	494	521	362	595	291	429	624	372	661
213019	802079	159	213019	85:2846.0 86:130.0 87:341.0 88:163.0 89:5074.0 90:343.0 91:404.0 94:17.0 95:129.0 96:35.0 97:220.0 99:479.0 101:3077.0 102:278.0 103:9168.0 104:758.0 105:454.0 106:123.0 107:83.0 108:17.0 109:64.0 110:63.0 111:2578.0 112:133.0 113:465.0 114:56.0 115:526.0 116:2026.0 117:1825.0 118:219.0 119:367.0 123:133.0 125:143.0 127:302.0 129:3423.0 130:835.0 131:2914.0 132:226.0 133:3151.0 134:397.0 135:370.…				0.42	0.67	10832	10072	8994	9769	12395	11358	13402	8003	10265	6306	7472	9573	5775	6241
213013	805713	142	213013	85:248.0 86:415.0 87:282.0 88:243.0 89:837.0 90:205.0 91:151.0 92:19.0 93:118.0 95:132.0 96:213.0 97:203.0 98:1527.0 99:177.0 100:2347.0 101:1248.0 102:176.0 106:200.0 107:146.0 108:111.0 109:51.0 110:78.0 111:183.0 112:86.0 113:94.0 114:181.0 115:381.0 116:589.0 117:1141.0 119:175.0 120:51.0 122:43.0 123:67.0 124:30.0 126:66.0 132:117.0 133:1561.0 134:227.0 137:118.0 140:90.0 141:86.0 142:12230.…				0.26	0	663	626	1025	757	1290	544	968	876	680	636	1122	2098	1174	1013
213012	757355	142	213012	85:714.0 86:2094.0 87:591.0 88:495.0 89:557.0 90:166.0 91:84.0 92:48.0 93:134.0 94:60.0 95:189.0 96:100.0 97:129.0 98:536.0 99:622.0 100:8402.0 101:1636.0 102:1086.0 103:4127.0 104:403.0 105:237.0 106:29.0 107:80.0 108:35.0 109:95.0 110:85.0 111:353.0 112:222.0 113:214.0 114:562.0 115:1710.0 116:3369.0 117:1618.0 118:420.0 119:321.0 120:88.0 121:93.0 122:76.0 123:66.0 124:128.0 125:73.0 126:132.0…				0.32	0.67	429	402	561	591	789	483	727	613	489	564	723	4442	1652	8078
212396	797743	100	212396	88:35.0 89:51.0 91:803.0 92:87.0 98:55.0 100:1132.0 101:102.0 102:55.0 103:52.0 104:93.0 105:36.0 106:27.0 110:28.0 115:183.0 118:52.0 120:46.0 121:33.0 128:710.0 129:51.0 130:78.0 131:153.0 132:52.0 133:52.0 142:422.0 143:56.0 144:86.0 146:58.0 158:34.0 160:27.0 162:45.0 171:107.0 172:13.0 173:19.0 185:44.0 186:147.0 187:19.0 199:33.0 205:239.0 206:35.0 220:118.0 221:51.0 236:23.0 245:19.0 250:2…				0.11	0.67	566	562	640	716	659	649	532	887	786	252	685	1791	520	1777
211988	513802	129	211988	93:42.0 99:56.0 101:112.0 103:130.0 116:40.0 129:678.0 130:67.0 131:89.0 136:26.0 149:28.0 156:21.0 157:35.0 159:416.0 161:28.0 164:32.0 171:363.0 172:52.0 185:50.0 186:35.0 204:77.0 212:24.0 213:139.0 217:40.0 218:30.0 232:43.0 244:32.0 245:25.0 261:170.0 262:51.0 283:28.0 301:24.0 306:44.0 322:35.0 335:29.0 339:30.0 344:19.0 348:23.0 351:21.0 355:30.0 417:18.0 437:28.0 452:36.0 456:36.0 464:38.…				0	0	5123	410	1197	603	577	3979	728	5091	476	478	527	976	537	277
211383	860944	205	211383	85:91.0 87:67.0 89:620.0 93:22.0 95:37.0 97:174.0 98:166.0 99:125.0 101:600.0 102:64.0 103:2141.0 111:134.0 115:170.0 116:185.0 117:868.0 118:116.0 125:23.0 126:37.0 127:160.0 129:910.0 130:169.0 131:79.0 133:552.0 134:70.0 135:60.0 138:17.0 142:325.0 147:781.0 148:198.0 149:457.0 150:21.0 152:20.0 158:145.0 160:79.0 161:260.0 162:29.0 174:394.0 175:50.0 186:66.0 187:49.0 188:75.0 190:33.0 192:54…				0.47	0.33	231	2309	1962	2153	2840	2257	2753	1746	2244	1717	2257	2249	1850	1300
211246	749154	250	211246	86:73.0 88:110.0 89:179.0 90:57.0 96:44.0 97:38.0 98:29.0 99:61.0 101:222.0 102:93.0 103:1282.0 104:64.0 105:99.0 111:124.0 112:60.0 116:506.0 117:210.0 118:59.0 122:41.0 123:21.0 129:323.0 130:549.0 131:250.0 132:388.0 133:514.0 134:93.0 139:69.0 140:75.0 143:172.0 144:178.0 145:27.0 146:123.0 147:1328.0 148:247.0 149:188.0 151:21.0 153:42.0 156:178.0 157:148.0 158:107.0 159:104.0 160:215.0 161:…				0.16	0	128	163	124	158	271	191	108	107	233	144	245	184	136	153
211220	965455	215	211220	128:54.0 142:137.0 156:139.0 186:109.0 200:34.0 201:200.0 214:24.0 215:820.0 216:311.0 243:258.0 244:225.0 245:105.0 272:179.0 282:20.0 298:16.0				0.26	0	1207	1100	828	952	1471	879	1024	837	920	888	736	1032	629	513
211159	835166	322	211159	90:45.0 97:61.0 105:1099.0 111:117.0 124:67.0 125:56.0 131:380.0 136:59.0 155:65.0 160:79.0 162:29.0 167:49.0 179:91.0 180:122.0 182:49.0 226:109.0 234:104.0 236:25.0 238:68.0 242:91.0 262:26.0 263:10.0 264:34.0 265:36.0 280:114.0 306:198.0 307:126.0 308:38.0 310:22.0 321:139.0 322:2305.0 323:683.0 324:251.0 325:54.0 327:21.0 328:30.0 337:16.0 344:35.0 373:33.0 377:16.0 397:43.0 399:80.0 400:28.0…				0.95	0	2097	1642	1717	1899	2703	2336	2126	1487	2598	1256	1171	1729	1035	1077
211155	866620	156	211155	85:121.0 86:112.0 93:116.0 100:386.0 107:58.0 113:74.0 121:12.0 122:32.0 126:21.0 137:25.0 138:24.0 139:48.0 140:64.0 154:81.0 155:36.0 156:3794.0 157:697.0 158:451.0 159:133.0 160:53.0 162:43.0 174:180.0 175:84.0 208:162.0 209:113.0 210:30.0 212:20.0 226:16.0 285:23.0 286:16.0 300:16.0 303:36.0 304:20.0 309:29.0 311:24.0 312:17.0 325:25.0 328:122.0 329:31.0 330:44.0 334:28.0 344:39.0 358:25.0 37…				0.26	0.33	2291	1985	2366	1986	1204	1658	1425	1638	1803	663	1057	1094	613	751
211152	423656	126	211152	85:2577.0 86:181.0 87:40.0 88:183.0 89:82.0 91:132.0 92:114.0 94:13.0 96:61.0 97:637.0 98:1396.0 99:712.0 100:728.0 101:691.0 106:262.0 107:207.0 110:22.0 111:285.0 112:377.0 113:257.0 114:50.0 115:37.0 116:706.0 117:2510.0 118:251.0 119:103.0 120:146.0 121:539.0 122:66.0 126:3829.0 127:359.0 128:15.0 129:514.0 130:131.0 132:1449.0 133:26.0 135:48.0 138:155.0 139:574.0 143:60.0 144:14.0 145:143.0…				1	1	38994	50045	38862	47979	22704	52242	45795	41646	43345	25076	31162	11955	13465	9854
211147	911248	473	211147	85:655.0 86:492.0 87:210.0 88:122.0 90:62.0 92:47.0 94:735.0 95:257.0 96:100.0 97:286.0 98:201.0 99:440.0 100:3863.0 101:751.0 102:816.0 108:45.0 110:90.0 112:237.0 113:167.0 114:493.0 115:1305.0 116:552.0 117:930.0 118:1457.0 119:406.0 120:152.0 123:45.0 124:105.0 127:98.0 128:1375.0 130:463.0 131:634.0 132:523.0 133:1538.0 134:250.0 135:136.0 136:73.0 138:145.0 140:126.0 142:309.0 144:200.0 146…				1	0.67	1680	1700	1911	1231	1960	1778	1955	1568	1836	1050	1078	2245	1223	2033
211138	763813	142	211138	86:449.0 98:213.0 99:128.0 100:1456.0 112:63.0 113:110.0 115:457.0 116:248.0 117:2006.0 118:184.0 119:98.0 120:32.0 125:39.0 130:299.0 131:251.0 132:252.0 133:182.0 135:15.0 137:16.0 138:19.0 141:25.0 142:7015.0 143:898.0 144:380.0 146:72.0 147:1160.0 149:129.0 152:9.0 158:90.0 165:12.0 167:32.0 170:80.0 172:129.0 174:713.0 175:120.0 181:40.0 183:41.0 188:51.0 196:18.0 197:45.0 198:103.0 199:94.0…				0.32	0.33	374	255	252	279	388	161	486	164	282	216	401	1455	565	2421
211132	718386	142	211132	85:43.0 86:361.0 87:113.0 96:128.0 97:53.0 98:275.0 99:150.0 100:1843.0 101:401.0 102:138.0 110:37.0 112:31.0 113:162.0 114:323.0 115:392.0 116:469.0 129:108.0 130:351.0 132:148.0 133:153.0 134:41.0 140:22.0 141:116.0 142:8754.0 143:1216.0 144:347.0 146:13.0 147:633.0 155:50.0 157:272.0 173:96.0 186:124.0 188:183.0 190:42.0 197:19.0 202:183.0 211:17.0 213:34.0 214:22.0 216:223.0 218:759.0 219:125…				0.32	0.67	348	379	398	256	338	269	431	314	330	269	367	1399	365	1640
211131	578768	216	211131	85:280.0 86:353.0 91:41.0 93:35.0 94:231.0 95:53.0 96:357.0 97:175.0 98:7097.0 99:552.0 102:208.0 103:724.0 104:86.0 108:148.0 110:60.0 113:76.0 116:353.0 121:30.0 124:123.0 126:8183.0 127:586.0 128:42.0 129:1616.0 130:374.0 131:319.0 136:79.0 143:324.0 144:102.0 145:101.0 146:280.0 154:107.0 156:546.0 157:173.0 158:144.0 172:161.0 173:3068.0 174:605.0 175:121.0 182:25.0 184:55.0 188:27.0 200:447…				0.53	0	834	758	1210	1546	1345	623	1154	627	850	1489	935	471	969	253
211128	873180	142	211128	86:108.0 87:587.0 90:195.0 91:2609.0 92:228.0 93:112.0 99:126.0 100:3142.0 101:325.0 104:622.0 105:155.0 107:144.0 115:426.0 116:557.0 117:332.0 118:225.0 119:312.0 120:1461.0 121:76.0 128:453.0 130:859.0 131:748.0 132:445.0 133:184.0 134:96.0 135:256.0 140:198.0 141:30.0 142:12203.0 143:1703.0 144:621.0 145:288.0 146:724.0 148:240.0 149:122.0 157:309.0 158:158.0 159:211.0 160:94.0 161:194.0 162:…				0.16	0	1434	1307	1557	1265	1739	1573	1573	1283	1491	860	1065	2682	1187	2942
211126	1000719	156	211126	86:458.0 94:82.0 96:520.0 98:283.0 100:1354.0 106:78.0 110:252.0 112:295.0 114:114.0 124:274.0 125:86.0 126:49.0 128:231.0 138:32.0 140:545.0 142:854.0 144:256.0 152:235.0 154:385.0 156:15220.0 157:2367.0 158:1620.0 160:209.0 165:51.0 166:95.0 168:150.0 172:315.0 174:346.0 184:67.0 186:356.0 188:186.0 195:38.0 196:66.0 198:46.0 200:77.0 211:132.0 214:60.0 225:22.0 226:287.0 228:28.0 237:81.0 240:…				0.79	0.33	4942	5427	5984	4734	7110	9386	6832	6226	5953	2316	3316	1982	1836	892
211125	665444	159	211125	113:755.0 141:380.0 144:526.0 159:18003.0 161:429.0 203:262.0 206:456.0 216:269.0 233:77.0 238:25.0 243:107.0 254:88.0 257:204.0 258:147.0 325:41.0 354:13.0 358:61.0 438:35.0 442:14.0 446:17.0 448:13.0 453:47.0 456:39.0 465:28.0 476:41.0				0.16	0.33	3803	3514	2724	4116	3628	2736	2988	2864	3398	2997	6957	12520	1517	9595
211124	734701	142	211124	85:304.0 86:1818.0 87:211.0 88:127.0 90:136.0 92:77.0 94:15.0 95:173.0 97:542.0 98:237.0 99:840.0 100:5513.0 101:767.0 102:543.0 103:505.0 104:116.0 105:47.0 108:25.0 109:30.0 110:259.0 111:115.0 112:589.0 113:123.0 114:300.0 115:1186.0 116:1115.0 117:850.0 118:105.0 125:147.0 126:101.0 127:260.0 128:684.0 129:1268.0 130:815.0 131:245.0 132:481.0 133:384.0 134:188.0 135:62.0 137:38.0 138:30.0 139…				0.42	0.67	628	668	510	394	478	381	888	458	620	593	761	2796	880	6294
210993	877833	217	210993	85:1874.0 86:6086.0 87:3720.0 89:1248.0 92:221.0 93:195.0 97:335.0 98:786.0 100:982.0 101:1917.0 102:586.0 103:11469.0 105:642.0 111:583.0 113:1097.0 114:601.0 115:1017.0 116:1214.0 117:6498.0 118:1024.0 120:197.0 124:170.0 125:122.0 127:248.0 128:696.0 129:763.0 130:447.0 131:236.0 132:968.0 133:4900.0 135:521.0 141:66.0 142:2643.0 143:1684.0 145:366.0 146:1190.0 147:27126.0 148:4249.0 149:2761.…				0.21	0	5595	5234	5182	5999	6004	5996	7120	4449	5202	4070	4826	5344	4819	4194
210714	287683	171	210714	99:1700.0 100:1217.0 102:133.0 103:105.0 107:108.0 108:32.0 113:250.0 114:137.0 118:113.0 122:140.0 123:28.0 124:39.0 131:645.0 132:722.0 134:79.0 139:104.0 141:93.0 143:57.0 146:578.0 147:6666.0 148:1028.0 149:563.0 152:90.0 155:138.0 157:168.0 158:38.0 171:3665.0 172:697.0 173:1229.0 174:66.0 175:58.0 183:15.0 185:53.0 187:39.0 188:106.0 189:442.0 190:109.0 196:39.0 197:31.0 204:474.0 205:87.0 …				0.11	0.33	573	410	391	608	655	527	651	706	527	471	799	668	732	441
210704	545721	257	210704	85:1121.0 86:469.0 87:264.0 88:200.0 89:622.0 90:124.0 91:314.0 92:61.0 93:416.0 94:89.0 95:1419.0 96:194.0 97:1033.0 98:699.0 99:758.0 100:136.0 101:540.0 102:137.0 105:912.0 106:125.0 107:189.0 109:363.0 110:104.0 111:300.0 112:248.0 113:79.0 115:288.0 116:1958.0 117:26691.0 118:2593.0 119:1036.0 120:34.0 121:80.0 123:87.0 124:37.0 125:121.0 126:283.0 127:242.0 128:98.0 129:12532.0 130:1519.0 1…				0.21	0	507	616	2532	1172	1088	1363	963	857	688	1354	769	1515	964	706
210694	658195	160	210694	86:21484.0 88:10164.0 89:143067.0 90:11266.0 91:6923.0 96:1177.0 97:5851.0 98:4019.0 99:10049.0 100:42615.0 101:40736.0 102:31076.0 105:89108.0 106:9887.0 107:3746.0 108:577.0 110:2886.0 112:6307.0 114:32079.0 115:19443.0 117:326196.0 118:35429.0 119:27623.0 120:2768.0 122:690.0 123:435.0 124:1228.0 126:5211.0 127:11731.0 128:16490.0 129:345972.0 130:76225.0 131:81479.0 132:15134.0 133:196482.0 1…				0.05	0.33	5391	3315	10995	8071	10137	8237	6884	9889	4561	7261	17105	27918	20768	7450
210682	415455	305	210682	85:251.0 86:138.0 87:1019.0 88:80.0 89:347.0 91:130.0 96:69.0 97:50.0 98:47.0 99:727.0 100:35.0 101:288.0 102:129.0 103:1141.0 104:120.0 105:362.0 106:76.0 108:55.0 110:40.0 112:35.0 113:272.0 115:668.0 116:203.0 117:626.0 118:105.0 119:539.0 120:64.0 121:76.0 124:20.0 126:136.0 127:217.0 128:39.0 129:538.0 130:292.0 132:181.0 133:4887.0 134:789.0 135:531.0 136:33.0 137:30.0 141:33.0 142:40.0 143…				0.16	0	422	314	424	340	409	501	557	314	392	346	391	558	312	187
210313	565988	217	210313	88:83.0 89:337.0 95:106.0 99:68.0 100:88.0 103:2325.0 104:193.0 116:75.0 117:950.0 129:803.0 130:183.0 133:510.0 134:58.0 139:25.0 141:26.0 142:7.0 146:56.0 157:80.0 170:16.0 183:59.0 189:98.0 191:97.0 204:81.0 205:456.0 217:1739.0 218:249.0 219:24.0 221:37.0 243:100.0 307:24.0 319:23.0				0.05	0	18420	15873	14543	14475	1656	1592	1573	642	623	319	471	810	666	274
210312	862511	217	210312	88:74.0 89:133.0 90:96.0 95:64.0 97:77.0 99:49.0 101:90.0 103:880.0 108:86.0 111:31.0 113:78.0 115:71.0 117:201.0 121:18.0 126:101.0 127:189.0 128:38.0 129:457.0 130:64.0 133:308.0 135:88.0 142:15.0 143:135.0 145:22.0 155:27.0 157:26.0 163:82.0 165:60.0 169:247.0 177:91.0 183:6.0 185:4.0 189:179.0 191:189.0 192:11.0 193:16.0 194:3.0 203:2.0 204:57.0 206:2.0 208:44.0 215:15.0 217:2268.0 218:383.0 …				0.16	0.33	14597	13708	14376	13854	17596	14945	19272	11326	14217	9931	11054	12848	8786	3181
210272	700671	220	210272	86:9319.0 89:171596.0 90:14667.0 91:17916.0 94:766.0 95:1161.0 97:8463.0 98:3475.0 99:12666.0 100:145403.0 101:75879.0 102:57843.0 104:17992.0 105:27190.0 106:4447.0 107:1338.0 108:758.0 109:1485.0 110:1347.0 111:10858.0 112:3583.0 113:19610.0 115:29860.0 116:43047.0 117:86611.0 118:13704.0 119:22647.0 120:3167.0 121:2178.0 122:659.0 123:598.0 124:1151.0 125:3035.0 126:5764.0 127:13452.0 128:1317…				0	0	109	63	199	134	200	109	185	120	100	184	144	240	106	158
210261	936605	114	210261	85:1444.0 86:819.0 87:361.0 88:666.0 89:4626.0 90:480.0 91:140.0 93:81.0 94:32.0 95:79.0 98:50.0 99:248.0 100:516.0 101:1924.0 102:563.0 103:7463.0 104:224.0 105:1507.0 106:199.0 107:137.0 109:510.0 110:154.0 111:462.0 112:285.0 113:952.0 114:9161.0 115:1458.0 116:1290.0 117:2258.0 118:367.0 119:686.0 121:120.0 123:37.0 124:124.0 125:81.0 126:208.0 127:244.0 128:187.0 129:5240.0 130:1474.0 131:17…				0.21	0.67	346	299	517	322	452	274	402	303	324	550	839	4438	2236	9280
210249	551054	173	210249	85:2824.0 86:1483.0 87:1921.0 88:764.0 89:20531.0 90:1270.0 91:812.0 92:107.0 94:187.0 97:222.0 98:252.0 99:356.0 100:1572.0 101:4878.0 102:1754.0 103:21017.0 104:2229.0 105:2491.0 106:94.0 112:25.0 113:407.0 114:11170.0 115:2870.0 116:2216.0 117:26698.0 118:3080.0 119:2826.0 120:123.0 121:144.0 126:1300.0 127:376.0 128:448.0 129:2716.0 130:1520.0 131:2687.0 132:857.0 133:8529.0 134:1562.0 135:10…				0.37	0	878	322	907	853	733	377	778	694	969	366	599	1418	835	942
210246	656886	160	210246	85:78713.0 86:171283.0 87:95913.0 88:159637.0 89:1556797.0 90:147526.0 91:76055.0 92:570.0 94:5429.0 96:14250.0 97:33138.0 98:47394.0 99:96221.0 100:445804.0 101:402428.0 102:301461.0 103:5173550.0 104:532555.0 105:843645.0 106:89483.0 107:32355.0 108:6127.0 110:29292.0 111:16896.0 112:66337.0 113:77926.0 114:441462.0 115:174015.0 116:132895.0 117:2982948.0 118:354320.0 119:256260.0 120:29823.0 1…				0.84	0.67	5159	3451	10743	7728	9845	8040	6749	9889	3554	6896	16691	27582	21563	7374
210231	365413	145	210231	85:41735.0 86:6964.0 87:66120.0 88:21351.0 89:16441.0 90:2239.0 91:6009.0 92:874.0 93:1160.0 94:5227.0 95:3939.0 96:7153.0 97:57932.0 98:6754.0 99:47106.0 100:7132.0 101:251430.0 102:52669.0 103:208114.0 104:21999.0 105:24730.0 106:2212.0 107:1857.0 108:574.0 109:1263.0 110:425.0 111:6097.0 112:1052.0 113:11684.0 114:2709.0 115:52716.0 116:25977.0 117:126060.0 118:15230.0 119:22442.0 120:2905.0 1…				0	0	160	145	173	241	358	209	216	154	263	161	183	410	147	198
210230	651246	204	210230	85:96575.0 86:84750.0 87:108938.0 88:66887.0 89:727014.0 90:78222.0 91:43170.0 92:5953.0 93:6163.0 94:8744.0 95:10558.0 96:9158.0 97:30727.0 98:20306.0 99:68123.0 100:113417.0 101:276498.0 102:107326.0 103:1466659.0 104:183393.0 105:283677.0 106:39688.0 107:13046.0 108:5740.0 109:7651.0 110:9486.0 111:37785.0 112:21701.0 113:56108.0 114:176446.0 115:116998.0 116:83851.0 117:682559.0 118:85111.0 1…				0.21	0	1700	3140	15381	4451	5044	3320	7440	4224	4234	4251	24472	38521	28879	3081
210221	647497	133	210221	85:118427.0 86:48818.0 87:140851.0 88:175375.0 89:1548907.0 90:147066.0 91:78471.0 92:7641.0 93:6307.0 94:18265.0 95:7280.0 96:14130.0 97:13317.0 98:39667.0 99:62003.0 100:125812.0 101:74776.0 102:18783.0 103:4713635.0 104:574805.0 105:255552.0 106:24982.0 107:6026.0 108:3087.0 109:5398.0 110:8035.0 111:25960.0 112:20887.0 113:127979.0 114:202743.0 115:125227.0 116:155214.0 117:1879343.0 118:2289…				0.05	0.33	22265	6122	42341	30193	39290	32981	27418	36499	19039	27782	62524	106841	78656	2422
209679	948544	160	209679	85:1536.0 86:810.0 88:1002.0 89:8027.0 90:827.0 91:869.0 92:110.0 94:319.0 97:608.0 98:416.0 99:1519.0 100:2809.0 101:6865.0 102:2481.0 103:29792.0 104:2610.0 105:5080.0 106:228.0 107:290.0 108:138.0 109:636.0 110:103.0 111:1437.0 112:602.0 113:1484.0 114:1231.0 115:2294.0 116:3128.0 117:9914.0 118:1118.0 119:1272.0 120:103.0 123:112.0 124:122.0 125:502.0 126:635.0 127:1221.0 128:692.0 129:18088.…				0.47	1	197	656	806	279	329	196	269	737	476	155	681	2697	1835	496
209170	659846	101	209170	85:66338.0 86:48163.0 87:87209.0 88:60817.0 89:949764.0 90:69467.0 91:44315.0 92:4983.0 94:7139.0 95:5147.0 96:25465.0 97:60327.0 98:17707.0 99:71499.0 100:164460.0 101:292093.0 102:116223.0 103:1967198.0 104:176798.0 105:246470.0 106:34407.0 107:11630.0 108:3800.0 109:4564.0 110:4533.0 111:33762.0 112:14154.0 113:58211.0 114:51256.0 115:97639.0 116:96705.0 117:1101517.0 118:110100.0 119:140881.0…				0	0	1490	963	2827	2072	2711	1980	1768	2341	1475	1894	4524	6849	4457	2045
209167	778746	339	209167	85:3872.0 86:566.0 87:1241.0 88:607.0 89:2769.0 90:148.0 91:2232.0 92:922.0 93:6077.0 94:371.0 95:7828.0 96:11170.0 97:5823.0 98:12313.0 99:1884.0 102:485.0 104:128.0 105:3581.0 107:1313.0 108:664.0 109:2748.0 110:4966.0 111:5154.0 112:1729.0 113:601.0 114:168.0 116:3461.0 117:45835.0 118:5820.0 119:3652.0 120:852.0 121:815.0 122:664.0 123:4223.0 124:1676.0 125:925.0 127:589.0 128:263.0 129:41102…				1	1	24190	18429	22285	30560	28906	21894	55604	24851	24914	82848	18088	38577	22419	20852
208603	433835	258	208603	85:341.0 86:6163.0 87:850.0 88:394.0 89:914.0 98:331.0 99:389.0 100:5309.0 101:3626.0 102:1157.0 107:132.0 110:146.0 111:82.0 113:222.0 114:3764.0 115:1320.0 116:6709.0 117:961.0 118:363.0 125:53.0 128:1154.0 129:184.0 133:133.0 134:105.0 135:175.0 137:37.0 141:45.0 142:1813.0 143:1868.0 144:278.0 145:89.0 148:218.0 153:217.0 156:82.0 158:276.0 159:74.0 169:384.0 170:71.0 171:396.0 183:95.0 184:2…				0.21	0	532	530	564	447	701	751	811	594	613	182	374	388	418	151
206559	1192216	217	206559	85:3171.0 86:603.0 87:2021.0 88:1900.0 89:3819.0 90:371.0 91:742.0 92:184.0 93:333.0 94:271.0 95:985.0 96:450.0 97:1825.0 98:492.0 99:3087.0 100:606.0 101:5265.0 102:2060.0 103:69875.0 104:6670.0 105:3511.0 106:315.0 107:362.0 108:161.0 109:6446.0 110:540.0 111:3956.0 112:665.0 113:2810.0 114:637.0 115:3305.0 116:2028.0 117:13947.0 118:1312.0 119:1938.0 120:227.0 121:296.0 122:76.0 123:246.0 124:…				0.32	1	199	169	4	15357	203	188	17955	5559	174	13240	12903	23891	17803	8139
203820	366646	174	203820	85:42.0 86:3761.0 87:295.0 88:179.0 89:41.0 91:11.0 95:5.0 96:39.0 97:18.0 98:54.0 99:43.0 100:1975.0 101:303.0 102:309.0 103:95.0 104:2.0 105:8.0 106:4.0 107:74.0 108:4.0 109:9.0 110:26.0 113:14.0 114:24.0 115:54.0 116:91.0 117:287.0 118:94.0 119:64.0 122:7.0 123:2.0 124:4.0 126:18.0 127:29.0 130:266.0 131:253.0 132:64.0 133:1074.0 134:219.0 135:52.0 136:13.0 137:3.0 138:4.0 140:3.0 142:31.0 143…				0.84	0.67	50859	70660	130036	84783	68882	51451	81402	64933	153615	99446	143175	192387	166140	89646
203819	324742	100	203819	85:16.0 86:62.0 89:130.0 91:100.0 100:595.0 101:19.0 103:278.0 104:21.0 105:99.0 106:17.0 108:22.0 110:28.0 113:2.0 114:1.0 115:8.0 116:3.0 117:58.0 118:29.0 119:38.0 120:1.0 124:2.0 128:5.0 130:6.0 131:99.0 132:30.0 133:276.0 135:12.0 136:4.0 147:887.0 148:88.0 149:84.0 150:8.0 153:1.0 160:183.0 161:44.0 162:10.0 163:18.0 167:6.0 170:4.0 174:4.0 177:1.0 178:4.0 179:99.0 180:12.0 184:4.0 186:8.0 …				0.47	0.67	14497	12316	14209	281256	29668	6860	322612	276921	10841	271861	293548	22609	16687	251392
203807	375052	189	203807	85:202.0 86:59.0 87:356.0 88:204.0 89:1230.0 90:86.0 91:41.0 93:6.0 97:1.0 98:13.0 99:126.0 100:5.0 101:2275.0 102:6907.0 103:7358.0 104:875.0 105:494.0 106:28.0 107:28.0 108:2.0 109:5.0 112:7.0 113:54.0 114:6.0 115:568.0 116:699.0 117:4268.0 118:408.0 119:699.0 120:59.0 121:35.0 122:3.0 124:1.0 127:59.0 129:148.0 130:2091.0 131:1677.0 132:285.0 133:7528.0 134:1102.0 135:741.0 136:55.0 137:7.0 13…				0.26	0.67	23346	13549	22932	23394	22254	11992	23158	16921	17024	20337	29277	36017	20777	5720
191804	344820	158	191804	86:340.0 94:81.0 96:484.0 97:39.0 98:9504.0 99:557.0 100:769.0 102:1237.0 112:6.0 114:3.0 116:147.0 125:2.0 126:15.0 127:11.0 128:60.0 130:234.0 132:98.0 140:8.0 142:63.0 144:35.0 155:9.0 156:15.0 158:5330.0 159:680.0 160:175.0 170:15.0 171:4.0 172:27.0 179:94.0 184:39.0 188:6.0 200:66.0 201:6.0 215:2.0 232:140.0 233:16.0 236:1.0 237:2.0 258:1.0 260:20.0 261:3.0 262:26.0 265:1.0 266:2.0 269:2.0 2…				0.11	0.33	14945	30972	66625	30575	45025	22375	33074	72466	85710	69018	111267	91029	44642	14133
191802	433324	174	191802	85:9.0 86:779.0 87:68.0 88:30.0 89:1.0 90:3.0 92:2.0 95:7.0 97:5.0 98:6.0 99:49.0 100:473.0 101:59.0 102:41.0 103:1.0 104:2.0 106:2.0 107:55.0 108:1.0 110:24.0 111:1.0 113:6.0 114:22.0 115:16.0 116:7.0 117:32.0 118:18.0 121:1.0 127:67.0 130:181.0 131:41.0 132:30.0 133:228.0 134:103.0 142:1.0 146:20.0 147:398.0 148:30.0 149:22.0 150:1.0 158:1.0 160:67.0 161:1.0 162:2.0 163:1.0 168:2.0 169:2.0 172:…				0	0.33	1209	1089	1382	1389	1807	1364	1400	1379	1585	828	1129	1117	833	321
191801	469696	217	191801	85:32.0 87:6.0 88:71.0 89:203.0 91:8.0 94:1.0 96:6.0 98:6.0 99:13.0 100:23.0 101:242.0 102:15.0 103:1515.0 104:107.0 105:28.0 106:17.0 110:57.0 111:2.0 113:5.0 115:82.0 116:267.0 117:1222.0 118:94.0 119:56.0 122:1.0 126:4.0 127:16.0 129:407.0 131:151.0 132:25.0 133:447.0 134:104.0 135:31.0 136:4.0 137:4.0 139:11.0 147:2205.0 148:344.0 149:238.0 150:9.0 152:1.0 154:7.0 155:5.0 162:8.0 163:9.0 164:…				1	1	12993	11401	10670	9712	15248	13339	14252	12554	15224	8944	7968	8619	5479	3990
190220	914270	307	190220	85:168.0 89:326.0 96:1777.0 98:154.0 99:146.0 100:21.0 101:3588.0 102:208.0 103:19674.0 104:1726.0 105:644.0 106:12.0 112:17.0 113:202.0 114:32.0 115:196.0 116:3013.0 117:4470.0 118:392.0 119:147.0 120:15.0 128:28.0 129:5669.0 130:906.0 131:1389.0 132:126.0 133:1342.0 141:51.0 142:59.0 143:1390.0 144:138.0 145:269.0 147:10257.0 148:1867.0 149:1053.0 150:133.0 153:22.0 155:259.0 157:779.0 158:84.0…				0.42	0.33	2026	2073	1913	3003	2924	2903	2470	1075	1657	1440	1598	4824	2060	1603
190209	478154	233	190209	85:131.0 86:335.0 87:3375.0 88:166.0 89:185.0 90:287.0 91:523.0 93:71.0 97:6.0 98:22.0 99:1.0 100:97.0 101:2182.0 102:2597.0 103:485.0 104:175.0 105:521.0 106:111.0 107:58.0 109:37.0 110:93.0 112:5.0 114:9.0 115:425.0 116:562.0 117:1063.0 118:118.0 119:1796.0 120:102.0 121:213.0 122:29.0 123:10.0 125:52.0 129:67.0 130:628.0 131:1074.0 132:193.0 133:5299.0 134:724.0 135:379.0 137:24.0 142:36.0 143…				0	0	11866	12147	14783	11362	19668	13677	16858	11620	17436	9275	10234	8874	5189	1930
189265	1103382	204	189265	85:33.0 89:56.0 91:46.0 96:58.0 97:24.0 98:30.0 113:14.0 115:133.0 116:39.0 117:1704.0 118:93.0 129:453.0 130:191.0 131:161.0 133:98.0 136:17.0 139:37.0 140:9.0 142:11.0 143:71.0 145:89.0 147:183.0 148:146.0 154:21.0 155:46.0 156:26.0 157:257.0 158:33.0 159:36.0 173:105.0 174:44.0 175:42.0 177:48.0 179:27.0 180:15.0 182:14.0 183:46.0 185:43.0 187:62.0 188:17.0 190:12.0 191:334.0 192:72.0 193:429.…				0.16	0.33	507	350	482	887	610	427	394	325	478	1729	2952	2844	3218	788
188921	670935	345	188921	85:5233.0 86:1222.0 88:491.0 89:10105.0 90:1264.0 91:8328.0 92:2069.0 93:7620.0 94:1995.0 95:4081.0 96:1115.0 97:5669.0 98:1822.0 99:6393.0 100:3957.0 101:19269.0 102:3592.0 103:37620.0 104:3429.0 105:5438.0 106:583.0 107:1791.0 108:614.0 109:2825.0 110:1101.0 111:5285.0 112:1514.0 113:4614.0 114:1105.0 115:9376.0 116:20576.0 117:112295.0 118:11562.0 119:14145.0 120:1276.0 121:4037.0 122:663.0 12…				0.26	0	789	541	605	623	667	478	671	718	645	423	379	498	344	372
187803	553129	102	187803	85:1153.0 86:11568.0 87:3612.0 88:1480.0 89:5362.0 90:943.0 92:118.0 94:179.0 97:16587.0 98:2758.0 99:1120.0 100:23048.0 101:3442.0 102:127560.0 103:14272.0 104:4897.0 105:927.0 107:144.0 111:247.0 112:483.0 113:539.0 114:1426.0 115:5865.0 116:11759.0 117:7360.0 118:1358.0 119:1058.0 126:461.0 127:259.0 128:3123.0 129:12279.0 130:3681.0 131:8479.0 132:5675.0 133:6473.0 134:1403.0 135:370.0 139:79…				0.11	0	781	466	1046	779	1452	887	1247	3173	1567	636	994	1269	543	449
183508	567452	169	183508	85:1080.0 89:602.0 90:161.0 92:236.0 93:4059.0 94:498.0 95:2680.0 97:3376.0 98:178.0 99:1117.0 101:1162.0 105:497.0 109:1125.0 110:1636.0 111:1917.0 112:204.0 114:176.0 115:764.0 116:785.0 117:5301.0 118:874.0 119:847.0 121:291.0 125:166.0 126:148.0 129:9266.0 130:168.0 131:717.0 132:732.0 133:688.0 138:3902.0 139:2965.0 140:588.0 142:68.0 143:591.0 145:376.0 147:8151.0 149:4835.0 150:1041.0 155:…				0.05	0	460	359	479	349	554	322	429	535	463	362	424	381	314	181
172163	237862	116	172163	86:2829.0 87:1880.0 88:1459.0 89:1276.0 94:2880.0 100:8571.0 101:2023.0 102:2689.0 103:4545.0 104:962.0 105:651.0 107:601.0 108:143.0 112:472.0 113:694.0 114:1732.0 115:1413.0 116:147104.0 117:16078.0 118:6564.0 119:1127.0 128:1975.0 131:1248.0 132:1103.0 133:3569.0 147:27741.0 148:4301.0 149:2002.0 150:70.0 190:4967.0 191:1658.0 192:465.0 218:1326.0				0.16	0	4568	5516	11273	3867	5458	4912	6042	4221	15965	5297	9476	9851	9570	3578
171592	678331	319	171592	85:7169.0 86:2803.0 87:6698.0 88:4114.0 89:13140.0 90:1505.0 91:576.0 92:272.0 93:696.0 95:1015.0 96:2090.0 97:2982.0 99:3218.0 100:2824.0 101:8185.0 102:2209.0 103:68180.0 104:6466.0 105:3666.0 107:400.0 108:262.0 109:372.0 110:347.0 111:1579.0 112:1006.0 113:3091.0 114:377.0 115:4111.0 116:2625.0 117:39885.0 118:4235.0 119:4363.0 120:617.0 121:334.0 122:83.0 123:133.0 125:1002.0 126:1619.0 127:…				0.16	0.33	1770	1893	2615	1983	3855	2304	3469	2075	3526	1593	1547	2106	1539	783
171564	664278	319	171564	85:2761.0 86:3346.0 87:4228.0 88:2103.0 89:31879.0 90:2123.0 91:1214.0 92:322.0 94:363.0 97:1045.0 98:901.0 99:2436.0 100:6060.0 101:8894.0 102:4115.0 103:50203.0 104:4606.0 105:11919.0 106:1065.0 107:316.0 108:116.0 110:513.0 111:514.0 112:1021.0 113:2200.0 114:4299.0 115:3545.0 116:2488.0 117:38102.0 118:4525.0 119:4119.0 120:510.0 123:43.0 124:103.0 126:858.0 127:1005.0 128:1579.0 129:38424.0 …				0.42	0.33	1175	2597	1581	1418	1065	765	515	13014	2001	1147	1448	2390	4375	1244
171301	713121	313	171301	85:11510.0 88:1238.0 89:6921.0 90:2065.0 91:4146.0 92:777.0 93:7306.0 94:1233.0 95:22254.0 96:229.0 98:9374.0 99:9026.0 100:2883.0 101:6406.0 102:1850.0 107:3722.0 108:614.0 109:4673.0 112:4295.0 113:857.0 114:1076.0 115:4166.0 116:16946.0 117:273088.0 118:29371.0 119:3525.0 120:841.0 121:2815.0 122:551.0 123:553.0 124:884.0 125:2230.0 127:2028.0 129:115328.0 130:16938.0 131:40050.0 132:101004.0 …				0.53	0.33	56993	47097	60991	72557	81187	61908	111648	73261	77053	140325	56847	135416	84791	62574
170841	1103957	129	170841	85:2572.0 86:283.0 87:414.0 88:536.0 89:2525.0 90:287.0 91:35864.0 92:5680.0 93:28532.0 94:4232.0 95:31045.0 96:3068.0 97:10559.0 98:1037.0 99:1417.0 100:301.0 101:2559.0 102:854.0 103:3513.0 104:1787.0 105:30224.0 106:5847.0 107:23719.0 108:4137.0 109:14130.0 110:1454.0 111:3075.0 112:235.0 113:818.0 114:241.0 115:5922.0 116:2418.0 117:10886.0 118:2819.0 119:26312.0 120:9069.0 121:16678.0 122:27…				0.89	1	10251	6896	7732	11340	8700	9473	16120	7242	10128	12201	10873	19836	11586	12981
170822	811748	117	170822	87:558.0 89:437.0 90:88.0 91:746.0 93:689.0 94:83.0 95:1685.0 96:376.0 97:1342.0 98:515.0 99:477.0 101:544.0 102:253.0 103:634.0 105:420.0 107:298.0 108:45.0 109:664.0 111:316.0 113:198.0 115:567.0 116:1139.0 117:44055.0 118:4284.0 119:1479.0 120:164.0 121:565.0 122:53.0 123:319.0 127:251.0 128:115.0 129:5260.0 130:651.0 131:1536.0 132:665.0 133:885.0 134:148.0 135:403.0 136:57.0 137:171.0 138:56…				0	0.33	1103	1253	1238	949	1208	1289	1444	1223	1344	2150	1292	2633	2518	845
170821	440002	158	170821	85:638.0 86:2086.0 87:375.0 90:113.0 98:349.0 99:493.0 100:3450.0 101:478.0 102:2512.0 103:239.0 110:99.0 114:584.0 115:362.0 116:738.0 117:308.0 118:614.0 122:39.0 126:72.0 128:988.0 129:768.0 130:581.0 131:453.0 132:619.0 133:175.0 134:108.0 135:78.0 142:571.0 143:139.0 144:179.0 146:119.0 147:1153.0 148:91.0 149:91.0 158:27462.0 159:3866.0 160:1247.0 169:118.0 171:62.0 173:60.0 179:62.0 202:18…				0.58	0.33	992	823	1295	941	1070	814	1052	795	904	656	1100	1644	723	1344
170766	686475	158	170766	86:468.0 92:40.0 94:30.0 95:131.0 102:101.0 104:19.0 110:57.0 126:50.0 140:54.0 141:63.0 142:110.0 152:19.0 154:16.0 156:733.0 157:128.0 158:5386.0 159:688.0 160:451.0 233:13.0 477:9.0				0.16	0	306	418	575	131	492	312	418	503	551	733	1004	697	626	518
170728	708283	174	170728	86:6547.0 87:959.0 88:564.0 100:3292.0 101:604.0 102:1401.0 103:1393.0 104:109.0 107:51.0 110:318.0 113:395.0 114:415.0 115:466.0 116:760.0 117:2497.0 121:145.0 125:104.0 126:123.0 130:1191.0 133:1305.0 143:162.0 144:367.0 146:361.0 147:4445.0 148:799.0 149:1029.0 150:71.0 153:94.0 158:509.0 159:429.0 170:94.0 171:47.0 172:584.0 173:238.0 174:22084.0 175:3698.0 176:3215.0 177:447.0 178:109.0 181:…				0.42	0	1561	1365	2512	2130	1840	1734	2180	1750	1726	1318	2329	4606	1416	1044
170663	652488	156	170663	86:341.0 88:61.0 94:41.0 95:47.0 96:156.0 97:102.0 100:285.0 112:147.0 113:274.0 114:59.0 115:98.0 118:93.0 124:33.0 128:77.0 130:43.0 136:46.0 140:465.0 141:674.0 142:207.0 143:36.0 151:83.0 154:123.0 156:10412.0 157:1201.0 158:428.0 167:36.0 168:40.0 169:22.0 170:45.0 180:103.0 182:51.0 184:30.0 196:46.0 200:16.0 203:15.0 205:129.0 206:80.0 208:102.0 210:18.0 212:35.0 220:27.0 228:28.0 238:17.0…				0.26	0.33	1825	1803	2255	1702	2009	1788	2297	2076	2739	1295	2324	2392	1599	1164
170512	390356	271	170512	85:1959.0 86:3236.0 87:618.0 89:151.0 93:207.0 96:405.0 97:464.0 98:1541.0 99:2306.0 100:23807.0 101:4608.0 102:732.0 103:3154.0 104:364.0 105:387.0 106:316.0 110:162.0 111:78.0 112:456.0 113:3313.0 114:3700.0 115:6472.0 116:1955.0 117:1019.0 118:162.0 120:417.0 121:215.0 122:54.0 123:56.0 124:129.0 126:328.0 127:2876.0 128:10551.0 129:19797.0 130:7002.0 131:3610.0 132:840.0 133:1883.0 134:224.0 …				0	0	142	97	116	162	216	143	127	226	109	164	166	230	90	50
170498	529748	257	170498	85:1244.0 86:4428.0 87:750.0 88:967.0 89:1538.0 90:167.0 91:280.0 95:95.0 98:2296.0 99:1944.0 100:4492.0 101:909.0 102:1534.0 103:16768.0 104:1040.0 105:967.0 109:410.0 111:239.0 112:321.0 113:1271.0 114:1239.0 115:1508.0 116:2000.0 117:1362.0 118:470.0 119:720.0 120:37.0 121:172.0 126:714.0 128:1198.0 129:1359.0 130:650.0 131:3492.0 132:467.0 133:4024.0 134:634.0 135:483.0 136:74.0 137:77.0 140:…				0.21	0	987	1096	1286	947	953	1089	1067	1245	1266	693	1081	1136	658	710
170262	197223	214	170262	86:950.0 87:492.0 88:736.0 90:852.0 92:430.0 97:820.0 98:173.0 99:296.0 100:2039.0 101:1691.0 102:7542.0 103:6204.0 104:1902.0 105:639.0 106:250.0 107:1244.0 109:199.0 112:84.0 113:245.0 116:1876.0 120:2016.0 121:1537.0 122:249.0 123:84.0 126:1251.0 127:791.0 128:65.0 129:198.0 130:1468.0 136:105.0 137:66.0 138:60.0 140:105.0 150:136.0 154:50.0 155:46.0 159:41.0 160:379.0 161:135.0 164:4096.0 165…				0.26	0	2360	2239	2254	2225	470	296	408	954	639	426	453	618	462	204
170242	641280	179	170242	85:170.0 87:84.0 88:233.0 89:614.0 90:475.0 91:101.0 98:51.0 102:175.0 103:7017.0 104:702.0 105:877.0 107:132.0 109:45.0 110:100.0 112:49.0 113:85.0 114:528.0 115:299.0 116:599.0 117:2636.0 118:203.0 123:38.0 126:101.0 129:590.0 130:316.0 132:110.0 134:255.0 135:263.0 140:91.0 145:126.0 146:67.0 147:1637.0 148:1413.0 149:763.0 150:141.0 151:93.0 152:47.0 157:361.0 162:40.0 163:302.0 165:127.0 166…				0.11	0	330	550	784	206	515	343	593	1343	1040	916	1041	1414	921	635
170069	280835	145	170069	87:587.0 89:557.0 91:409.0 96:190.0 98:189.0 99:1642.0 101:1126.0 103:1385.0 104:607.0 105:630.0 106:109.0 109:118.0 112:182.0 113:479.0 115:2063.0 118:1242.0 119:483.0 120:140.0 123:36.0 124:13.0 126:256.0 128:210.0 129:1513.0 131:3446.0 132:418.0 133:6444.0 136:76.0 139:32.0 141:44.0 143:692.0 144:1141.0 145:57367.0 146:9593.0 147:35591.0 148:7582.0 149:4899.0 150:445.0 151:226.0 152:53.0 153:7…				0.58	0.67	776	817	1184	1352	1087	615	1150	738	1221	1501	1738	1663	1178	1331
168872	622407	102	168872	85:1945.0 86:1064.0 87:2004.0 88:1137.0 89:23810.0 90:1962.0 91:1483.0 92:343.0 93:957.0 94:1005.0 95:397.0 96:578.0 97:449.0 98:503.0 99:1558.0 100:2466.0 101:5054.0 102:57185.0 103:39430.0 104:3796.0 105:4017.0 106:505.0 107:569.0 108:1191.0 109:527.0 110:631.0 111:606.0 112:1533.0 113:1170.0 114:967.0 115:1655.0 116:3853.0 117:18957.0 118:2035.0 119:1751.0 120:1118.0 121:1143.0 122:697.0 123:2…				0	0	43700	40032	38995	37781	52503	44596	51521	33926	44845	23578	27345	31478	21463	22286
163829	631661	245	163829	85:450.0 87:367.0 94:445.0 95:3240.0 96:777.0 97:722.0 99:801.0 101:177.0 103:1913.0 105:300.0 109:1258.0 111:816.0 112:58.0 113:252.0 115:322.0 123:1406.0 124:781.0 125:241.0 129:4697.0 130:439.0 131:1824.0 133:2132.0 134:724.0 135:249.0 136:141.0 137:395.0 138:118.0 139:175.0 141:331.0 147:7962.0 148:1150.0 153:247.0 157:404.0 158:18.0 163:516.0 164:117.0 169:190.0 170:77.0 171:313.0 176:61.0 1…				1	1	26556	20018	22984	23156	32309	22904	33603	16444	23839	21960	27541	34440	18538	17996
163410	527915	241	163410	85:7517.0 86:2588.0 87:3489.0 88:1130.0 89:1555.0 90:217.0 91:431.0 92:147.0 94:255.0 95:434.0 96:451.0 97:973.0 98:3964.0 99:2474.0 100:11481.0 101:3804.0 102:2642.0 103:4378.0 104:727.0 105:1514.0 106:431.0 107:226.0 108:256.0 109:35.0 110:372.0 111:212.0 112:2159.0 113:3757.0 114:3049.0 115:3173.0 116:3502.0 117:3533.0 118:730.0 119:1225.0 120:267.0 121:110.0 122:85.0 123:44.0 124:301.0 125:31…				0.26	0.33	4162	3494	4522	4136	4790	4549	5965	3246	4684	2695	3260	4061	2041	1783
161843	674080	129	161843	85:1974.0 86:458.0 87:1523.0 88:478.0 89:2570.0 90:298.0 91:415.0 92:303.0 93:7195.0 94:746.0 95:3791.0 96:1019.0 97:1027.0 98:325.0 99:1470.0 101:4753.0 102:927.0 103:33359.0 104:2866.0 105:2137.0 107:377.0 108:210.0 109:2412.0 110:311.0 111:1726.0 112:287.0 113:2297.0 114:396.0 115:2252.0 116:1401.0 117:4893.0 118:980.0 119:1597.0 120:80.0 121:364.0 122:33.0 123:965.0 124:233.0 125:916.0 126:66…				0.21	0.33	94239	83150	81769	82624	101822	104104	101799	77157	90840	53091	57676	40443	48575	27849
161398	844072	93	161398	85:1395.0 86:377.0 87:412.0 88:316.0 89:1423.0 90:169.0 91:25159.0 92:5631.0 93:21359.0 94:8703.0 95:8072.0 96:1292.0 97:1604.0 98:971.0 99:1091.0 101:600.0 102:307.0 103:2829.0 104:1323.0 105:11726.0 106:4261.0 107:9337.0 108:8494.0 109:3021.0 110:583.0 111:562.0 112:128.0 113:342.0 115:1852.0 116:1625.0 117:10416.0 118:1424.0 119:10236.0 120:2645.0 121:5106.0 122:3355.0 123:964.0 124:162.0 125:…				0.16	0	1328	1086	1406	1665	1194	1418	2662	1839	931	612	1976	2927	1706	1674
160777	1155581	268	160777	193:370.0 237:215.0 239:58.0 253:331.0 255:70.0 265:210.0 267:1158.0 268:6856.0 269:1614.0 270:439.0 281:850.0				0.21	0.67	1803	1245	1403	1176	1822	1468	2144	1149	1148	913	916	2515	1032	1369
160575	942100	174	160575	86:2143.0 87:175.0 88:83.0 92:35.0 100:1182.0 102:535.0 109:26.0 112:99.0 114:89.0 116:147.0 117:172.0 118:57.0 120:36.0 121:27.0 130:314.0 131:203.0 132:169.0 136:29.0 137:43.0 138:28.0 140:52.0 141:83.0 142:291.0 145:28.0 146:144.0 148:143.0 154:37.0 156:140.0 158:64.0 160:57.0 162:18.0 163:33.0 168:42.0 171:48.0 172:198.0 173:82.0 174:4297.0 175:776.0 176:893.0 177:131.0 178:33.0 186:37.0 187:…				0.11	0.33	820	363	474	407	508	517	388	523	335	1014	1309	2257	1269	2141
146868	1049260	305	146868	85:306.0 86:60.0 89:159.0 91:54.0 95:122.0 97:117.0 99:285.0 101:584.0 102:187.0 103:4031.0 104:391.0 105:210.0 109:126.0 111:209.0 112:40.0 113:269.0 115:137.0 116:436.0 117:809.0 118:64.0 119:246.0 123:58.0 125:103.0 127:209.0 128:49.0 129:4633.0 130:547.0 131:922.0 132:167.0 133:2357.0 134:326.0 135:224.0 136:37.0 137:14.0 139:77.0 141:194.0 142:168.0 143:2554.0 144:300.0 145:337.0 146:73.0 14…				0.26	0	1147	996	1267	1148	1005	1106	1639	884	616	837	1075	4428	1575	4176
146442	700964	142	146442	85:1019.0 86:2102.0 87:1909.0 88:172.0 90:299.0 97:281.0 98:443.0 99:4253.0 100:24494.0 101:2792.0 103:4213.0 104:1636.0 109:310.0 110:766.0 112:374.0 113:514.0 114:1189.0 115:2143.0 116:2125.0 118:615.0 119:615.0 122:334.0 124:128.0 127:375.0 128:2199.0 129:3109.0 130:5977.0 131:2895.0 132:2556.0 133:5042.0 134:571.0 136:65.0 137:102.0 139:109.0 141:541.0 142:99430.0 143:13615.0 144:7941.0 145:4…				0.37	0.33	953	1144	1413	1115	1574	1058	1434	1493	1295	932	1268	2119	1134	1628
146409	865980	462	146409	85:2035.0 87:997.0 89:7529.0 90:435.0 93:110.0 94:231.0 95:515.0 97:727.0 98:154.0 99:577.0 100:1655.0 101:2892.0 102:728.0 103:13112.0 104:1734.0 105:1202.0 106:380.0 109:865.0 111:542.0 112:169.0 113:1185.0 114:2472.0 115:2313.0 116:2347.0 117:3921.0 118:472.0 119:1155.0 120:143.0 121:74.0 122:1081.0 125:222.0 126:290.0 127:880.0 128:1006.0 129:8587.0 130:2343.0 131:3823.0 132:425.0 133:6844.0 …				0.16	0	569	520	471	536	401	645	609	324	500	268	396	696	294	378
146315	1012416	471	146315	86:393.0 87:130.0 89:873.0 90:277.0 91:665.0 92:73.0 93:139.0 94:216.0 95:635.0 98:380.0 99:732.0 100:412.0 101:689.0 102:256.0 103:873.0 105:1341.0 107:622.0 110:51.0 111:289.0 112:300.0 113:403.0 114:175.0 115:1433.0 116:227.0 117:466.0 118:202.0 120:314.0 121:701.0 122:310.0 123:232.0 125:222.0 126:608.0 127:453.0 128:260.0 130:195.0 131:680.0 132:373.0 133:1928.0 134:264.0 135:1268.0 136:419.…				1	1	6043	5971	6278	7180	11569	8378	8564	4121	6667	3292	2231	2199	2159	1482
146289	855690	462	146289	85:1646.0 86:2098.0 87:1214.0 88:1228.0 89:23685.0 90:1653.0 91:1971.0 92:672.0 94:579.0 95:1472.0 97:121.0 98:278.0 100:10891.0 101:5733.0 102:595.0 103:28022.0 104:3270.0 105:1246.0 107:500.0 109:680.0 111:1620.0 112:813.0 113:2565.0 114:8666.0 115:1851.0 117:5817.0 119:1732.0 120:889.0 125:315.0 126:463.0 128:712.0 129:11523.0 131:10443.0 132:2141.0 133:14646.0 134:2834.0 137:446.0 138:531.0 1…				0.95	1	2287	1293	2076	1883	2591	2245	2288	1532	2335	1008	844	1534	1313	862
146277	891768	160	146277	85:1086.0 86:863.0 88:756.0 89:9479.0 90:839.0 96:89.0 97:1932.0 99:1336.0 100:2099.0 101:3008.0 103:23407.0 104:1964.0 105:5565.0 106:812.0 107:35.0 109:1997.0 111:1031.0 113:1354.0 114:1328.0 115:1613.0 116:4201.0 117:18997.0 118:1719.0 119:1650.0 126:237.0 127:505.0 128:1304.0 129:13649.0 130:2693.0 131:4727.0 132:1064.0 133:10328.0 134:1325.0 135:1183.0 139:147.0 140:413.0 141:763.0 142:1322.…				0.16	0	1553	1717	1495	966	2070	1687	1681	2633	3106	724	497	682	666	1321
146262	801622	245	146262	87:577.0 88:456.0 94:92.0 95:427.0 97:288.0 98:1051.0 99:818.0 102:428.0 103:7209.0 104:1009.0 105:552.0 114:232.0 117:4610.0 118:585.0 119:914.0 120:62.0 123:138.0 125:191.0 129:4130.0 130:1178.0 132:364.0 133:3423.0 137:44.0 139:44.0 141:218.0 142:414.0 143:500.0 144:136.0 145:460.0 146:804.0 147:21796.0 148:3337.0 149:3022.0 150:421.0 152:125.0 157:2703.0 158:493.0 163:527.0 167:114.0 168:112.…				0.79	0	1764	1513	1624	1427	2014	1691	2039	1224	1495	1008	828	1333	1005	647
146068	516401	143	146068	85:25343.0 86:3088.0 87:5044.0 88:49366.0 89:4984.0 93:191.0 94:221.0 95:307.0 96:174.0 97:1275.0 98:1909.0 99:54557.0 100:5745.0 101:34772.0 102:4318.0 105:1203.0 106:271.0 109:6683.0 110:4231.0 111:653.0 113:1351.0 114:666.0 115:23795.0 116:8410.0 117:175706.0 118:19280.0 119:58249.0 120:4565.0 121:2169.0 122:59.0 124:51.0 125:283.0 127:722.0 128:749.0 129:8123.0 130:21625.0 131:11842.0 132:230…				0.16	0	694	305	596	475	801	572	931	4133	372	1929	986	1497	405	524
136146	654455	327	136146	85:821.0 86:190.0 88:506.0 89:13588.0 90:1694.0 91:4775.0 92:913.0 93:4951.0 94:1036.0 95:2618.0 96:6702.0 97:1810.0 98:4416.0 99:2609.0 103:2061.0 104:3866.0 105:4709.0 106:2340.0 107:2439.0 108:1074.0 109:4539.0 110:897.0 111:2011.0 112:1431.0 113:2299.0 114:85.0 116:108.0 119:5287.0 120:1132.0 121:2731.0 122:2413.0 123:1933.0 124:1185.0 125:644.0 126:968.0 127:1440.0 128:98.0 133:7066.0 134:37…				0.42	0.33	1096	809	1144	945	949	1058	1436	907	1035	360	691	626	870	498
135619	917812	132	135619	85:529.0 87:524.0 88:276.0 89:3917.0 90:573.0 91:5172.0 92:354.0 93:270.0 94:273.0 95:78.0 96:223.0 99:202.0 100:841.0 101:1128.0 102:604.0 103:14166.0 104:2283.0 105:3592.0 106:246.0 109:168.0 111:540.0 113:613.0 114:402.0 115:713.0 116:684.0 117:7571.0 118:915.0 119:1060.0 120:236.0 124:112.0 126:327.0 127:483.0 128:544.0 129:3984.0 130:2028.0 131:2679.0 132:9366.0 133:4469.0 134:631.0 135:1279…				0	0	2841	2847	3835	5340	5981	5511	4915	5183	5092	3696	3123	7693	4273	407
135260	564758	275	135260	85:490.0 87:328.0 88:96.0 89:4491.0 91:278.0 98:198.0 100:1674.0 101:923.0 102:806.0 105:121.0 107:78.0 109:62.0 111:97.0 112:244.0 113:345.0 114:322.0 115:427.0 116:503.0 117:1642.0 118:320.0 119:231.0 127:529.0 128:1646.0 130:631.0 132:26.0 133:1406.0 139:61.0 140:42.0 141:85.0 142:651.0 144:775.0 145:466.0 146:345.0 147:1531.0 149:269.0 150:93.0 151:42.0 153:152.0 154:140.0 155:2147.0 156:1295…				0	0	94	142	265	176	269	196	267	165	198	268	243	255	203	155
134760	570863	117	134760	86:52.0 87:59.0 89:748.0 100:564.0 102:104.0 105:372.0 114:317.0 115:422.0 116:224.0 117:16528.0 118:1725.0 119:633.0 129:366.0 130:124.0 131:516.0 133:779.0 140:46.0 144:61.0 147:3069.0 148:192.0 149:225.0 159:36.0 160:2055.0 161:674.0 162:131.0 163:48.0 182:41.0 190:69.0 201:95.0 203:289.0 216:41.0 219:237.0 220:48.0 227:34.0 228:106.0 230:58.0 231:227.0 232:75.0 233:224.0 234:106.0 244:23.0 25…				0.37	0	91782	79810	79875	78602	13138	9402	2993	12902	10878	10291	13168	22923	17712	10578
134673	723954	245	134673	85:131.0 87:47.0 89:267.0 90:77.0 101:264.0 102:167.0 103:2449.0 104:149.0 105:110.0 113:123.0 116:46.0 117:1714.0 118:131.0 119:101.0 126:81.0 128:33.0 129:983.0 130:73.0 131:270.0 133:1020.0 135:49.0 147:6820.0 148:792.0 149:576.0 150:127.0 151:141.0 153:25.0 155:35.0 156:26.0 157:84.0 158:27.0 160:21.0 161:74.0 162:19.0 163:260.0 166:14.0 167:35.0 169:38.0 170:56.0 173:88.0 174:41.0 175:94.0 1…				0.21	0	574	428	681	658	879	474	951	540	637	309	591	746	588	336
134177	843097	142	134177	85:662.0 86:559.0 88:96.0 89:366.0 95:253.0 98:446.0 99:231.0 100:3657.0 101:706.0 102:664.0 104:88.0 109:95.0 113:204.0 114:183.0 115:483.0 116:1016.0 117:291.0 119:84.0 124:53.0 125:93.0 126:325.0 129:815.0 133:783.0 136:124.0 141:245.0 142:25929.0 143:2982.0 144:1414.0 147:3076.0 149:677.0 150:194.0 152:85.0 153:171.0 158:1061.0 159:438.0 171:299.0 173:139.0 176:163.0 180:47.0 181:86.0 182:151…				0.37	0.67	889	658	1144	776	1276	520	1243	1020	791	1255	2865	4013	2171	2282
134162	761214	142	134162	86:410.0 88:120.0 89:205.0 91:194.0 93:121.0 94:55.0 96:192.0 97:113.0 98:474.0 99:672.0 100:2286.0 101:549.0 102:364.0 103:862.0 104:102.0 105:175.0 110:60.0 112:276.0 113:291.0 114:411.0 115:1045.0 116:557.0 117:4645.0 118:588.0 119:301.0 120:41.0 123:47.0 126:250.0 128:580.0 129:407.0 130:760.0 131:566.0 132:607.0 133:1185.0 134:190.0 135:189.0 136:46.0 139:94.0 141:62.0 142:18976.0 143:2381.0…				0.37	0.67	433	404	501	451	789	397	486	613	524	377	401	4923	1809	7618
133943	377177	227	133943	85:630.0 88:989.0 89:674.0 90:323.0 96:99.0 97:312.0 98:245.0 99:400.0 100:12525.0 101:2370.0 102:831.0 103:3281.0 108:440.0 110:2541.0 113:275.0 114:596.0 115:312.0 116:387.0 117:2748.0 118:658.0 120:116.0 121:80.0 126:225.0 127:817.0 128:497.0 129:400.0 130:2014.0 132:713.0 133:941.0 134:3028.0 135:873.0 136:219.0 138:90.0 147:10246.0 148:1805.0 150:241.0 152:132.0 153:51.0 155:193.0 157:205.0 …				0.26	0	1144	670	1213	1094	1176	1209	1368	779	689	502	480	1024	841	237
133778	320742	212	133778	85:391.0 91:252.0 95:78.0 97:113.0 99:694.0 100:261.0 102:76.0 103:232.0 107:67.0 108:49.0 112:108.0 114:84.0 120:494.0 121:219.0 129:812.0 130:710.0 131:222.0 132:70.0 139:102.0 140:433.0 143:143.0 146:272.0 153:109.0 163:63.0 166:299.0 167:36.0 170:111.0 171:928.0 172:300.0 173:139.0 182:87.0 186:146.0 189:1717.0 190:155.0 191:118.0 206:27.0 212:3704.0 213:499.0 214:171.0 226:17.0 228:56.0 233:…				0.05	0.33	428	504	1146	530	642	497	723	878	1207	904	1308	1455	709	325
133612	760492	345	133612	89:4853.0 100:1137.0 101:1170.0 102:377.0 103:26541.0 113:381.0 115:273.0 116:1764.0 117:8062.0 129:2460.0 130:799.0 131:2153.0 132:397.0 133:4569.0 142:2550.0 143:1327.0 144:1205.0 145:646.0 146:3337.0 147:18046.0 148:2398.0 156:435.0 157:1262.0 158:3345.0 159:796.0 160:336.0 168:652.0 169:661.0 170:153.0 172:770.0 173:2849.0 174:8048.0 175:1454.0 182:98.0 185:1001.0 186:1098.0 187:179.0 188:457…				0	0	207	187	169	135	142	144	166	194	252	91	105	164	114	134
133467	735258	174	133467	86:1612.0 87:161.0 89:179.0 90:46.0 92:46.0 95:43.0 100:319.0 101:254.0 103:106.0 114:57.0 117:505.0 118:41.0 128:63.0 129:410.0 130:277.0 131:95.0 133:127.0 134:141.0 140:25.0 144:38.0 147:1910.0 148:214.0 155:91.0 159:37.0 163:60.0 171:315.0 172:151.0 174:5206.0 175:953.0 176:469.0 188:36.0 194:34.0 195:19.0 199:14.0 209:46.0 211:58.0 223:53.0 224:79.0 227:30.0 232:38.0 238:200.0 239:66.0 240:2…				0.63	0.67	4529	3631	3897	4914	4483	3613	4600	6552	3221	5004	4457	4844	3391	2960
131989	1019413	204	131989	85:352.0 86:160.0 87:83.0 88:76.0 89:318.0 91:245.0 94:42.0 95:166.0 96:191.0 97:119.0 98:527.0 99:135.0 100:185.0 101:485.0 102:360.0 103:2371.0 104:228.0 105:141.0 106:55.0 109:43.0 110:89.0 111:91.0 112:72.0 113:132.0 114:35.0 115:222.0 116:332.0 117:852.0 118:133.0 119:208.0 120:18.0 124:244.0 125:48.0 126:49.0 128:119.0 129:1631.0 130:404.0 131:331.0 132:151.0 133:707.0 134:137.0 135:113.0 1…				0.26	0	1540	1001	1591	3824	2333	3834	770	1941	3070	2447	3947	5023	2682	153140
131662	687684	157	131662	85:2679.0 86:600.0 87:3603.0 88:958.0 89:10373.0 90:1169.0 91:7792.0 92:499.0 93:714.0 94:114.0 95:388.0 97:2447.0 98:578.0 99:2651.0 100:864.0 101:8584.0 102:1495.0 103:31383.0 104:3125.0 105:4082.0 106:422.0 107:184.0 108:74.0 109:1175.0 111:1910.0 112:321.0 113:3155.0 114:614.0 115:3155.0 116:3099.0 117:32474.0 118:3164.0 119:5316.0 120:402.0 121:623.0 122:125.0 123:157.0 124:47.0 125:1144.0 1…				0.11	0.33	698	1045	969	747	904	857	1262	1402	1150	904	1063	1053	802	340
131620	293525	87	131620	85:239.0 87:10326.0 88:1615.0 91:133.0 93:68.0 95:540.0 96:1011.0 97:268.0 107:699.0 108:80.0 113:291.0 114:325.0 115:151.0 118:48.0 123:60.0 124:331.0 125:1007.0 128:66.0 131:781.0 134:176.0 137:22.0 139:25.0 140:28.0 141:104.0 144:25.0 146:305.0 174:28.0 182:19.0 185:28.0 186:64.0 188:33.0 190:51.0 200:34.0 222:28.0 226:20.0 232:20.0 284:20.0 335:14.0 358:19.0 376:21.0 393:15.0 401:25.0 417:22.…				0.16	1	3229	3754	6799	4374	3342	3791	5085	4544	7541	6730	7688	8329	5449	2871
131471	619853	204	131471	85:1048.0 86:1783.0 87:400.0 88:247.0 89:129.0 95:30.0 97:218.0 98:277.0 99:355.0 100:974.0 101:1878.0 102:679.0 103:4325.0 104:365.0 105:131.0 109:72.0 110:90.0 111:235.0 112:267.0 113:286.0 114:370.0 115:643.0 116:1306.0 117:3067.0 118:439.0 119:491.0 120:80.0 125:93.0 126:131.0 127:381.0 128:429.0 129:3482.0 130:966.0 131:1552.0 132:600.0 133:2575.0 134:475.0 135:283.0 138:25.0 139:53.0 140:77…				0.11	0	1442	231863	228404	2290	294726	252201	284601	2422	251755	142961	4287	2612	131733	129426
131151	617441	123	131151	85:326.0 87:1264.0 88:421.0 89:1587.0 90:290.0 91:349.0 92:446.0 93:441.0 94:1025.0 95:1700.0 96:541.0 97:902.0 98:428.0 99:2232.0 100:576.0 101:1483.0 102:492.0 103:1910.0 104:90.0 105:698.0 106:196.0 107:363.0 108:191.0 109:605.0 111:1119.0 112:133.0 113:348.0 114:80.0 115:2081.0 116:1655.0 117:2051.0 118:488.0 119:1127.0 121:207.0 122:90.0 123:10331.0 124:851.0 125:889.0 129:1911.0 130:699.0 1…				0.42	0	2547	1995	2445	1441	3182	2074	3273	2018	2330	1739	1802	2508	1535	1271
130582	687403	156	130582	85:365.0 86:1829.0 87:391.0 88:57.0 89:33.0 93:29.0 94:56.0 95:88.0 97:71.0 98:242.0 99:122.0 100:2560.0 101:248.0 102:281.0 103:215.0 104:31.0 108:12.0 110:138.0 111:89.0 112:449.0 113:225.0 114:484.0 115:440.0 116:708.0 118:43.0 119:130.0 120:30.0 124:39.0 125:92.0 126:191.0 127:86.0 128:172.0 130:691.0 131:989.0 132:174.0 133:1206.0 134:136.0 135:93.0 137:11.0 138:42.0 139:51.0 140:868.0 141:1…				0.16	0	1398	1687	2555	1746	2014	1748	1622	2009	3387	1497	1958	1949	1959	1167
128059	1053576	204	128059	88:46.0 89:152.0 101:644.0 103:1012.0 104:111.0 109:125.0 114:33.0 115:161.0 116:100.0 117:641.0 118:83.0 121:53.0 122:72.0 126:84.0 129:1917.0 130:166.0 133:246.0 143:384.0 145:60.0 147:2438.0 148:228.0 149:306.0 152:25.0 153:103.0 155:88.0 159:61.0 161:78.0 163:94.0 170:23.0 177:100.0 182:52.0 183:61.0 189:550.0 190:84.0 191:530.0 192:42.0 193:161.0 197:50.0 200:31.0 201:42.0 203:111.0 204:4740…				0.37	0.67	328	539	328	614	462	712	806	387	412	1935	5064	6188	4733	3963
127978	498785	247	127978	85:5483.0 86:568.0 87:2214.0 88:417.0 89:567.0 95:1473.0 96:170.0 97:695.0 98:37.0 99:1868.0 101:4209.0 102:745.0 103:33613.0 104:3185.0 105:1665.0 109:98.0 111:522.0 112:270.0 113:2296.0 114:334.0 115:16246.0 116:2635.0 117:6276.0 118:603.0 119:1368.0 121:170.0 125:354.0 127:1200.0 128:94.0 129:1684.0 131:4149.0 132:507.0 133:10660.0 134:1361.0 135:1202.0 136:100.0 137:60.0 139:32.0 141:1296.0 1…				0.11	0	424	266	349	320	426	245	399	279	313	234	339	611	296	312
127847	1015842	91	127847	86:133.0 89:550.0 90:291.0 91:26043.0 92:5464.0 93:11603.0 94:1424.0 95:10063.0 96:420.0 97:1873.0 98:169.0 99:249.0 103:1897.0 104:627.0 105:20562.0 106:2963.0 107:8601.0 108:2615.0 109:4505.0 110:569.0 111:773.0 115:3775.0 116:1676.0 117:8426.0 118:1480.0 119:5301.0 120:4800.0 121:5129.0 122:1080.0 123:1766.0 124:240.0 127:1158.0 128:4608.0 129:7129.0 130:1215.0 131:7087.0 132:1690.0 133:6028.0…				0.63	0.33	5390	6160	6472	5833	8257	6177	9305	4831	7498	6725	3498	7344	8982	4048
127695	659790	117	127695	85:1352.0 86:539.0 87:262.0 88:204.0 91:388.0 92:43.0 93:818.0 94:138.0 95:1844.0 97:1475.0 98:1297.0 99:973.0 100:245.0 101:632.0 105:917.0 107:389.0 108:81.0 109:555.0 111:816.0 112:407.0 113:135.0 115:204.0 116:2217.0 117:36128.0 118:3366.0 119:1487.0 121:326.0 122:65.0 123:213.0 125:248.0 126:79.0 127:209.0 129:17359.0 130:2097.0 131:6147.0 132:11090.0 133:2077.0 134:468.0 135:272.0 137:44.0 …				0.32	0	2910	773	11295	2605	3091	3470	2307	3717	3706	3847	2569	29581	21991	8121
127640	598616	217	127640	85:2196.0 86:310.0 87:2126.0 88:2535.0 89:8665.0 90:704.0 92:81.0 94:287.0 95:681.0 96:269.0 97:869.0 99:2694.0 101:5695.0 102:1316.0 103:40933.0 104:3696.0 105:3927.0 107:83.0 108:22.0 109:423.0 111:2311.0 112:903.0 113:2307.0 114:175.0 115:1720.0 116:1136.0 117:10983.0 118:926.0 119:2990.0 120:333.0 125:648.0 127:1590.0 129:18514.0 130:2928.0 131:3876.0 132:1018.0 133:15474.0 134:2309.0 135:143…				0.16	0.33	11089	8737	9646	9016	12289	10049	11879	8351	9645	5183	6694	14633	6302	2713
126673	602126	218	126673	85:96.0 86:1168.0 98:120.0 100:1874.0 101:148.0 103:93.0 113:255.0 115:454.0 116:328.0 117:691.0 118:47.0 119:30.0 126:116.0 128:108.0 129:281.0 131:834.0 132:176.0 133:859.0 147:4994.0 148:856.0 149:552.0 156:179.0 157:922.0 158:84.0 160:17.0 163:36.0 172:110.0 173:2747.0 174:2121.0 175:178.0 190:82.0 192:88.0 205:38.0 217:214.0 218:3245.0 219:717.0 220:175.0 232:256.0 233:94.0 247:192.0 260:118…				1	0.67	1277	1988	1721	1544	1133	1435	1597	1145	1141	2287	236	867	1066	1384
126350	395762	147	126350	85:54.0 86:137.0 87:298.0 88:26.0 89:61.0 95:3.0 96:3.0 99:5.0 100:99.0 101:98.0 102:147.0 103:137.0 104:14.0 105:16.0 107:2.0 112:1.0 113:6.0 115:48.0 116:21.0 117:229.0 118:69.0 119:168.0 120:1.0 130:10.0 131:522.0 132:325.0 133:367.0 134:37.0 144:3.0 146:215.0 147:2404.0 148:314.0 149:143.0 154:1.0 160:595.0 161:92.0 162:23.0 169:7.0 174:2.0 175:4.0 176:118.0 177:7.0 188:448.0 189:55.0 190:17.…				0.11	0	1176	9113	13345	10621	9444	7730	10762	8854	12851	9098	13746	13312	6703	2818
125960	938149	217	125960	85:70.0 89:692.0 100:126.0 101:190.0 102:40.0 103:2714.0 104:190.0 105:108.0 114:392.0 115:61.0 116:63.0 117:431.0 129:1157.0 130:186.0 131:254.0 133:822.0 134:54.0 141:38.0 142:72.0 143:151.0 144:35.0 145:55.0 147:2822.0 148:261.0 149:275.0 154:16.0 157:169.0 158:25.0 159:30.0 163:60.0 169:544.0 170:16.0 171:49.0 172:115.0 173:38.0 174:21.0 179:20.0 183:21.0 189:95.0 191:228.0 193:23.0 203:34.0 …				0.63	1	4184	738	3985	5393	5082	5394	5200	3044	3628	3051	5698	37841	20551	66263
125943	594354	160	125943	85:333.0 86:151.0 89:882.0 90:29.0 91:35.0 93:20.0 94:20.0 98:32.0 99:192.0 100:91.0 101:289.0 102:33.0 103:751.0 104:69.0 105:405.0 108:42.0 111:76.0 113:141.0 114:222.0 115:48.0 119:58.0 125:13.0 127:118.0 128:36.0 129:477.0 130:134.0 131:286.0 132:37.0 133:568.0 135:37.0 137:25.0 140:37.0 141:67.0 142:47.0 143:95.0 145:102.0 147:1805.0 148:213.0 149:277.0 150:30.0 154:29.0 156:77.0 157:49.0 16…				0	0	151	80	110	171	204	165	159	115	133	176	231	284	168	138
125886	1117546	437	125886	85:842.0 86:77.0 87:586.0 88:338.0 89:1208.0 90:146.0 91:138.0 92:34.0 93:74.0 94:65.0 95:283.0 96:80.0 97:498.0 98:71.0 99:589.0 100:124.0 101:1715.0 102:1183.0 103:24368.0 104:2227.0 105:1146.0 106:72.0 107:61.0 109:1370.0 110:69.0 111:715.0 112:93.0 113:1052.0 114:180.0 115:924.0 116:728.0 117:4882.0 118:446.0 119:543.0 121:45.0 124:22.0 125:196.0 126:45.0 127:941.0 128:161.0 129:19771.0 130:2…				0.68	1	164	111	161	293	153	109	137	211	84	1186	26399	73564	18082	71061
125884	1112054	361	125884	86:36.0 89:286.0 90:37.0 91:51.0 99:237.0 100:42.0 103:5694.0 104:590.0 106:34.0 109:435.0 113:223.0 116:127.0 117:1239.0 118:100.0 129:3775.0 130:578.0 131:485.0 133:771.0 139:34.0 140:47.0 145:239.0 146:22.0 147:5367.0 148:669.0 149:461.0 150:43.0 153:64.0 154:33.0 155:425.0 156:67.0 157:870.0 159:105.0 161:101.0 163:33.0 169:3308.0 170:328.0 171:316.0 172:39.0 175:26.0 177:131.0 180:22.0 182:5…				0.21	0.67	491	200	263	640	332	328	458	247	239	456	943	2278	884	1246
125882	943427	217	125882	85:1671.0 86:860.0 87:1452.0 88:1037.0 89:12916.0 90:1001.0 91:710.0 92:190.0 93:198.0 94:227.0 95:424.0 96:325.0 97:1173.0 98:362.0 99:1570.0 100:3581.0 101:8563.0 102:3573.0 103:44233.0 104:3728.0 105:7205.0 106:705.0 107:318.0 108:108.0 109:1435.0 110:266.0 111:1296.0 112:414.0 113:1613.0 114:1508.0 115:2299.0 116:3588.0 117:14062.0 118:1316.0 119:1440.0 120:218.0 121:162.0 122:67.0 123:101.0 …				0.53	0.33	3266	1576	3523	7138	4022	3674	4037	2709	3069	4314	7320	13414	10638	936
125868	1006176	204	125868	89:1611.0 91:4950.0 92:156.0 93:1745.0 94:297.0 95:19170.0 96:463.0 99:3051.0 100:457.0 101:2231.0 103:16452.0 104:1225.0 105:1080.0 106:120.0 107:818.0 109:7956.0 110:941.0 113:283.0 115:1762.0 116:2788.0 117:25633.0 118:2562.0 119:1905.0 120:134.0 121:458.0 123:1601.0 128:142.0 129:13924.0 130:1166.0 131:3649.0 132:902.0 133:4251.0 134:562.0 135:140.0 138:149.0 139:231.0 142:449.0 144:622.0 145…				0.21	0	3229	1363	882	1600	1073	1789	6511	9905	1334	9706	22158	167891	999	1389
125800	552104	217	125800	85:587.0 87:676.0 88:270.0 91:20.0 97:217.0 98:98.0 99:633.0 101:3112.0 102:329.0 104:696.0 105:293.0 111:1039.0 112:53.0 113:849.0 115:451.0 116:1780.0 118:372.0 119:355.0 120:15.0 126:126.0 127:419.0 129:9815.0 130:971.0 131:2547.0 132:453.0 133:3267.0 134:317.0 135:271.0 143:5249.0 144:341.0 145:259.0 146:84.0 147:1482.0 148:670.0 149:1621.0 150:26.0 151:83.0 153:63.0 155:987.0 157:2145.0 169:…				0.05	0	7732	5148	12336	9681	15930	11108	17085	5716	17347	7664	10574	10779	7215	3973
125790	1013563	204	125790	85:486.0 86:131.0 87:2030.0 88:144.0 89:1321.0 90:89.0 91:435.0 92:56.0 93:366.0 94:196.0 95:914.0 96:348.0 97:238.0 98:191.0 99:503.0 100:523.0 101:688.0 102:133.0 103:2942.0 104:253.0 105:266.0 107:89.0 108:231.0 109:203.0 110:173.0 111:160.0 112:218.0 113:283.0 114:244.0 115:224.0 116:525.0 117:1284.0 118:185.0 119:256.0 120:38.0 121:197.0 122:76.0 123:142.0 124:58.0 125:45.0 126:101.0 127:72.…				0.37	0.67	1162	929	1328	3824	2817	1218	2042	1328	1521	3628	8705	122172	34826	151859
125786	950589	204	125786	85:621.0 86:100.0 88:758.0 89:5147.0 90:394.0 91:2601.0 92:345.0 95:555.0 99:829.0 100:181.0 101:4419.0 102:843.0 103:14234.0 104:1654.0 105:939.0 107:188.0 109:398.0 111:489.0 112:26.0 113:775.0 114:100.0 115:1183.0 116:2672.0 117:9949.0 118:991.0 119:1371.0 120:334.0 121:990.0 122:173.0 123:121.0 125:134.0 128:56.0 129:10900.0 130:1011.0 131:3775.0 132:495.0 133:6878.0 134:810.0 135:2148.0 136:…				0.63	1	8533	4354	3507	5980	3229	5806	10199	20023	1586	12993	31712	293026	77628	269432
125784	935579	361	125784	85:3522.0 86:809.0 87:4108.0 88:1090.0 89:9099.0 90:1025.0 91:6047.0 92:1727.0 93:9767.0 94:1870.0 95:3182.0 96:5368.0 97:3207.0 98:920.0 99:4108.0 100:605.0 101:15243.0 102:2921.0 103:95805.0 104:10140.0 105:12625.0 106:1226.0 107:1083.0 108:281.0 109:9985.0 110:749.0 111:5252.0 112:682.0 113:8744.0 114:1092.0 115:4289.0 116:10580.0 117:30929.0 118:3654.0 119:5025.0 120:624.0 121:5170.0 122:631.…				0.11	0.33	1768	2304	1826	2983	2080	3089	1758	2110	1725	905	1172	7519	3857	14044
125070	847682	204	125070	86:56.0 89:121.0 91:62.0 94:27.0 95:102.0 96:42.0 97:49.0 99:51.0 101:158.0 103:1603.0 104:188.0 109:53.0 111:102.0 116:98.0 117:296.0 123:35.0 129:579.0 130:108.0 131:226.0 133:352.0 137:25.0 139:342.0 140:31.0 143:148.0 144:24.0 147:1362.0 148:129.0 149:154.0 155:25.0 157:290.0 158:53.0 169:99.0 170:70.0 171:268.0 173:108.0 176:23.0 177:44.0 178:32.0 189:172.0 190:43.0 191:207.0 204:3437.0 205:…				0.11	0.33	3667	3025	3032	3968	3292	3271	4807	2541	2862	3325	4001	5529	3134	3272
124960	694811	88	124960	85:399.0 86:19.0 87:361.0 88:13159.0 89:1663.0 90:50.0 93:113.0 95:329.0 97:788.0 98:314.0 99:71.0 101:6355.0 102:369.0 103:148.0 109:153.0 111:278.0 112:96.0 113:32.0 114:18.0 115:632.0 125:101.0 126:49.0 127:104.0 129:336.0 130:67.0 131:50.0 143:514.0 144:84.0 157:901.0 158:65.0 159:35.0 171:155.0 185:203.0 199:109.0 212:14.0 213:124.0 227:68.0 232:15.0 239:160.0 241:162.0 255:52.0 284:116.0 28…				0	0	368	297	437	301	532	333	248	300	400	323	352	667	498	382
124602	1096375	204	124602	85:135.0 88:80.0 89:389.0 91:879.0 92:185.0 93:71.0 96:120.0 97:512.0 99:286.0 100:70.0 101:2197.0 102:395.0 103:4540.0 104:1018.0 105:18559.0 106:1444.0 108:64.0 109:83.0 110:19.0 111:164.0 113:284.0 115:680.0 116:1088.0 117:2168.0 118:247.0 119:244.0 120:58.0 121:36.0 122:25.0 123:26.0 125:72.0 126:28.0 127:282.0 128:72.0 129:6708.0 130:696.0 131:1046.0 132:193.0 133:1825.0 134:143.0 135:106.0 …				0.21	0	1668	1552	1335	2057	1862	2059	2038	1470	1554	1410	1993	2231	1431	902
124564	838561	204	124564	85:291.0 86:129.0 87:478.0 88:78.0 89:1021.0 90:66.0 91:106.0 93:71.0 94:75.0 95:86.0 97:81.0 98:95.0 99:453.0 100:99.0 101:3371.0 102:429.0 103:5817.0 104:481.0 105:336.0 109:138.0 110:38.0 111:219.0 112:29.0 113:352.0 115:756.0 116:1150.0 117:6773.0 118:636.0 119:524.0 120:84.0 122:32.0 123:25.0 124:37.0 126:73.0 128:53.0 129:10655.0 130:1293.0 131:3775.0 132:529.0 133:2861.0 134:392.0 135:297.…				0.37	0.33	909	1024	634	2145	833	1466	833	974	864	2073	2431	2751	1889	974
124338	752129	218	124338	85:182.0 86:406.0 87:288.0 88:93.0 90:47.0 91:449.0 92:159.0 94:71.0 97:94.0 100:3520.0 101:1001.0 102:612.0 103:92.0 105:726.0 106:26.0 107:104.0 112:11.0 114:219.0 115:777.0 116:366.0 118:183.0 119:182.0 121:26.0 128:178.0 129:248.0 131:315.0 132:479.0 133:557.0 136:54.0 144:73.0 147:1809.0 148:557.0 149:260.0 150:43.0 158:113.0 159:109.0 160:87.0 161:123.0 162:45.0 163:205.0 164:36.0 173:95.0 …				0.21	0	816	563	977	625	1218	677	944	1072	1066	720	656	1130	522	1016
122235	572455	268	122235	85:287.0 86:374.0 89:235.0 90:53.0 91:237.0 92:102.0 93:139.0 94:253.0 95:115.0 97:184.0 98:81.0 99:166.0 102:53.0 107:85.0 108:264.0 109:21.0 112:63.0 113:260.0 117:215.0 120:92.0 122:159.0 123:129.0 126:71.0 127:195.0 128:146.0 131:252.0 134:78.0 135:43.0 136:233.0 137:43.0 138:41.0 141:66.0 150:249.0 151:75.0 152:552.0 153:238.0 154:230.0 155:446.0 158:56.0 164:157.0 165:224.0 166:1560.0 167:3…				0.47	0	2040	1573	2239	2483	2756	1892	3303	1778	1987	1806	1609	1681	793	445
120986	901288	156	120986	89:101.0 90:82.0 94:85.0 95:116.0 98:176.0 99:227.0 100:403.0 101:308.0 110:18.0 112:117.0 113:116.0 115:506.0 116:318.0 117:364.0 121:71.0 126:38.0 128:312.0 130:158.0 131:482.0 133:372.0 134:58.0 135:82.0 139:109.0 140:417.0 142:204.0 144:161.0 147:968.0 148:80.0 154:169.0 156:10094.0 157:2078.0 158:1125.0 159:163.0 160:88.0 167:25.0 169:10.0 173:97.0 180:21.0 181:28.0 185:71.0 186:58.0 190:51.…				0.89	0.67	10061	10861	11021	12335	6252	9233	8020	6502	6100	4254	4750	12682	5837	5979
120785	522788	145	120785	85:1599.0 87:3034.0 88:803.0 89:1497.0 90:288.0 91:674.0 92:128.0 93:168.0 94:81.0 95:199.0 96:166.0 97:1273.0 98:526.0 99:1765.0 100:384.0 101:8171.0 102:2028.0 103:25621.0 104:2154.0 105:1805.0 106:101.0 107:28.0 111:649.0 112:188.0 113:613.0 114:290.0 115:1303.0 116:13809.0 117:1780.0 118:448.0 119:240.0 121:66.0 124:142.0 125:156.0 127:403.0 129:796.0 131:6377.0 132:1014.0 133:2094.0 135:302.…				0	0	231	281	242	542	351	437	436	363	231	352	281	261	413	190
120744	291594	132	120744	86:1063.0 87:242.0 88:1085.0 89:1574.0 90:245.0 91:99.0 93:81.0 100:1243.0 102:473.0 103:325.0 105:189.0 111:42.0 112:101.0 115:1102.0 116:390.0 117:725.0 118:517.0 119:408.0 120:84.0 121:46.0 124:45.0 125:62.0 126:75.0 127:90.0 129:76.0 130:465.0 131:555.0 132:12267.0 133:5498.0 134:1606.0 135:428.0 136:87.0 137:57.0 143:47.0 146:619.0 147:2457.0 148:383.0 149:146.0 155:44.0 160:312.0 161:83.0 1…				0.89	0.33	1270	1608	1912	1501	2823	1512	2138	1834	2278	2850	1935	1633	1375	800
119167	926703	132	119167	85:157.0 86:158.0 87:118.0 88:126.0 89:972.0 90:87.0 91:1314.0 92:114.0 94:72.0 95:82.0 98:76.0 99:85.0 100:175.0 101:208.0 102:93.0 103:3884.0 104:626.0 105:1078.0 106:50.0 107:87.0 108:49.0 111:55.0 113:98.0 114:96.0 115:99.0 116:176.0 117:1633.0 118:286.0 119:238.0 120:78.0 121:51.0 124:37.0 125:59.0 128:187.0 129:434.0 130:574.0 131:424.0 132:4126.0 133:1177.0 134:88.0 135:155.0 136:56.0 137:…				0.05	0	518	536	723	631	426	750	1011	1255	771	459	513	1016	683	503
119129	750680	103	119129	85:168.0 86:286.0 88:467.0 89:644.0 90:85.0 91:64.0 94:39.0 95:120.0 96:90.0 99:47.0 101:213.0 102:104.0 103:5514.0 104:326.0 105:253.0 106:49.0 107:79.0 108:38.0 110:40.0 111:60.0 114:165.0 115:131.0 116:204.0 118:63.0 119:164.0 120:26.0 121:24.0 122:18.0 123:31.0 125:51.0 126:73.0 128:74.0 130:231.0 131:171.0 133:734.0 134:124.0 137:13.0 139:46.0 140:39.0 141:55.0 142:405.0 143:241.0 144:53.0 1…				0	0	958	607	695	2499	1721	1545	1612	973	5258	1045	5292	1202	641	542
119066	740885	117	119066	85:299.0 86:105.0 87:57.0 89:281.0 90:48.0 93:175.0 94:43.0 95:592.0 97:483.0 98:301.0 99:201.0 101:67.0 102:27.0 105:209.0 107:153.0 109:132.0 110:51.0 111:263.0 112:37.0 113:31.0 116:455.0 117:8282.0 118:603.0 119:260.0 121:83.0 123:134.0 124:36.0 125:42.0 129:3583.0 130:425.0 131:1100.0 132:2893.0 133:622.0 134:157.0 135:91.0 136:40.0 138:24.0 143:160.0 144:22.0 145:1892.0 146:216.0 159:133.0 …				0	0	1826	1645	2097	3165	2694	1804	3154	2519	2526	3389	2187	2579	2015	969
119060	847678	153	119060	85:46.0 96:95.0 99:184.0 100:1946.0 101:294.0 102:139.0 103:317.0 107:43.0 112:135.0 114:149.0 115:320.0 116:1505.0 117:582.0 118:279.0 121:10.0 125:51.0 128:530.0 129:381.0 130:359.0 133:116.0 136:1144.0 137:169.0 139:40.0 140:78.0 142:443.0 144:2467.0 145:292.0 147:338.0 149:76.0 151:51.0 153:3347.0 154:297.0 155:190.0 156:420.0 157:142.0 158:288.0 163:84.0 169:92.0 170:70.0 183:22.0 185:60.0 1…				0.32	0.67	1105	982	1895	1297	1403	1146	1202	1408	1472	1670	1534	3584	1088	4428
119054	958948	204	119054	85:889.0 86:270.0 87:430.0 88:294.0 89:543.0 90:189.0 91:378.0 92:59.0 93:87.0 94:122.0 95:337.0 96:106.0 97:454.0 98:130.0 99:582.0 101:2305.0 102:493.0 103:7317.0 104:690.0 105:232.0 107:112.0 109:319.0 111:748.0 112:168.0 113:498.0 114:188.0 115:3136.0 116:1787.0 117:6097.0 118:622.0 119:477.0 120:85.0 122:29.0 123:110.0 125:207.0 127:615.0 128:519.0 129:9144.0 130:4347.0 131:5178.0 132:657.0 …				0.21	0.67	2349	2214	2520	6388	2069	3780	7175	20242	2175	20031	18640	22184	12923	16936
119036	869581	172	119036	85:170.0 86:224.0 87:219.0 88:183.0 89:2119.0 90:143.0 91:114.0 92:54.0 93:129.0 94:102.0 95:96.0 96:127.0 97:124.0 98:139.0 99:159.0 100:773.0 101:595.0 102:801.0 103:10007.0 104:933.0 105:333.0 106:126.0 107:156.0 108:76.0 109:146.0 110:86.0 111:118.0 112:99.0 113:222.0 114:307.0 115:186.0 116:318.0 117:3924.0 118:389.0 119:282.0 120:55.0 121:126.0 122:35.0 123:59.0 124:37.0 125:87.0 126:114.0 …				0.21	0	887	1217	1380	850	1108	913	1100	1045	1155	381	460	769	557	325
119026	944065	156	119026	85:158.0 86:61.0 87:182.0 88:193.0 89:1277.0 90:313.0 92:108.0 93:177.0 94:131.0 95:1127.0 96:994.0 97:385.0 98:266.0 99:14.0 100:249.0 101:36.0 102:716.0 103:6290.0 104:603.0 105:385.0 107:640.0 109:17.0 110:77.0 111:110.0 112:190.0 113:154.0 114:229.0 115:490.0 116:289.0 117:1638.0 118:358.0 119:203.0 121:63.0 122:16.0 123:359.0 124:106.0 125:82.0 126:273.0 127:43.0 128:388.0 129:977.0 130:267.…				0	0	898	1283	891	763	847	936	1112	677	678	473	765	1337	355	1293
119025	775246	319	119025	85:531.0 86:150.0 87:449.0 88:375.0 89:2250.0 90:189.0 91:82.0 97:938.0 98:145.0 99:546.0 101:1167.0 102:295.0 103:15796.0 104:1544.0 105:722.0 111:218.0 113:444.0 115:118.0 116:264.0 117:7054.0 118:718.0 119:392.0 120:37.0 126:90.0 127:127.0 128:64.0 129:4618.0 130:724.0 131:1463.0 132:190.0 133:3921.0 134:566.0 135:73.0 137:39.0 138:44.0 139:23.0 140:65.0 141:153.0 142:168.0 143:914.0 144:70.0 …				0.42	0.33	648	466	569	706	619	730	353	154	739	405	598	668	462	440
119023	873486	103	119023	85:1196.0 86:984.0 87:1252.0 88:897.0 89:11086.0 90:889.0 91:655.0 94:448.0 95:879.0 96:13146.0 97:3627.0 98:6149.0 99:1476.0 100:1406.0 101:3508.0 102:1399.0 103:54929.0 104:5536.0 105:2860.0 106:592.0 107:1813.0 108:507.0 109:259.0 110:240.0 111:499.0 112:780.0 113:1463.0 114:1084.0 115:955.0 116:1138.0 117:11584.0 118:1226.0 119:1397.0 120:276.0 121:171.0 122:266.0 123:2227.0 124:287.0 125:248…				0.74	1	1893	9751	5381	13556	14688	1668	16320	13311	13166	1847	10039	11467	4995	7579
118125	987857	179	118125	86:200.0 87:231.0 88:101.0 89:2021.0 90:64.0 91:104.0 93:102.0 94:27.0 96:83.0 97:56.0 98:113.0 100:132.0 101:583.0 102:401.0 103:5580.0 104:420.0 105:592.0 106:108.0 107:155.0 108:84.0 109:46.0 111:62.0 114:135.0 115:313.0 116:368.0 117:3086.0 118:343.0 119:338.0 120:58.0 123:19.0 124:50.0 125:75.0 126:172.0 127:51.0 128:231.0 129:1599.0 130:491.0 131:774.0 132:140.0 133:1791.0 134:262.0 135:377…				0	0	370	210	352	177	298	316	200	280	330	214	339	514	291	374
118071	800695	232	118071	85:162.0 86:466.0 87:182.0 88:164.0 89:1971.0 90:178.0 91:55.0 92:80.0 93:84.0 94:43.0 97:38.0 100:604.0 101:689.0 102:289.0 103:4351.0 104:380.0 105:242.0 108:80.0 109:126.0 110:61.0 112:70.0 113:221.0 114:319.0 115:361.0 116:740.0 117:2302.0 118:261.0 119:170.0 121:59.0 123:37.0 124:24.0 126:140.0 127:214.0 128:318.0 129:1241.0 130:511.0 131:878.0 132:249.0 133:1186.0 134:120.0 135:135.0 139:61…				0.05	0.33	370	305	411	262	375	283	178	58	330	178	201	294	89	201
117998	554418	102	117998	85:408.0 86:428.0 87:334.0 88:601.0 90:186.0 91:377.0 92:83.0 94:97.0 96:200.0 99:165.0 100:524.0 101:606.0 102:15593.0 103:1938.0 104:894.0 106:163.0 108:103.0 110:3828.0 111:219.0 112:118.0 113:30.0 118:172.0 120:44.0 121:33.0 125:133.0 127:468.0 129:271.0 130:1188.0 131:284.0 134:261.0 136:35.0 140:108.0 141:395.0 142:133.0 144:535.0 145:90.0 146:1130.0 149:946.0 154:66.0 156:327.0 157:121.0 1…				0.05	0	537	497	891	612	714	451	958	2648	787	1277	1228	1059	502	256
117984	499422	246	117984	85:741.0 86:335.0 87:306.0 88:168.0 89:87.0 97:67.0 99:211.0 100:390.0 101:284.0 102:143.0 103:768.0 105:86.0 111:53.0 112:18.0 113:208.0 114:358.0 115:512.0 116:393.0 117:1115.0 118:17.0 119:213.0 120:17.0 125:11.0 128:207.0 129:1746.0 130:470.0 131:285.0 133:921.0 134:33.0 135:101.0 136:39.0 140:34.0 141:33.0 143:403.0 144:170.0 145:122.0 146:39.0 147:2626.0 148:512.0 149:476.0 150:81.0 152:11.…				0	0	204	139	186	270	296	139	236	184	182	427	563	624	275	240
117196	888161	160	117196	85:766.0 89:187.0 90:11.0 93:61.0 95:448.0 98:367.0 99:402.0 100:1280.0 102:322.0 103:536.0 104:79.0 106:34.0 109:117.0 111:195.0 112:338.0 114:222.0 115:186.0 116:3293.0 117:2167.0 118:411.0 119:155.0 126:235.0 128:221.0 129:1229.0 130:1021.0 131:482.0 132:76.0 133:863.0 134:74.0 141:12.0 142:160.0 144:889.0 145:454.0 146:383.0 147:3734.0 148:492.0 149:515.0 150:33.0 151:61.0 154:67.0 155:38.0 1…				0	0	2123	2742	2444	1882	1955	2354	1662	2633	3106	826	1134	1401	1193	1321
117098	871295	183	117098	95:70.0 97:145.0 99:211.0 101:158.0 110:65.0 111:90.0 112:14.0 113:118.0 114:11.0 115:53.0 116:113.0 117:145.0 119:51.0 121:10.0 122:44.0 125:31.0 129:356.0 131:288.0 133:116.0 139:26.0 140:31.0 141:30.0 143:931.0 144:127.0 145:15.0 147:2075.0 148:128.0 149:209.0 153:112.0 154:48.0 155:34.0 157:76.0 169:743.0 170:92.0 171:125.0 173:31.0 179:27.0 180:45.0 181:40.0 183:3189.0 184:236.0 185:230.0 18…				0.21	0	1975	1087	1271	1255	1591	985	1094	515	886	849	1226	1725	1198	1264
117033	488943	314	117033	85:1445.0 86:2165.0 92:18.0 94:40.0 99:1501.0 100:10353.0 102:443.0 111:280.0 113:205.0 114:425.0 116:374.0 122:18.0 127:334.0 128:63.0 130:553.0 132:56.0 134:157.0 138:55.0 139:56.0 141:837.0 142:333.0 145:27.0 146:190.0 150:39.0 155:416.0 157:1067.0 158:637.0 159:187.0 160:92.0 168:23.0 170:41.0 171:6492.0 172:1190.0 173:379.0 174:353.0 175:111.0 176:11.0 185:552.0 186:350.0 187:79.0 188:150.0 …				0.05	0	210	201	174	159	166	166	230	161	158	237	289	1455	298	582
114256	381306	147	114256	85:940.0 86:140.0 90:49.0 91:172.0 94:61.0 99:751.0 103:1880.0 104:43.0 105:35.0 106:38.0 107:40.0 108:110.0 109:61.0 113:287.0 114:95.0 115:587.0 116:1276.0 117:665.0 118:121.0 119:106.0 123:32.0 124:22.0 128:77.0 129:863.0 131:588.0 132:63.0 133:1303.0 134:361.0 135:41.0 136:57.0 137:120.0 142:48.0 146:23.0 147:19537.0 148:3207.0 149:2873.0 150:227.0 153:126.0 154:33.0 157:2145.0 159:120.0 160:…				0.05	0	71070	44890	8405	63689	5852	5444	7657	4654	3044	3321	4935	87175	6721	2354
113700	502892	140	113700	86:60.0 87:66.0 88:62.0 90:178.0 92:29.0 96:30.0 97:133.0 100:17.0 103:134.0 104:96.0 110:190.0 111:17.0 112:171.0 115:39.0 116:85.0 118:83.0 119:92.0 121:83.0 123:22.0 129:129.0 130:170.0 131:235.0 133:136.0 134:362.0 135:74.0 138:13.0 140:4277.0 141:158.0 142:41.0 144:36.0 145:47.0 148:91.0 150:16.0 154:23.0 155:18.0 160:22.0 162:17.0 164:22.0 171:30.0 173:32.0 175:25.0 177:205.0 179:43.0 184:2…				0.47	0.33	3920	4600	5039	4666	12377	7476	10337	8344	5860	14669	9908	4571	4778	1898
113559	887724	218	113559	85:1226.0 86:9669.0 89:296.0 90:194.0 92:84.0 94:366.0 95:503.0 97:292.0 98:248.0 100:7687.0 101:4594.0 102:1995.0 104:182.0 105:149.0 106:94.0 109:57.0 110:228.0 112:224.0 113:536.0 114:1794.0 115:2185.0 116:1407.0 117:6869.0 118:1240.0 119:297.0 120:196.0 121:471.0 122:167.0 123:354.0 125:537.0 127:39.0 128:5727.0 129:3345.0 130:4427.0 131:1919.0 132:940.0 133:1910.0 134:281.0 135:441.0 137:217…				0.21	0	1052	1547	2079	1919	1472	1782	1183	1522	2074	1622	3336	5162	3582	1871
112544	1069676	160	112544	85:687.0 89:298.0 95:794.0 97:132.0 99:82.0 100:381.0 101:1196.0 102:114.0 103:230.0 105:425.0 106:61.0 109:193.0 110:16.0 111:169.0 115:195.0 116:590.0 117:779.0 121:14.0 122:18.0 123:190.0 125:35.0 129:2888.0 131:172.0 132:372.0 133:866.0 135:316.0 143:258.0 147:1940.0 152:18.0 155:16.0 157:2840.0 158:138.0 160:3301.0 161:237.0 204:386.0 217:1642.0 218:62.0 235:29.0 239:504.0 246:63.0 247:265.0…				0	0	175	201	305	189	275	290	412	166	271	262	191	384	238	151
112264	385239	183	112264	85:1756.0 86:3785.0 87:724.0 88:526.0 90:132.0 91:143.0 92:82.0 94:46.0 95:95.0 97:736.0 100:708.0 101:312.0 102:704.0 103:330.0 105:28.0 107:142.0 108:68.0 109:79.0 110:441.0 112:120.0 113:1185.0 114:477.0 115:352.0 118:388.0 124:29.0 125:28.0 129:122.0 130:214.0 133:437.0 134:3107.0 135:549.0 136:115.0 138:102.0 139:18.0 140:270.0 142:50.0 143:254.0 144:82.0 145:85.0 146:95.0 147:1255.0 153:71.…				0	0	378	274	619	597	453	463	681	3903	676	551	502	383	396	182
111776	793451	174	111776	86:1613.0 87:117.0 97:10.0 100:526.0 101:125.0 102:199.0 108:17.0 117:332.0 119:23.0 124:14.0 129:371.0 130:205.0 131:636.0 132:36.0 133:155.0 134:19.0 135:31.0 136:36.0 147:762.0 149:111.0 158:33.0 159:9.0 162:49.0 174:4964.0 175:756.0 176:539.0 177:97.0 178:7.0 179:91.0 180:52.0 192:95.0 193:40.0 204:129.0 230:37.0 321:21.0 341:13.0 414:14.0 415:14.0 419:20.0 434:14.0 459:14.0 472:13.0 477:176.…				0.79	1	2600	2479	2741	2034	3076	966	2733	2398	2101	3379	4618	8744	2071	3727
111732	689146	174	111732	86:1666.0 87:110.0 100:1003.0 102:423.0 115:24.0 116:298.0 118:21.0 129:322.0 130:203.0 142:96.0 143:116.0 160:54.0 171:21.0 174:5420.0 175:772.0 176:567.0 177:40.0 178:16.0 187:14.0 319:15.0 361:13.0 387:14.0 389:132.0 390:28.0 494:18.0				0.42	0	826	1193	1276	1260	1599	1281	1401	1041	1631	1886	1519	2788	1118	947
111730	419171	102	111730	86:541.0 87:57.0 88:170.0 89:143.0 98:126.0 99:154.0 100:771.0 102:13441.0 103:1158.0 104:359.0 114:89.0 115:78.0 117:78.0 128:375.0 129:224.0 131:470.0 132:83.0 133:96.0 147:1167.0 156:1968.0 157:140.0 204:54.0 230:50.0 246:18.0 261:58.0 329:17.0				1	0.67	75482	78442	87444	89322	90462	114233	136306	50808	85512	19510	29380	9540	38464	3148
111255	884835	103	111255	85:229.0 86:140.0 87:126.0 88:78.0 89:1682.0 90:104.0 92:38.0 93:89.0 94:120.0 95:238.0 96:2269.0 97:260.0 98:344.0 99:143.0 100:234.0 101:549.0 102:170.0 103:7692.0 104:579.0 105:368.0 107:145.0 108:86.0 109:39.0 111:38.0 112:83.0 113:153.0 114:155.0 115:155.0 116:355.0 117:3241.0 118:326.0 119:188.0 120:23.0 122:41.0 123:433.0 124:87.0 128:298.0 129:2374.0 130:312.0 131:628.0 132:105.0 133:1511…				0.05	0	7140	10008	8162	5157	9341	8434	8792	10484	9712	4713	5265	8254	7735	4363
110719	876567	129	110719	86:75.0 88:101.0 89:38.0 94:340.0 96:135.0 98:57.0 100:6.0 102:416.0 103:4489.0 104:474.0 109:22.0 110:19.0 113:277.0 114:305.0 116:146.0 117:102.0 118:73.0 121:29.0 123:123.0 124:49.0 125:18.0 127:120.0 128:484.0 129:4759.0 130:608.0 131:464.0 132:124.0 133:695.0 134:110.0 135:117.0 137:33.0 139:36.0 140:82.0 141:72.0 142:478.0 143:438.0 144:135.0 146:16.0 147:3529.0 148:359.0 149:190.0 150:101.…				0.11	0.33	5888	5857	6422	6125	6810	6432	7322	4804	6520	3517	5841	7912	1721	4592
110657	697681	220	110657	85:388.0 86:328.0 87:705.0 88:353.0 89:10873.0 90:752.0 91:1562.0 92:110.0 93:49.0 95:36.0 96:210.0 97:154.0 98:88.0 99:365.0 100:4114.0 101:3818.0 102:913.0 103:7340.0 104:1126.0 105:2656.0 106:330.0 108:23.0 109:131.0 111:585.0 112:155.0 113:672.0 114:368.0 115:515.0 116:4209.0 117:4896.0 118:875.0 119:1122.0 122:31.0 123:15.0 124:116.0 125:26.0 126:240.0 127:230.0 128:315.0 129:13410.0 130:212…				0.05	0	88	120	199	92	200	106	185	84	112	171	270	371	115	142
110625	532786	218	110625	86:277.0 87:42.0 88:36.0 90:74.0 92:29.0 93:322.0 94:24.0 95:95.0 96:80.0 98:81.0 100:4239.0 101:559.0 103:309.0 105:77.0 107:65.0 114:344.0 115:3869.0 116:824.0 117:363.0 118:81.0 119:42.0 120:67.0 121:29.0 122:83.0 124:26.0 127:26.0 130:653.0 131:393.0 132:484.0 133:290.0 134:119.0 135:93.0 137:71.0 138:27.0 144:65.0 145:52.0 146:769.0 147:2411.0 148:822.0 149:177.0 150:56.0 151:47.0 153:44.0 1…				0	0	6370	15895	11345	497	446	558	618	357	22701	20626	22701	954	13623	473
110501	760155	103	110501	87:63.0 88:156.0 89:584.0 92:22.0 94:62.0 95:331.0 99:161.0 101:498.0 103:5482.0 105:262.0 106:128.0 107:675.0 110:34.0 111:33.0 112:105.0 113:159.0 114:129.0 115:93.0 116:374.0 117:1818.0 118:220.0 119:217.0 121:23.0 122:50.0 124:39.0 125:96.0 126:120.0 128:187.0 129:716.0 130:106.0 131:513.0 132:240.0 133:997.0 135:290.0 138:61.0 139:110.0 140:86.0 141:12.0 142:360.0 143:253.0 144:48.0 145:95.0…				0	0	1125	1359	1290	1289	1180	1273	1058	1651	1738	508	754	3976	965	374
110429	1046717	268	110429	85:259.0 86:50.0 89:38.0 90:43.0 91:248.0 92:55.0 93:80.0 95:85.0 97:120.0 98:23.0 99:109.0 101:88.0 103:170.0 104:62.0 105:182.0 106:53.0 107:77.0 109:28.0 111:52.0 112:23.0 113:28.0 114:38.0 116:45.0 117:184.0 119:172.0 121:54.0 122:32.0 123:23.0 124:56.0 127:96.0 129:100.0 131:81.0 133:706.0 134:72.0 135:122.0 137:57.0 138:39.0 141:48.0 142:52.0 143:66.0 147:618.0 148:161.0 149:71.0 150:46.0 1…				0.53	0	7784	6897	5562	5929	5551	5541	12138	5381	3679	3788	2438	11586	3753	6097
110425	983393	205	110425	85:1134.0 86:88.0 88:146.0 89:536.0 90:61.0 92:21.0 93:55.0 94:45.0 95:180.0 96:95.0 97:643.0 98:152.0 99:328.0 101:817.0 103:891.0 104:84.0 105:205.0 109:101.0 110:43.0 111:226.0 112:56.0 113:45.0 114:44.0 115:277.0 116:742.0 117:4386.0 118:344.0 119:328.0 120:69.0 122:53.0 123:31.0 125:119.0 126:59.0 127:157.0 128:30.0 129:677.0 130:1772.0 131:1870.0 132:468.0 133:2741.0 134:329.0 135:158.0 137…				0.89	0.33	1459	1594	2009	1326	3275	3018	1223	2223	4288	2020	1469	4370	2564	1126
110418	769401	233	110418	86:190.0 87:56.0 88:104.0 89:580.0 90:139.0 91:299.0 93:113.0 95:165.0 97:233.0 100:50.0 101:57.0 103:456.0 104:309.0 105:182.0 106:29.0 109:27.0 111:76.0 115:567.0 116:500.0 117:349.0 118:52.0 119:92.0 121:28.0 126:32.0 130:305.0 131:238.0 132:153.0 133:164.0 134:150.0 135:159.0 144:30.0 145:97.0 146:94.0 147:647.0 149:277.0 150:50.0 151:41.0 156:74.0 157:9.0 159:419.0 160:257.0 161:195.0 162:22…				0.16	0	816	811	951	808	1334	1473	1601	823	1129	336	236	195	172	115
110402	632988	102	110402	86:1779.0 88:1039.0 89:4935.0 90:259.0 92:120.0 94:74.0 96:124.0 98:315.0 99:226.0 100:1309.0 101:2171.0 102:18002.0 103:8259.0 104:1031.0 105:554.0 107:1761.0 108:306.0 109:62.0 110:206.0 113:2944.0 114:343.0 115:549.0 117:457.0 118:848.0 119:166.0 122:78.0 124:39.0 126:284.0 127:344.0 128:191.0 129:289.0 131:563.0 133:2376.0 134:124.0 137:83.0 138:32.0 139:34.0 140:238.0 141:39.0 142:1338.0 147…				0.16	0.33	1562	3188	2024	2344	2199	1294	2091	2945	2176	1229	1804	2282	1525	2756
110379	1107992	215	110379	85:991.0 86:74.0 87:75.0 89:360.0 91:3435.0 92:673.0 93:3801.0 94:726.0 95:4058.0 96:492.0 97:1199.0 98:92.0 99:207.0 101:378.0 103:378.0 104:252.0 105:2364.0 106:2321.0 107:3537.0 108:1060.0 109:1595.0 110:429.0 111:576.0 112:75.0 113:73.0 115:440.0 117:502.0 118:158.0 119:1600.0 120:639.0 121:1693.0 122:512.0 123:718.0 124:94.0 125:133.0 127:186.0 128:156.0 129:883.0 130:420.0 131:1245.0 132:23…				0.89	0.67	880	1169	1512	1400	1927	1237	1430	833	925	1619	1528	2931	1596	1280
110371	711100	174	110371	85:263.0 86:2561.0 87:352.0 88:202.0 89:738.0 91:86.0 93:50.0 94:32.0 95:56.0 96:437.0 97:159.0 98:128.0 99:181.0 101:603.0 102:931.0 103:582.0 107:37.0 109:263.0 111:79.0 112:13.0 114:47.0 115:236.0 116:309.0 117:543.0 118:37.0 119:172.0 124:64.0 126:125.0 128:94.0 129:226.0 130:180.0 131:322.0 132:48.0 133:507.0 134:33.0 135:44.0 137:73.0 144:82.0 147:3767.0 148:544.0 149:311.0 150:93.0 152:17.…				0.37	0	1721	1576	1037	1176	1592	110	1133	1014	1141	544	720	3265	522	1458
110370	775159	306	110370	87:164.0 88:103.0 89:553.0 90:89.0 100:84.0 101:169.0 102:125.0 103:288.0 104:53.0 105:86.0 115:698.0 116:467.0 120:88.0 127:101.0 128:172.0 130:556.0 131:216.0 132:280.0 133:517.0 134:169.0 135:69.0 136:22.0 137:58.0 138:98.0 140:18.0 141:143.0 143:194.0 144:71.0 145:36.0 147:4337.0 148:798.0 149:410.0 150:91.0 151:49.0 154:208.0 155:142.0 157:134.0 158:73.0 159:974.0 160:302.0 161:133.0 162:87.…				0.63	0	1509	1881	1422	1090	2334	2067	1892	1720	1873	672	735	931	760	585
110360	1099106	268	110360	85:136.0 91:168.0 97:64.0 99:34.0 105:41.0 106:16.0 109:61.0 112:29.0 115:84.0 119:136.0 127:27.0 128:38.0 133:212.0 135:45.0 141:38.0 142:41.0 147:496.0 157:52.0 163:34.0 164:31.0 165:35.0 167:36.0 169:41.0 172:17.0 173:21.0 177:80.0 179:82.0 180:46.0 193:179.0 251:52.0 252:51.0 253:249.0 254:35.0 267:442.0 268:4292.0 269:827.0 270:246.0 271:55.0 281:234.0 282:149.0 310:55.0 311:25.0 354:12.0 37…				1	1	10433	5827	6578	8532	9725	7738	15501	8350	5860	4999	3284	15031	5598	8067
110359	674032	174	110359	85:349.0 86:2742.0 88:215.0 89:495.0 92:117.0 96:95.0 98:155.0 99:290.0 100:1574.0 101:233.0 102:883.0 103:710.0 104:84.0 110:60.0 111:80.0 113:116.0 114:118.0 116:300.0 125:67.0 129:413.0 130:482.0 131:620.0 133:667.0 134:63.0 135:44.0 136:23.0 138:20.0 140:55.0 143:329.0 146:134.0 147:1104.0 152:70.0 158:552.0 159:25.0 160:521.0 161:109.0 162:22.0 163:17.0 169:76.0 170:47.0 171:92.0 172:160.0 1…				0.53	0.33	1215	1583	2386	1634	2282	1453	1076	1144	1967	2176	3383	3420	1369	959
110346	763505	174	110346	85:119.0 86:1903.0 87:217.0 88:116.0 93:27.0 94:61.0 95:80.0 96:49.0 97:46.0 99:85.0 100:853.0 101:112.0 102:143.0 103:73.0 106:45.0 111:29.0 112:57.0 113:77.0 114:58.0 115:109.0 116:63.0 117:24.0 118:25.0 119:21.0 122:23.0 124:36.0 125:47.0 126:78.0 127:69.0 128:144.0 130:357.0 131:276.0 132:36.0 133:68.0 136:14.0 137:55.0 138:45.0 139:56.0 140:91.0 141:87.0 142:180.0 144:62.0 146:191.0 147:369.…				0.05	1	1903	2154	3148	2140	1822	2101	2001	2437	2427	1769	3057	3300	1756	2350
110343	723255	202	110343	85:627.0 86:261.0 87:21356.0 88:1373.0 89:5326.0 90:130.0 91:161.0 95:237.0 96:68.0 97:1088.0 98:343.0 99:1634.0 100:2143.0 101:1471.0 102:1075.0 103:9375.0 104:938.0 105:1028.0 107:87.0 108:134.0 109:278.0 111:454.0 112:509.0 113:954.0 114:629.0 115:703.0 116:3570.0 117:10573.0 118:1265.0 119:647.0 120:158.0 122:136.0 123:291.0 124:123.0 125:136.0 126:277.0 127:331.0 128:962.0 129:16447.0 130:32…				0.21	0.33	288	267	559	753	683	510	827	579	432	489	1128	1546	1403	184
110328	389635	166	110328	86:334.0 89:65.0 90:62.0 91:1163.0 92:48.0 94:151.0 96:2187.0 97:399.0 98:621.0 100:840.0 101:52.0 103:159.0 104:915.0 105:109.0 109:50.0 110:844.0 111:50.0 114:88.0 116:518.0 118:96.0 120:398.0 121:162.0 122:51.0 124:48.0 125:37.0 128:254.0 130:78.0 134:92.0 137:124.0 139:139.0 140:26.0 142:494.0 143:423.0 144:325.0 145:66.0 146:1318.0 147:1049.0 151:40.0 155:164.0 166:4486.0 167:314.0 170:2273.…				0	0	574	423	590	380	728	367	391	386	494	616	771	937	388	156
110321	532288	203	110321	86:586.0 88:140.0 89:12452.0 90:1814.0 91:1321.0 99:1097.0 102:389.0 104:68.0 105:149.0 108:144.0 113:7512.0 114:1371.0 116:2022.0 118:161.0 120:228.0 121:205.0 122:89.0 127:205.0 130:750.0 131:986.0 137:29.0 138:101.0 142:256.0 144:1049.0 145:286.0 146:1125.0 153:64.0 155:2411.0 157:826.0 160:284.0 161:579.0 162:98.0 163:126.0 167:58.0 169:84.0 172:5418.0 173:825.0 174:5841.0 175:702.0 176:237.0…				0	0	2559	155	10481	2812	226	13972	10190	11739	12047	12410	2535	282	6597	88
110189	894559	174	110189	85:233.0 86:7873.0 87:1113.0 88:299.0 94:49.0 97:35.0 98:314.0 99:57.0 100:9516.0 101:1255.0 102:1023.0 106:21.0 108:212.0 109:178.0 111:45.0 112:213.0 114:227.0 115:588.0 116:687.0 118:71.0 119:90.0 126:34.0 128:1135.0 129:1015.0 130:1300.0 131:1203.0 132:372.0 133:607.0 134:161.0 135:403.0 140:111.0 141:23.0 142:839.0 143:218.0 144:205.0 146:408.0 147:1503.0 148:446.0 154:563.0 156:2083.0 157:1…				0.53	1	1370	621	1219	1149	1161	1005	624	792	953	3233	4232	16975	4875	17302
110182	1076844	202	110182	89:378.0 95:76.0 97:125.0 103:2645.0 109:24.0 117:1062.0 121:105.0 123:41.0 128:55.0 129:826.0 130:251.0 131:249.0 132:53.0 133:513.0 134:44.0 142:107.0 144:103.0 145:89.0 147:1781.0 148:196.0 149:106.0 151:28.0 152:50.0 155:30.0 156:31.0 158:363.0 159:175.0 162:37.0 168:41.0 169:28.0 170:42.0 172:62.0 183:89.0 184:36.0 188:24.0 189:157.0 190:61.0 191:87.0 195:64.0 196:28.0 199:35.0 200:193.0 201…				0	0	588	319	951	334	940	681	913	574	1591	1302	1793	1345	1439	829
110170	995815	218	110170	85:158.0 86:459.0 87:291.0 88:173.0 89:477.0 90:122.0 91:229.0 93:55.0 95:151.0 96:169.0 97:127.0 98:392.0 99:67.0 100:383.0 101:873.0 102:363.0 103:3484.0 104:115.0 105:264.0 108:56.0 110:106.0 113:95.0 114:294.0 115:209.0 116:3970.0 117:2215.0 118:526.0 119:78.0 120:42.0 124:27.0 125:275.0 127:169.0 128:648.0 129:911.0 130:483.0 131:279.0 133:1002.0 134:94.0 137:59.0 138:128.0 139:41.0 140:109.…				0	0	501	206	486	550	675	336	348	369	637	427	642	282	242	1158
110131	721152	116	110131	86:424.0 88:55.0 93:33.0 96:705.0 97:171.0 100:553.0 101:318.0 103:351.0 110:49.0 114:222.0 115:321.0 116:22448.0 117:2843.0 118:1941.0 119:101.0 125:26.0 128:191.0 129:865.0 133:349.0 134:37.0 137:55.0 147:1165.0 148:105.0 151:29.0 158:404.0 172:99.0 181:29.0 183:100.0 184:75.0 185:197.0 210:93.0 245:143.0 246:25.0 256:64.0 266:96.0 358:37.0 371:15.0 419:62.0 428:37.0 458:16.0 464:13.0				0.11	0.33	624	1026	1335	1076	1511	1091	1476	1237	2239	1552	2268	1849	818	879
110123	708131	218	110123	85:729.0 86:4555.0 87:2784.0 88:741.0 90:285.0 93:63.0 94:497.0 96:287.0 97:486.0 98:518.0 99:1161.0 100:5657.0 101:4752.0 102:3623.0 104:183.0 105:189.0 106:75.0 107:68.0 108:98.0 109:155.0 110:359.0 111:232.0 112:497.0 113:59.0 114:2386.0 115:3306.0 116:2537.0 117:21320.0 118:2629.0 119:1390.0 120:129.0 121:200.0 124:170.0 125:182.0 126:490.0 127:643.0 128:6866.0 129:4579.0 130:7303.0 131:3135.…				0.37	0	378	395	743	309	707	437	460	493	639	985	1304	1273	441	459
110021	972516	205	110021	85:703.0 86:8793.0 87:258.0 88:1120.0 89:4658.0 90:279.0 91:62.0 93:43.0 94:548.0 95:339.0 96:3295.0 97:140.0 98:132.0 99:275.0 100:5064.0 101:1317.0 102:1383.0 103:21316.0 104:1873.0 105:758.0 109:53.0 110:23.0 111:282.0 112:1127.0 113:618.0 114:560.0 115:646.0 116:897.0 117:8170.0 118:717.0 120:19.0 123:313.0 124:125.0 126:440.0 128:2996.0 129:5609.0 130:1974.0 131:2147.0 132:309.0 133:2502.0 1…				0	0	6782	650	4163	5410	2094	730	6961	6060	1329	6284	21304	85094	25178	68575
110014	700097	174	110014	85:550.0 86:9097.0 87:1434.0 88:504.0 89:5362.0 90:528.0 91:257.0 92:44.0 97:169.0 98:609.0 99:298.0 100:7534.0 101:2799.0 102:3138.0 103:6592.0 104:1104.0 105:748.0 106:127.0 107:193.0 111:224.0 112:489.0 113:615.0 114:304.0 115:125.0 117:4960.0 118:375.0 119:737.0 120:59.0 121:16.0 124:53.0 126:327.0 127:104.0 128:161.0 129:3347.0 130:1798.0 131:2742.0 132:684.0 133:3561.0 134:428.0 135:212.0 1…				0.89	1	6494	6717	4550	4772	4044	6615	3572	1538	4954	1547	1843	3800	1893	2599
110008	983135	174	110008	85:1475.0 86:13278.0 87:1643.0 88:1267.0 89:6896.0 90:603.0 91:403.0 92:123.0 93:308.0 94:1728.0 95:1019.0 96:12279.0 97:1548.0 98:1247.0 99:633.0 100:9059.0 101:3188.0 102:4684.0 103:38597.0 104:3628.0 105:1475.0 106:407.0 107:317.0 108:242.0 109:178.0 110:209.0 111:129.0 112:2323.0 113:974.0 114:1440.0 115:889.0 116:3799.0 117:11926.0 118:1536.0 119:851.0 120:263.0 121:344.0 122:117.0 123:871.0…				0	0	126	185	249	238	411	221	239	266	354	167	259	481	307	340
110001	567979	116	110001	86:1387.0 87:495.0 90:10.0 91:135.0 93:237.0 98:580.0 99:2317.0 100:4852.0 101:256.0 104:39.0 111:65.0 112:224.0 113:343.0 114:980.0 115:775.0 116:84509.0 117:9770.0 118:7457.0 119:5.0 120:86.0 125:174.0 127:108.0 128:1446.0 130:1101.0 131:231.0 132:238.0 142:277.0 143:1847.0 144:709.0 145:75.0 151:46.0 152:12.0 155:100.0 157:48.0 158:29.0 172:399.0 188:290.0 193:19.0 195:28.0 197:55.0 201:24.0 2…				0.16	0	537	704	1260	999	1034	508	783	829	1252	1166	2218	1588	732	950
109997	618393	103	109997	85:119.0 86:349.0 89:1222.0 90:76.0 100:280.0 101:104.0 102:80.0 103:8158.0 104:549.0 105:491.0 113:394.0 117:683.0 127:257.0 129:550.0 131:291.0 133:885.0 134:123.0 145:60.0 147:2913.0 148:202.0 149:135.0 157:92.0 163:81.0 189:357.0 190:58.0 191:44.0 205:161.0 206:30.0 217:2269.0 218:360.0 219:114.0 230:32.0 231:47.0 232:13.0 233:18.0 241:13.0 256:12.0 257:24.0 267:12.0 277:101.0 287:18.0 307:43…				0.42	0.33	3169	2550	5950	3012	6506	1978	5322	3432	2913	5349	5142	5481	5918	1858
109386	542775	204	109386	85:154.0 86:147.0 89:833.0 91:127.0 94:33.0 95:40.0 98:183.0 99:112.0 100:268.0 101:919.0 102:125.0 103:4123.0 104:411.0 105:159.0 110:296.0 113:77.0 114:97.0 115:131.0 116:352.0 117:3335.0 118:304.0 119:258.0 129:917.0 130:319.0 131:918.0 132:80.0 133:1729.0 134:292.0 144:52.0 147:5348.0 148:1055.0 149:274.0 151:36.0 157:297.0 158:223.0 159:40.0 163:57.0 168:35.0 172:786.0 173:181.0 175:93.0 177…				0.68	1	5086	4071	5746	3519	5338	4044	2871	4651	3685	2809	1782	5839	4023	2612
108310	671948	175	108310	85:16627.0 86:19147.0 87:12772.0 88:6579.0 89:132870.0 90:11623.0 91:8402.0 92:737.0 93:571.0 94:1296.0 95:1188.0 96:1926.0 97:5301.0 98:4416.0 99:13496.0 100:30201.0 101:64432.0 102:22682.0 103:84400.0 104:9716.0 105:53627.0 106:6687.0 107:2838.0 108:712.0 109:761.0 110:2072.0 111:6085.0 112:6168.0 113:10506.0 114:30912.0 115:22426.0 116:30087.0 117:303043.0 118:30988.0 119:23778.0 120:1998.0 12…				0.05	0	4098	3802	3744	3975	4372	4591	4112	3528	4292	2822	3169	2357	2621	1600
107960	826841	158	107960	85:11.0 86:680.0 87:480.0 88:50.0 89:1643.0 90:43.0 91:188.0 92:1.0 93:116.0 94:22.0 95:114.0 96:35.0 98:4.0 99:48.0 100:503.0 101:354.0 102:196.0 103:5833.0 104:484.0 105:236.0 106:16.0 107:49.0 108:17.0 109:66.0 111:4.0 113:199.0 114:171.0 115:113.0 116:209.0 117:5457.0 118:489.0 119:311.0 120:3.0 124:6.0 125:1.0 126:1.0 127:358.0 128:339.0 129:912.0 130:254.0 131:473.0 132:15.0 133:1213.0 134:…				0	0	523	611	583	393	466	665	524	586	431	227	268	551	299	409
107901	611996	128	107901	85:142.0 86:1364.0 87:51.0 88:92.0 98:165.0 99:635.0 100:3800.0 101:421.0 102:229.0 109:60.0 112:31.0 114:82.0 115:1351.0 116:325.0 122:403.0 123:14.0 124:46.0 125:44.0 126:63.0 127:135.0 128:3771.0 129:279.0 130:366.0 131:71.0 132:104.0 133:112.0 134:11.0 135:57.0 139:13.0 140:27.0 141:427.0 142:657.0 143:118.0 144:145.0 147:424.0 148:44.0 155:79.0 158:114.0 159:24.0 160:65.0 169:33.0 171:191.0 …				0.47	0.67	1013	531	952	938	595	1013	745	734	817	1069	1194	1488	777	6709
106936	238992	244	106936	89:281.0 90:73.0 91:107.0 94:27.0 96:263.0 97:321.0 98:50.0 100:123.0 103:295.0 104:168.0 105:568.0 106:201.0 107:219.0 115:502.0 116:128.0 117:135.0 119:277.0 120:233.0 121:220.0 124:360.0 126:387.0 133:1266.0 134:130.0 135:434.0 136:99.0 137:370.0 138:21.0 147:304.0 149:328.0 151:3191.0 152:1361.0 153:386.0 154:35.0 155:71.0 163:41.0 174:105.0 176:31.0 177:122.0 178:243.0 179:98.0 193:51.0 194:…				0.95	0.67	945	663	740	799	919	885	1395	1133	866	1113	969	1480	1604	478
106387	825293	204	106387	85:705.0 86:213.0 87:574.0 88:422.0 89:1150.0 90:82.0 92:81.0 93:55.0 95:229.0 97:128.0 98:63.0 99:623.0 101:5694.0 102:870.0 103:22310.0 104:2039.0 105:1028.0 111:409.0 113:352.0 114:43.0 115:924.0 116:2252.0 117:3830.0 118:472.0 119:589.0 120:91.0 123:135.0 125:99.0 127:136.0 128:124.0 129:8186.0 130:1090.0 131:4619.0 132:765.0 133:6261.0 134:861.0 135:639.0 136:35.0 141:298.0 142:251.0 143:421…				1	1	64219	57896	61408	59040	78969	61805	81953	45714	62939	41679	49110	63353	39936	42923
106385	867686	217	106385	85:581.0 86:97.0 87:328.0 88:92.0 89:1259.0 90:119.0 91:122.0 97:322.0 98:44.0 99:415.0 100:95.0 101:169.0 102:173.0 103:6858.0 104:651.0 105:525.0 106:85.0 109:89.0 111:185.0 113:405.0 114:555.0 115:650.0 117:3482.0 118:393.0 119:297.0 120:61.0 129:4315.0 130:658.0 133:2170.0 134:281.0 135:137.0 137:36.0 138:21.0 139:51.0 141:146.0 142:262.0 143:1368.0 144:241.0 145:421.0 146:102.0 147:8799.0 14…				0.16	0	1596	774	1241	1529	2032	1170	1121	1196	2029	923	1331	1625	829	994
106344	952641	201	106344	85:1545.0 86:388.0 87:774.0 88:496.0 90:261.0 96:348.0 97:3473.0 98:1786.0 99:225.0 100:353.0 101:4346.0 102:502.0 103:2144.0 111:1366.0 112:571.0 113:194.0 114:149.0 115:232.0 116:1593.0 117:2085.0 118:387.0 125:490.0 126:147.0 128:79.0 130:1019.0 131:688.0 132:730.0 133:751.0 135:427.0 137:188.0 138:59.0 139:290.0 140:45.0 141:103.0 145:879.0 146:341.0 147:5419.0 148:1138.0 151:367.0 152:134.0 …				0.58	0.33	2133	5134	4793	5027	3181	7938	15802	2976	718	28013	6839	11899	8473	3331
105863	929537	292	105863	85:74.0 87:150.0 94:62.0 97:1062.0 98:24.0 99:366.0 100:137.0 101:1180.0 102:970.0 103:5046.0 104:324.0 105:232.0 112:43.0 113:427.0 114:88.0 115:1046.0 116:957.0 117:2912.0 118:457.0 119:423.0 120:19.0 121:73.0 125:172.0 128:142.0 129:3091.0 130:568.0 131:1217.0 132:301.0 133:2085.0 134:372.0 135:317.0 137:40.0 141:158.0 143:1292.0 144:110.0 145:220.0 146:72.0 147:12717.0 148:2726.0 149:1095.0 1…				0.32	0.67	854	687	858	422	834	571	735	730	860	541	426	715	504	263
105643	980842	223	105643	87:108.0 89:211.0 91:118.0 93:58.0 95:44.0 96:70.0 98:37.0 99:224.0 101:134.0 102:184.0 106:37.0 107:18.0 111:113.0 113:52.0 114:20.0 115:174.0 116:169.0 119:178.0 121:255.0 122:85.0 125:57.0 126:94.0 130:27.0 131:299.0 132:57.0 133:450.0 135:121.0 136:45.0 137:172.0 138:29.0 140:28.0 141:34.0 143:1021.0 144:44.0 145:109.0 146:20.0 147:2441.0 148:554.0 149:398.0 150:54.0 151:105.0 152:14.0 156:18…				0.79	0.33	3092	3198	4344	3328	5441	4204	4635	3259	4420	1608	1962	2465	1664	993
105630	969375	204	105630	85:2284.0 86:440.0 87:736.0 88:401.0 89:1245.0 90:84.0 91:94.0 93:36.0 94:128.0 95:161.0 96:177.0 97:626.0 98:168.0 99:1317.0 100:230.0 101:4058.0 102:720.0 103:20758.0 104:1808.0 105:1020.0 109:1501.0 110:82.0 111:1177.0 112:160.0 113:1327.0 115:874.0 116:2022.0 117:4830.0 118:479.0 119:725.0 120:91.0 121:65.0 123:73.0 124:49.0 125:233.0 127:1073.0 128:204.0 129:29604.0 130:3528.0 131:6116.0 132…				0.37	0.67	3831	2402	2838	4001	3448	3196	4030	1832	2812	3554	5966	10781	4588	12895
105628	858604	462	105628	85:289.0 87:209.0 88:73.0 89:858.0 90:172.0 95:117.0 96:109.0 100:336.0 102:294.0 103:4145.0 104:434.0 105:289.0 107:118.0 108:60.0 110:85.0 113:122.0 114:463.0 115:131.0 119:184.0 123:43.0 124:42.0 125:62.0 126:157.0 127:335.0 129:1034.0 130:208.0 131:453.0 133:1245.0 134:215.0 137:45.0 139:57.0 141:125.0 142:95.0 144:66.0 145:192.0 147:3287.0 148:967.0 149:424.0 154:102.0 156:86.0 157:131.0 164…				0.95	1	977	1561	1456	1421	1389	1149	1625	1213	1600	648	935	1495	613	979
105627	843065	462	105627	87:117.0 89:1167.0 90:150.0 91:54.0 100:586.0 101:214.0 102:95.0 103:1563.0 105:221.0 106:52.0 108:18.0 112:34.0 113:68.0 114:606.0 116:180.0 118:132.0 119:175.0 124:62.0 125:75.0 128:41.0 129:944.0 131:480.0 132:111.0 133:887.0 135:186.0 136:46.0 140:41.0 141:68.0 142:135.0 147:3991.0 148:641.0 149:383.0 150:77.0 151:32.0 152:30.0 153:67.0 154:127.0 155:63.0 156:113.0 157:186.0 158:65.0 161:47.0…				0.84	0.67	1145	1023	1031	1148	1121	1199	1115	201	1036	476	543	777	478	564
105623	969343	223	105623	88:234.0 89:439.0 90:63.0 91:156.0 92:53.0 93:123.0 94:55.0 95:238.0 96:223.0 97:234.0 98:185.0 99:269.0 101:489.0 102:250.0 103:2343.0 104:431.0 105:265.0 107:142.0 109:349.0 110:67.0 112:288.0 113:270.0 115:202.0 116:335.0 117:927.0 118:212.0 120:97.0 121:315.0 122:92.0 123:71.0 124:74.0 125:205.0 126:149.0 127:418.0 128:125.0 130:371.0 131:737.0 132:182.0 133:1521.0 134:186.0 135:589.0 137:186…				0.58	0	2562	2559	3132	2176	4269	4119	3316	2442	2466	1047	1130	858	1485	374
105483	958429	223	105483	85:313.0 89:736.0 91:431.0 92:67.0 95:155.0 97:221.0 99:94.0 100:40.0 101:242.0 102:357.0 104:125.0 105:25.0 107:125.0 111:184.0 112:11.0 113:113.0 116:171.0 118:82.0 119:204.0 120:91.0 121:408.0 122:167.0 123:139.0 125:61.0 127:286.0 128:57.0 133:1006.0 134:81.0 135:320.0 137:322.0 143:475.0 145:131.0 146:82.0 147:4009.0 148:1091.0 149:787.0 150:182.0 151:242.0 152:37.0 153:52.0 158:26.0 159:92.…				0.32	0	3220	2560	3700	2983	4087	3569	3783	2592	3645	1775	2175	2552	2003	1241
105400	597052	272	105400	85:410.0 86:190.0 92:222.0 93:197.0 96:74.0 98:307.0 99:533.0 100:832.0 108:429.0 109:71.0 110:377.0 111:83.0 113:204.0 115:155.0 118:38.0 120:44.0 124:51.0 126:238.0 127:219.0 128:139.0 133:606.0 134:100.0 135:175.0 140:65.0 142:135.0 147:3268.0 148:484.0 149:259.0 150:84.0 154:1517.0 155:257.0 156:481.0 159:181.0 163:232.0 166:125.0 167:90.0 168:107.0 171:297.0 181:189.0 182:3062.0 183:374.0 18…				0.26	0.33	730	642	557	507	872	550	570	447	641	547	394	821	367	632
105373	994048	253	105373	86:28.0 90:33.0 97:31.0 102:137.0 103:287.0 105:71.0 117:131.0 121:24.0 127:119.0 131:105.0 134:71.0 135:40.0 137:34.0 141:30.0 142:18.0 143:639.0 147:1353.0 148:399.0 150:54.0 151:36.0 152:19.0 161:48.0 162:48.0 171:87.0 174:16.0 179:40.0 185:21.0 189:122.0 191:215.0 195:70.0 198:33.0 204:180.0 208:25.0 209:47.0 212:27.0 215:15.0 217:263.0 218:42.0 221:101.0 223:235.0 224:49.0 225:79.0 228:16.0 …				0.63	0	1358	1900	2546	1512	1586	2658	2627	1132	2719	755	881	837	785	241
105214	766491	290	105214	93:48.0 102:71.0 119:55.0 130:67.0 131:152.0 142:42.0 144:60.0 145:151.0 148:295.0 156:215.0 158:57.0 159:42.0 160:38.0 170:32.0 172:69.0 173:25.0 174:53.0 182:21.0 184:60.0 186:60.0 188:45.0 200:76.0 202:1109.0 203:240.0 205:101.0 214:31.0 216:233.0 217:59.0 246:15.0 251:22.0 256:14.0 260:16.0 262:21.0 265:19.0 274:89.0 275:48.0 276:87.0 288:87.0 289:108.0 290:2926.0 291:1008.0 292:286.0 293:67.…				0.16	0	2053	1932	2240	1737	3338	2829	3230	2341	2436	1565	1516	2384	1590	1562
105209	1159252	361	105209	87:160.0 88:140.0 89:394.0 99:227.0 101:656.0 102:79.0 103:5654.0 104:297.0 112:31.0 113:256.0 115:261.0 116:332.0 117:1702.0 124:23.0 128:99.0 129:6576.0 130:450.0 131:665.0 132:119.0 133:492.0 139:132.0 141:87.0 142:217.0 143:842.0 144:131.0 145:259.0 147:4462.0 149:608.0 150:115.0 153:124.0 155:392.0 156:136.0 157:917.0 159:42.0 164:13.0 165:32.0 167:86.0 169:3566.0 170:547.0 171:304.0 173:142…				0.42	0	2044	3244	2462	1910	3146	3020	2914	1849	2323	1580	1868	450	851	250
105141	887929	319	105141	86:103.0 89:550.0 92:87.0 93:98.0 94:53.0 95:144.0 97:526.0 101:641.0 103:5768.0 104:551.0 105:233.0 108:152.0 109:177.0 110:120.0 111:178.0 113:27.0 116:152.0 117:3020.0 118:303.0 119:220.0 120:32.0 122:34.0 123:92.0 124:72.0 129:1961.0 130:479.0 131:699.0 133:1515.0 134:84.0 135:174.0 138:48.0 139:99.0 140:55.0 142:60.0 143:679.0 145:40.0 147:7849.0 148:1337.0 149:853.0 150:63.0 153:12.0 154:48…				0.84	0.33	1549	1316	1593	360	2016	1469	1846	1439	1489	911	920	1538	911	294
104917	410253	174	104917	85:178.0 88:77.0 91:191.0 92:32.0 93:21.0 96:47.0 97:39.0 98:81.0 99:337.0 104:73.0 110:39.0 111:20.0 114:1955.0 116:1077.0 126:165.0 130:1891.0 136:60.0 137:20.0 140:58.0 141:37.0 142:297.0 144:5668.0 145:539.0 146:60.0 151:32.0 155:27.0 156:40.0 158:515.0 160:1313.0 161:121.0 162:65.0 173:15.0 174:11395.0 175:1217.0 176:339.0 184:46.0 185:39.0 186:61.0 188:287.0 189:254.0 190:50.0 207:18.0 211:…				0	0	554	387	486	598	162	236	566	302	253	193	421	692	364	271
104404	847528	215	104404	85:3381.0 86:505.0 88:416.0 89:1007.0 90:160.0 91:3927.0 92:368.0 93:1852.0 94:392.0 95:2641.0 96:467.0 97:2777.0 98:723.0 99:1477.0 101:2664.0 102:367.0 103:8991.0 104:876.0 105:1458.0 106:91.0 107:1324.0 108:174.0 109:2365.0 110:512.0 111:1184.0 112:72.0 113:547.0 114:21.0 115:1267.0 116:2343.0 117:5548.0 118:620.0 119:191.0 121:708.0 122:183.0 123:2018.0 124:407.0 125:513.0 127:469.0 128:199.0…				0.21	0	749	1026	454	897	351	865	455	940	686	658	254	348	387	121
104403	786516	174	104403	85:116.0 86:8625.0 87:809.0 88:270.0 100:3865.0 101:536.0 102:530.0 104:43.0 105:266.0 113:173.0 114:132.0 115:361.0 116:365.0 120:76.0 128:147.0 130:1754.0 134:204.0 136:83.0 144:296.0 146:253.0 154:74.0 156:166.0 158:306.0 159:80.0 160:183.0 161:74.0 163:41.0 168:29.0 169:105.0 170:134.0 172:492.0 173:370.0 174:22891.0 175:3764.0 176:1798.0 177:165.0 178:59.0 181:26.0 184:167.0 186:365.0 187:11…				0.16	0	1002	957	1262	1385	1531	1150	1888	16248	1720	1985	1106	2429	1293	921
104394	1095668	213	104394	85:899.0 86:132.0 87:63.0 88:178.0 89:1193.0 90:213.0 91:14787.0 92:2480.0 93:8375.0 94:2196.0 95:9987.0 96:1485.0 97:2283.0 98:19.0 99:403.0 100:55.0 101:1469.0 102:451.0 103:1384.0 104:814.0 105:12997.0 106:3213.0 107:9407.0 108:1857.0 109:4227.0 110:676.0 111:818.0 112:131.0 113:299.0 114:61.0 115:2482.0 116:1243.0 117:4514.0 118:1509.0 119:7230.0 120:2389.0 121:3867.0 122:1522.0 123:1786.0 12…				0.26	0.33	439	435	598	537	1046	546	587	401	625	872	678	1393	486	476
104362	1130737	195	104362	85:2053.0 86:496.0 87:951.0 88:600.0 89:1671.0 90:472.0 91:10607.0 92:1289.0 93:10424.0 94:1466.0 95:7235.0 96:1139.0 97:1253.0 98:279.0 99:960.0 100:189.0 101:2615.0 102:649.0 103:7253.0 104:1322.0 105:17411.0 106:2284.0 107:7899.0 108:882.0 109:2997.0 110:342.0 111:743.0 112:195.0 113:887.0 114:182.0 115:2445.0 116:2839.0 117:17668.0 118:2369.0 119:6953.0 120:1080.0 121:4161.0 122:617.0 123:134…				0.26	0.33	1123	1653	1520	881	1903	1580	1759	1802	1215	1485	1391	2999	2957	1893
104312	1171921	204	104312	89:102.0 92:34.0 101:281.0 102:34.0 103:657.0 104:65.0 106:124.0 115:46.0 116:162.0 117:294.0 120:9.0 129:1317.0 130:176.0 131:291.0 133:167.0 134:90.0 143:94.0 147:1208.0 148:169.0 149:161.0 153:14.0 163:56.0 168:47.0 169:179.0 170:37.0 177:51.0 188:32.0 189:144.0 190:47.0 191:158.0 192:23.0 204:3654.0 205:673.0 206:269.0 210:34.0 217:791.0 218:171.0 219:37.0 243:34.0 258:31.0 262:17.0 271:57.0 …				0.37	0.67	1533	2212	1821	1967	2397	1366	3330	1547	1292	666	2610	4583	3483	2716
104135	742765	204	104135	85:495.0 86:2695.0 88:1245.0 89:1746.0 90:149.0 91:33.0 95:252.0 96:172.0 100:10245.0 101:3990.0 102:2221.0 103:1107.0 104:210.0 111:184.0 114:2433.0 115:385.0 116:10488.0 117:833.0 121:192.0 123:69.0 125:358.0 126:63.0 129:3250.0 133:3724.0 134:187.0 135:297.0 138:11.0 141:198.0 142:478.0 144:990.0 145:667.0 146:788.0 147:10600.0 148:2132.0 149:2606.0 152:82.0 155:98.0 160:928.0 161:260.0 162:19…				0.05	0	563	399	773	653	806	480	681	1100	909	792	1344	2270	1250	1150
103176	1048832	219	103176	85:55.0 86:22.0 93:44.0 95:65.0 97:27.0 101:95.0 102:346.0 103:147.0 115:145.0 120:38.0 123:19.0 129:91.0 130:108.0 131:280.0 133:495.0 134:51.0 139:23.0 143:1111.0 144:130.0 145:68.0 146:65.0 147:3200.0 148:393.0 149:376.0 150:32.0 151:21.0 161:69.0 162:28.0 163:28.0 164:21.0 169:33.0 170:19.0 171:260.0 173:27.0 175:175.0 176:35.0 177:52.0 185:24.0 188:17.0 189:237.0 191:466.0 193:92.0 202:18.0 …				0.32	0	2766	2748	3326	2615	4168	3190	2092	2664	3776	1517	1554	17583	5764	16076
103155	1039246	219	103155	91:36.0 102:78.0 103:126.0 114:16.0 118:91.0 119:75.0 122:24.0 127:128.0 128:23.0 129:48.0 134:47.0 135:104.0 136:43.0 143:302.0 147:1335.0 148:125.0 149:112.0 150:22.0 164:40.0 165:42.0 179:10.0 182:12.0 207:72.0 208:42.0 213:56.0 215:58.0 217:136.0 219:3346.0 220:316.0 221:23.0 229:21.0 236:50.0 249:53.0 251:35.0 253:19.0 256:30.0 269:42.0 292:99.0 305:78.0 325:18.0 331:20.0 333:318.0 335:51.0 …				0.68	0	1504	1726	1920	1133	3251	2336	2461	1883	2702	732	982	893	1005	447
103127	870636	105	103127	85:83.0 87:48.0 89:38.0 95:76.0 101:32.0 102:163.0 103:196.0 104:72.0 105:18848.0 106:1316.0 111:50.0 115:124.0 119:41.0 129:456.0 130:123.0 131:280.0 133:644.0 134:95.0 135:426.0 142:36.0 143:851.0 145:58.0 147:3383.0 148:449.0 149:391.0 169:55.0 171:248.0 175:61.0 177:43.0 179:849.0 180:66.0 185:39.0 188:39.0 189:622.0 190:132.0 191:147.0 215:25.0 217:420.0 218:66.0 219:74.0 221:136.0 245:128.0…				0.16	0	1742	1576	2093	1631	2645	1818	2264	1033	2274	1366	1139	1389	1032	610
102733	929900	271	102733	85:135.0 86:75.0 87:175.0 88:150.0 89:1877.0 90:208.0 94:53.0 95:48.0 97:79.0 99:186.0 100:115.0 101:740.0 102:185.0 103:5733.0 104:454.0 105:934.0 106:107.0 107:88.0 109:133.0 110:86.0 111:242.0 112:109.0 113:284.0 114:183.0 115:154.0 116:359.0 117:4611.0 118:449.0 119:290.0 120:31.0 127:129.0 128:181.0 129:2860.0 130:333.0 131:867.0 132:155.0 133:2044.0 134:236.0 135:183.0 139:67.0 140:47.0 141…				0.11	0.33	296	490	215	901	209	820	352	466	196	224	365	46332	609	780
102679	865741	173	102679	85:350.0 86:570.0 87:460.0 89:1159.0 90:161.0 91:136.0 94:77.0 95:33.0 96:109.0 97:238.0 98:176.0 99:269.0 100:96.0 101:2864.0 102:528.0 103:8159.0 104:626.0 105:439.0 110:41.0 111:110.0 113:303.0 115:510.0 116:1862.0 117:5952.0 118:578.0 119:485.0 120:37.0 121:37.0 123:17.0 125:99.0 128:139.0 129:6972.0 130:992.0 131:1617.0 132:474.0 133:3442.0 134:448.0 135:245.0 138:22.0 139:50.0 140:14.0 141:…				0.16	0	1523	1227	1265	1288	821	1444	1567	1064	1518	535	932	1430	801	795
101706	814857	156	101706	85:254.0 88:124.0 90:76.0 92:34.0 95:36.0 99:252.0 100:239.0 109:51.0 113:65.0 117:195.0 121:69.0 140:141.0 141:173.0 150:51.0 151:31.0 155:60.0 156:3918.0 157:606.0 158:203.0 160:133.0 162:47.0 163:59.0 164:18.0 170:75.0 173:65.0 186:9.0 189:16.0 191:108.0 198:17.0 203:68.0 204:60.0 206:74.0 218:44.0 223:27.0 228:28.0 229:44.0 232:114.0 233:56.0 234:75.0 237:28.0 242:24.0 244:69.0 245:198.0 247:…				0.68	0	1946	1852	1830	1881	2043	1340	2732	1860	1734	1644	1972	2641	1459	1652
100907	620543	89	100907	85:476.0 87:440.0 88:289.0 89:12033.0 90:883.0 91:284.0 94:12.0 95:189.0 96:100.0 98:153.0 99:333.0 100:1236.0 101:1431.0 102:909.0 103:2632.0 104:180.0 105:1138.0 107:156.0 110:65.0 111:285.0 112:88.0 113:720.0 114:486.0 115:473.0 116:892.0 118:225.0 119:1307.0 120:165.0 121:76.0 126:203.0 127:89.0 129:3016.0 130:1517.0 131:1348.0 132:217.0 133:3858.0 134:679.0 136:64.0 141:49.0 143:761.0 145:96…				0	0	1140362	1052970	1018837	988459	1344002	1152426	1309162	875919	1148257	617589	704765	844199	577615	578204
100894	1059579	202	100894	85:22.0 89:80.0 97:52.0 102:172.0 103:1219.0 104:110.0 113:109.0 114:60.0 116:116.0 117:84.0 128:28.0 129:1075.0 131:330.0 132:50.0 133:335.0 134:132.0 143:178.0 144:18.0 147:2664.0 149:202.0 153:24.0 154:23.0 157:60.0 159:21.0 160:21.0 170:163.0 171:33.0 172:14.0 174:43.0 189:1420.0 190:182.0 191:240.0 197:17.0 200:591.0 202:7953.0 203:1432.0 204:1024.0 205:88.0 214:58.0 217:268.0 218:89.0 219:3…				1	1	3416	2542	2881	2698	1951	2113	2013	1679	1602	2411	3398	4623	1328	3452
100876	822996	217	100876	85:1345.0 86:259.0 87:393.0 88:157.0 89:1721.0 90:101.0 95:54.0 97:325.0 98:95.0 99:569.0 100:450.0 101:1398.0 102:383.0 103:6356.0 104:525.0 105:676.0 106:69.0 111:515.0 112:189.0 113:472.0 114:165.0 115:1244.0 116:421.0 117:1575.0 119:131.0 129:2668.0 130:326.0 131:657.0 133:1364.0 141:235.0 142:258.0 143:686.0 144:103.0 145:328.0 146:30.0 147:6072.0 148:776.0 149:626.0 151:17.0 152:16.0 153:41…				0.21	0.67	60514	56076	58063	56698	75839	58611	80136	43570	60136	39671	2927	61050	38953	1987
100862	658228	217	100862	85:4381.0 86:1650.0 87:6117.0 88:3690.0 89:10028.0 90:1393.0 91:1103.0 92:44.0 93:165.0 94:164.0 95:1088.0 96:373.0 97:9097.0 98:1104.0 99:5873.0 100:626.0 101:15527.0 102:7150.0 103:104922.0 104:10287.0 105:6605.0 106:409.0 107:1066.0 108:80.0 109:354.0 111:4590.0 112:653.0 113:3393.0 114:491.0 115:6517.0 116:5275.0 117:35874.0 118:3985.0 119:6784.0 120:817.0 121:441.0 123:124.0 124:177.0 125:12…				0.26	0	3207	2025	6533	4383	6212	4948	4116	5042	2244	4294	2950	15139	12021	4328
100841	837840	103	100841	85:2666.0 86:616.0 87:301.0 88:224.0 89:2897.0 90:236.0 91:124.0 92:24.0 93:28.0 94:89.0 96:137.0 97:90.0 98:149.0 99:253.0 100:667.0 101:610.0 102:368.0 103:9164.0 104:718.0 105:434.0 106:45.0 110:82.0 111:78.0 112:81.0 113:305.0 114:214.0 115:206.0 116:198.0 117:3358.0 118:298.0 119:235.0 123:111.0 125:28.0 126:74.0 128:337.0 129:1276.0 130:242.0 131:819.0 132:139.0 133:1834.0 134:168.0 135:103…				0.16	0	833	2116	2042	2735	2602	804	2750	531	2122	1763	1726	2100	1195	1009
99877	400039	255	99877	85:971.0 86:773.0 87:270.0 91:142.0 92:46.0 95:29.0 96:146.0 97:235.0 98:948.0 99:766.0 100:1705.0 101:454.0 103:464.0 104:39.0 105:636.0 109:61.0 111:247.0 112:386.0 113:290.0 114:1165.0 115:431.0 120:2454.0 121:235.0 122:44.0 123:28.0 124:66.0 125:178.0 126:413.0 127:501.0 128:308.0 131:162.0 132:221.0 133:222.0 135:67.0 136:32.0 138:15.0 139:42.0 140:138.0 141:49.0 142:218.0 143:141.0 144:43.0…				1	1	2864	3795	4894	4212	4570	3936	5790	3601	4307	529	3182	3968	2503	1676
99861	390076	100	99861	85:2567.0 86:6318.0 87:1167.0 88:497.0 89:501.0 90:128.0 92:48.0 93:182.0 94:57.0 95:159.0 97:180.0 98:882.0 99:1062.0 100:38671.0 101:2877.0 102:5270.0 103:560.0 104:170.0 105:21.0 108:56.0 109:32.0 110:217.0 111:108.0 112:193.0 113:329.0 114:250.0 115:302.0 116:1083.0 118:90.0 121:142.0 122:20.0 123:39.0 124:73.0 125:3528.0 126:731.0 127:967.0 128:493.0 129:1357.0 130:445.0 131:544.0 132:98.0 1…				0.42	0	4923	5995	5389	3932	4358	5692	6535	5332	5179	12935	20624	19591	8199	3259
97698	723144	243	97698	85:413.0 86:111.0 87:87.0 88:79.0 89:184.0 91:137.0 93:553.0 95:153.0 97:1082.0 98:93.0 99:475.0 100:276.0 101:547.0 103:1710.0 105:78.0 107:1037.0 109:469.0 111:35.0 113:63.0 115:1329.0 116:1114.0 117:1522.0 118:113.0 119:254.0 121:76.0 122:53.0 123:337.0 124:228.0 125:886.0 128:78.0 129:2843.0 130:3852.0 131:5119.0 132:633.0 133:611.0 135:610.0 136:20.0 137:59.0 143:110.0 149:1251.0 150:56.0 15…				0	0	173	154	195	361	278	291	323	211	199	320	422	1265	548	635
97455	840764	93	97455	85:347.0 86:42.0 87:69.0 88:110.0 89:426.0 90:86.0 91:3078.0 92:652.0 93:3158.0 94:2122.0 95:2175.0 96:643.0 97:368.0 98:205.0 99:147.0 101:141.0 103:134.0 105:919.0 106:477.0 107:1212.0 108:591.0 109:483.0 110:129.0 111:71.0 112:18.0 115:173.0 116:201.0 117:1653.0 118:170.0 119:595.0 120:219.0 121:965.0 122:323.0 123:247.0 124:59.0 125:88.0 127:66.0 128:53.0 129:1969.0 130:224.0 131:862.0 132:12…				0.16	0.33	933	1097	1417	770	884	893	2316	884	2029	3712	3333	3238	1816	2871
91401	464976	170	91401	85:243.0 86:1044.0 89:61.0 90:21.0 93:75.0 94:179.0 95:352.0 96:330.0 98:360.0 99:204.0 100:1439.0 101:364.0 102:750.0 104:53.0 106:54.0 109:55.0 110:207.0 111:143.0 112:163.0 113:337.0 114:256.0 115:277.0 116:957.0 117:81.0 118:90.0 120:57.0 123:21.0 124:77.0 126:217.0 128:399.0 129:462.0 130:316.0 131:353.0 132:91.0 133:208.0 134:279.0 135:403.0 136:71.0 137:51.0 139:59.0 140:146.0 141:492.0 14…				0.11	0	520	654	573	587	663	378	910	377	749	275	544	386	335	155
89145	690248	129	89145	85:1028.0 86:443.0 87:249.0 88:244.0 89:693.0 90:78.0 91:836.0 92:188.0 93:2305.0 94:313.0 95:1466.0 96:446.0 97:2165.0 98:986.0 99:812.0 100:250.0 101:525.0 102:163.0 103:247.0 104:63.0 105:416.0 106:144.0 107:1243.0 108:190.0 109:586.0 110:424.0 111:808.0 112:302.0 113:182.0 114:39.0 115:195.0 116:2224.0 117:6868.0 118:842.0 119:744.0 120:119.0 121:1279.0 122:174.0 123:138.0 124:283.0 125:130.0…				0.05	0	964	1123	1022	882	716	2132	1187	1318	981	995	1333	2664	1306	896
89050	684378	171	89050	85:461.0 86:317.0 87:255.0 88:262.0 91:105.0 92:73.0 93:234.0 94:83.0 95:1783.0 96:230.0 97:493.0 98:148.0 99:1357.0 100:178.0 101:1433.0 102:93.0 103:348.0 104:37.0 105:1422.0 106:106.0 107:265.0 109:231.0 111:125.0 112:39.0 113:208.0 114:72.0 115:390.0 116:1565.0 117:1008.0 118:100.0 119:227.0 121:114.0 122:85.0 123:4798.0 124:441.0 125:644.0 126:80.0 128:141.0 129:10524.0 130:1232.0 131:1512.0…				0	0	155	142	200	129	398	212	281	267	261	288	157	325	123	221
89045	644718	137	89045	85:971.0 86:189.0 87:181.0 88:168.0 91:170.0 92:62.0 93:98.0 95:368.0 97:232.0 99:291.0 101:741.0 106:189.0 107:119.0 108:62.0 109:2219.0 110:45.0 111:344.0 113:248.0 116:534.0 117:955.0 118:80.0 119:231.0 120:11.0 122:17.0 125:22.0 126:180.0 128:112.0 129:7010.0 130:848.0 131:951.0 133:901.0 135:65.0 136:159.0 137:6024.0 138:579.0 139:125.0 141:41.0 143:526.0 144:83.0 146:39.0 147:4389.0 148:811…				0	0	165	141	239	136	313	190	81	196	243	345	137	265	195	205
88993	695965	125	88993	85:393.0 86:67.0 88:236.0 91:116.0 93:115.0 95:115.0 97:803.0 98:78.0 99:316.0 101:302.0 102:74.0 103:4761.0 104:487.0 105:269.0 107:110.0 110:58.0 113:101.0 115:211.0 116:452.0 117:796.0 118:170.0 119:121.0 120:38.0 124:95.0 125:4665.0 126:424.0 128:96.0 129:1162.0 130:327.0 131:215.0 134:87.0 137:98.0 138:22.0 139:37.0 141:95.0 143:1463.0 144:211.0 145:305.0 148:289.0 149:268.0 151:39.0 155:134…				0	0	168	117	186	124	207	118	128	65	100	165	170	232	203	101
88992	613628	187	88992	85:326.0 86:98.0 87:158.0 88:310.0 91:78.0 97:820.0 98:71.0 99:83.0 101:324.0 102:63.0 103:4919.0 104:312.0 105:97.0 115:372.0 116:1317.0 117:572.0 118:106.0 123:192.0 129:1087.0 130:439.0 133:236.0 143:1434.0 144:168.0 145:230.0 147:1821.0 148:295.0 149:544.0 150:57.0 151:51.0 158:691.0 159:2078.0 160:288.0 161:206.0 169:78.0 170:17.0 179:28.0 183:79.0 186:128.0 187:3582.0 188:476.0 189:371.0 19…				0	0	138	66	103	93	138	155	127	94	87	123	177	213	101	103
88981	683717	123	88981	85:1249.0 86:313.0 87:104.0 88:191.0 92:86.0 93:76.0 94:92.0 95:1602.0 97:221.0 98:133.0 99:392.0 101:641.0 105:1093.0 107:163.0 109:354.0 110:151.0 113:318.0 115:507.0 116:727.0 117:935.0 118:154.0 119:172.0 121:61.0 122:93.0 123:3605.0 124:310.0 129:5901.0 130:915.0 131:933.0 133:2314.0 134:415.0 135:278.0 139:60.0 141:287.0 142:232.0 143:195.0 144:36.0 145:76.0 147:3449.0 149:965.0 150:301.0 1…				0	0	255	246	272	121	308	114	201	163	194	175	203	327	230	100
88915	1143472	217	88915	85:23.0 88:34.0 89:979.0 99:106.0 101:126.0 102:11.0 103:3879.0 104:359.0 106:114.0 108:68.0 109:124.0 115:38.0 117:457.0 119:200.0 121:36.0 122:2.0 129:3752.0 130:311.0 131:605.0 133:497.0 139:110.0 141:65.0 143:328.0 145:105.0 147:2988.0 148:40.0 150:140.0 152:6.0 153:145.0 154:16.0 155:366.0 156:45.0 157:438.0 159:33.0 161:97.0 163:79.0 164:20.0 165:141.0 166:44.0 167:1.0 169:1823.0 170:271.0 …				0.11	0.33	1546	899	1426	1368	1617	715	1794	772	999	1473	3294	6608	2246	6892
88521	794629	156	88521	86:88.0 90:30.0 92:34.0 95:47.0 97:68.0 98:45.0 112:51.0 113:33.0 125:22.0 126:37.0 140:74.0 141:63.0 148:72.0 154:54.0 156:5012.0 157:88.0 240:32.0 297:22.0 298:32.0 313:15.0 328:27.0 421:17.0 437:15.0 442:15.0 449:12.0 456:23.0 463:14.0 464:10.0 470:16.0 490:13.0 498:15.0				0.84	0.67	5076	2959	4872	4852	5881	4507	5645	4731	5609	2951	3235	4401	2192	4192
88046	667114	159	88046	86:208.0 88:38.0 89:716.0 99:139.0 100:375.0 101:209.0 103:1094.0 107:29.0 111:70.0 113:310.0 115:128.0 117:1265.0 118:129.0 119:9.0 128:156.0 129:1638.0 130:195.0 131:96.0 133:365.0 134:37.0 140:32.0 141:158.0 142:53.0 143:235.0 144:178.0 147:2796.0 148:215.0 149:217.0 150:66.0 157:924.0 158:123.0 159:6058.0 160:868.0 161:181.0 165:10.0 168:1.0 171:23.0 173:37.0 175:51.0 177:13.0 184:9.0 189:167…				0.26	0	1471	142	1873	1352	1300	1130	449	1554	1206	1215	1680	3650	1988	1300
87834	703420	117	87834	85:270.0 87:156.0 89:761.0 93:238.0 94:117.0 95:397.0 96:2117.0 97:497.0 101:124.0 102:148.0 105:178.0 108:98.0 109:204.0 110:405.0 111:204.0 112:46.0 113:185.0 115:55.0 116:615.0 117:13482.0 118:943.0 119:375.0 124:149.0 126:73.0 129:1063.0 130:281.0 132:841.0 133:439.0 135:176.0 136:49.0 139:38.0 141:66.0 143:270.0 145:533.0 146:72.0 149:380.0 151:92.0 152:221.0 153:41.0 154:24.0 155:139.0 157:…				0.05	0	9701	8735	12361	13040	10984	9374	21817	10608	10692	6091	9300	23045	13287	10735
87282	444113	103	87282	85:42.0 87:70.0 88:14.0 91:33.0 93:6.0 101:72.0 102:225.0 103:2979.0 104:241.0 105:48.0 107:37.0 110:589.0 111:1.0 113:25.0 114:51.0 115:43.0 116:35.0 117:1872.0 118:161.0 119:42.0 120:4.0 127:42.0 128:35.0 129:91.0 130:373.0 131:201.0 132:10.0 133:371.0 134:307.0 135:60.0 136:69.0 137:3.0 140:1.0 143:24.0 144:36.0 145:152.0 147:2175.0 148:268.0 149:342.0 150:19.0 151:27.0 157:1056.0 158:146.0 15…				0.26	0	2583	3001	3240	2840	3043	1814	2994	3400	2113	2183	1956	1478	1713	676
84915	263247	89	84915	85:207.0 86:3695.0 89:68621.0 90:5267.0 91:3001.0 93:127.0 94:15.0 95:381.0 96:190.0 97:48.0 99:449.0 100:3987.0 102:1415.0 103:1211.0 104:216.0 105:481.0 106:109.0 107:914.0 109:107.0 110:252.0 111:65.0 112:1.0 114:134.0 116:903.0 117:686.0 118:245.0 119:111.0 120:4.0 122:6.0 123:12.0 124:59.0 126:229.0 128:59.0 129:26.0 131:1270.0 132:182.0 133:1746.0 134:1027.0 135:338.0 140:33.0 142:50.0 143:…				0	0	285159	361926	330409	286298	233854	212229	364630	213455	275743	513744	519037	751266	417777	408284
84682	508958	268	84682	86:2883.0 88:133.0 89:9023.0 90:878.0 91:197.0 93:232.0 95:440.0 96:89.0 99:50.0 100:6376.0 101:515.0 102:714.0 104:60.0 107:163.0 114:397.0 115:671.0 116:731.0 117:422.0 118:161.0 119:396.0 120:137.0 121:138.0 122:50.0 126:83.0 130:1234.0 132:205.0 133:1274.0 135:121.0 137:197.0 138:24.0 146:264.0 153:22.0 154:33.0 160:418.0 161:98.0 162:67.0 164:139.0 167:2345.0 168:267.0 169:220.0 172:280.0 17…				0	0	249	224	264	223	310	359	401	255	348	169	275	299	151	159
84216	440672	212	84216	85:239.0 86:46.0 87:3.0 88:46.0 89:464.0 90:28.0 91:126.0 92:16.0 93:34.0 96:390.0 98:156.0 99:270.0 100:1229.0 101:162.0 102:123.0 103:137.0 104:162.0 105:70.0 106:61.0 110:181.0 112:5.0 113:187.0 114:219.0 115:56.0 116:212.0 117:304.0 118:88.0 120:492.0 121:64.0 122:76.0 123:26.0 124:53.0 126:27.0 127:29.0 128:95.0 129:167.0 130:434.0 131:212.0 132:5.0 133:152.0 134:104.0 136:32.0 138:75.0 139:…				0.47	0	600	500	534	535	968	685	778	532	733	616	647	759	404	93
84209	864360	174	84209	86:1406.0 87:85.0 89:34.0 99:112.0 100:480.0 101:309.0 102:100.0 103:1312.0 109:91.0 111:9.0 113:29.0 115:136.0 116:158.0 117:744.0 119:41.0 129:1245.0 130:308.0 131:294.0 133:280.0 141:10.0 143:193.0 144:283.0 145:89.0 146:109.0 147:2985.0 148:256.0 149:373.0 150:23.0 154:33.0 155:99.0 157:498.0 158:117.0 159:40.0 160:12.0 163:39.0 169:736.0 170:79.0 171:548.0 172:156.0 173:118.0 174:7061.0 175:…				0.05	0	1013	678	830	749	1196	969	1258	712	925	672	1010	1072	702	884
84208	1132143	215	84208	85:558.0 89:156.0 90:6.0 91:1319.0 92:243.0 93:1728.0 94:364.0 95:2057.0 96:49.0 97:550.0 99:98.0 100:14.0 101:61.0 103:39.0 104:98.0 105:1172.0 106:1300.0 107:1993.0 108:651.0 109:939.0 110:285.0 111:295.0 115:56.0 116:27.0 117:253.0 118:29.0 119:773.0 120:403.0 121:1088.0 122:319.0 123:356.0 124:18.0 125:73.0 129:644.0 130:160.0 131:587.0 132:17.0 133:670.0 134:215.0 135:684.0 136:165.0 137:115…				1	1	1998	2203	2381	2297	4018	2585	3206	1885	2026	2178	1984	4330	2267	3430
84200	553059	99	84200	85:406.0 86:323.0 87:13.0 88:46.0 89:5331.0 90:441.0 91:77.0 94:2.0 95:63.0 97:150.0 98:131.0 99:6712.0 100:1248.0 101:330.0 102:132.0 103:6343.0 104:611.0 105:5489.0 106:507.0 107:180.0 108:1.0 110:39.0 111:117.0 112:11.0 113:36.0 114:696.0 115:185.0 116:29.0 117:1113.0 118:106.0 119:126.0 125:16.0 128:32.0 129:440.0 130:296.0 131:337.0 132:79.0 133:624.0 134:290.0 136:1.0 138:47.0 139:40.0 141:…				0.11	0	1425	1419	1734	1180	1929	1439	1730	999	1663	1167	1541	2071	1137	1060
84181	589628	217	84181	85:592.0 86:78.0 87:91.0 88:97.0 91:130.0 93:21.0 95:93.0 96:123.0 98:37.0 99:476.0 100:278.0 101:1189.0 102:139.0 103:1346.0 104:73.0 105:111.0 108:24.0 109:318.0 111:111.0 113:265.0 115:316.0 116:429.0 117:491.0 118:94.0 119:144.0 121:121.0 122:43.0 123:34.0 124:29.0 127:232.0 128:245.0 129:2914.0 130:203.0 131:461.0 132:112.0 133:3050.0 134:254.0 135:238.0 137:16.0 138:15.0 139:94.0 141:404.0 …				0.84	1	4090	5381	5958	6601	1595	5719	10940	6467	5588	5865	10274	24450	7059	7371
84116	517387	103	84116	85:144.0 86:64.0 87:351.0 89:236.0 93:11.0 97:5.0 99:77.0 101:796.0 102:91.0 103:8660.0 104:784.0 105:338.0 110:8.0 111:22.0 113:27.0 115:630.0 116:599.0 117:913.0 118:37.0 119:108.0 127:1.0 129:1136.0 130:182.0 131:709.0 132:98.0 133:904.0 134:104.0 135:49.0 141:30.0 143:83.0 147:2600.0 148:912.0 149:453.0 150:27.0 151:20.0 155:403.0 156:155.0 157:106.0 158:107.0 159:71.0 163:6.0 170:4.0 175:16.…				0.63	0.33	4670	4844	5301	4866	9073	7894	9131	4764	6026	5554	5158	6047	5047	3670
84115	625221	117	84115	85:139.0 86:647.0 87:286.0 88:163.0 89:5770.0 90:365.0 91:70.0 93:4.0 95:22.0 96:4.0 97:5.0 98:166.0 99:119.0 100:2082.0 101:1105.0 102:388.0 103:2461.0 104:215.0 105:450.0 106:37.0 109:30.0 110:75.0 111:695.0 112:272.0 113:326.0 114:193.0 115:428.0 116:625.0 117:8133.0 118:720.0 119:623.0 121:5.0 123:84.0 124:17.0 125:494.0 126:326.0 127:52.0 128:137.0 129:1957.0 130:499.0 131:871.0 132:243.0 13…				0.11	0	125411	113621	2654	107579	147474	652	142692	1657	2224	1883	77973	2948	62645	1847
84086	410355	257	84086	85:1018.0 86:8470.0 87:1213.0 88:758.0 89:1212.0 90:155.0 92:110.0 93:252.0 94:53.0 95:176.0 96:90.0 97:109.0 98:1250.0 99:914.0 100:10711.0 101:8741.0 102:3436.0 103:2516.0 104:296.0 105:312.0 106:339.0 107:164.0 108:51.0 109:177.0 110:874.0 111:321.0 112:455.0 113:2404.0 114:4528.0 115:2955.0 116:5399.0 117:1160.0 118:151.0 120:907.0 121:7397.0 122:665.0 123:67.0 124:178.0 125:49.0 126:248.0 12…				0.53	0	355	905	1065	799	810	880	1166	915	1023	195	426	456	514	142
66827	1142254	204	66827	101:236.0 103:1531.0 104:30.0 105:69.0 113:101.0 129:466.0 147:743.0 149:18.0 155:118.0 169:323.0 170:26.0 174:56.0 189:2.0 193:239.0 194:42.0 204:2486.0 205:462.0 206:73.0 207:521.0 209:452.0 211:122.0 217:481.0 218:107.0 224:34.0 230:143.0 243:74.0 244:4.0 248:19.0 252:18.0 257:41.0 259:49.0 260:4.0 262:2.0 263:8.0 265:38.0 268:38.0 281:25.0 282:3.0 284:8.0 285:10.0 290:10.0 309:21.0 315:4.0 32…				0.11	0.33	1207	598	902	1738	917	453	1390	1053	505	2717	3946	5908	5015	4062
66790	1054088	175	66790	86:1445.0 87:127.0 94:6.0 100:1255.0 102:40.0 115:33.0 117:870.0 118:13.0 120:95.0 142:418.0 143:602.0 144:5.0 153:65.0 154:39.0 157:214.0 167:41.0 169:2108.0 170:235.0 171:69.0 174:8386.0 175:2407.0 176:1400.0 177:234.0 178:95.0 180:55.0 187:113.0 196:5.0 210:86.0 211:377.0 212:149.0 213:75.0 215:69.0 220:172.0 229:20.0 230:164.0 234:48.0 237:13.0 238:81.0 239:118.0 240:51.0 243:371.0 244:42.0 2…				0.16	0	458	456	512	495	299	527	487	197	377	379	442	665	381	445
66311	892861	209	66311	85:2991.0 88:1838.0 92:327.0 94:302.0 97:4850.0 99:2256.0 100:5520.0 101:13383.0 103:127803.0 104:10993.0 105:8507.0 106:329.0 109:1050.0 110:3371.0 111:10795.0 112:3116.0 115:2465.0 117:8792.0 118:373.0 119:1303.0 120:1173.0 124:1592.0 127:1328.0 129:14547.0 133:7171.0 134:1310.0 136:749.0 137:1086.0 138:4760.0 139:2996.0 143:6643.0 145:10920.0 146:391.0 149:2678.0 150:731.0 153:853.0 155:6418.0…				0.42	0	637	916	594	633	968	535	714	961	1024	821	897	632	694	287
66256	197752	102	66256	85:5240.0 86:25847.0 87:18874.0 88:19685.0 89:2563.0 91:1073.0 92:89.0 94:251.0 95:2321.0 96:3317.0 97:36730.0 98:5414.0 99:113.0 100:42152.0 101:22600.0 102:1077768.0 103:379821.0 104:69518.0 105:20015.0 106:1189.0 107:578.0 109:484.0 112:1125.0 113:5020.0 114:13570.0 115:19724.0 116:38074.0 117:22100.0 118:3926.0 119:5169.0 121:386.0 123:82.0 128:382.0 129:630.0 130:685.0 131:27586.0 132:10336.…				0.16	0	4611	4605	6270	5870	1096	998	2154	2943	2101	718	1311	1833	1212	621
65419	543414	252	65419	86:10569.0 87:4640.0 88:1964.0 89:11382.0 90:3401.0 94:499.0 95:1121.0 96:1102.0 103:46235.0 104:7077.0 105:5950.0 107:869.0 123:470.0 129:4385.0 133:11311.0 134:714.0 135:5136.0 138:215.0 139:188.0 145:1688.0 149:9987.0 150:1264.0 151:403.0 160:2165.0 161:3052.0 163:6598.0 164:19707.0 165:2417.0 170:1661.0 173:955.0 174:8577.0 175:2846.0 176:599.0 177:2250.0 179:26929.0 180:4750.0 181:1039.0 186…				0.16	0	1093	3457	2083	1258	13681	11222	1016	8663	8668	11126	6059	1059	4166	191
64666	871325	204	64666	85:3425.0 87:11536.0 88:2246.0 96:1191.0 97:4130.0 98:2953.0 99:4533.0 100:12482.0 101:8255.0 108:497.0 109:148.0 110:1890.0 114:6831.0 115:10262.0 116:18617.0 117:9589.0 118:3808.0 124:9795.0 125:472.0 127:1879.0 128:12614.0 129:13145.0 130:11656.0 131:7412.0 132:5442.0 133:6900.0 137:314.0 139:1724.0 140:6187.0 142:8355.0 143:4482.0 147:21471.0 149:2403.0 152:2287.0 153:389.0 154:2435.0 155:863…				0.21	0	3269	3936	4400	2146	3226	3005	2078	2564	1824	3683	3073	2398	2257	1412
62840	573246	102	62840	87:4057.0 88:5525.0 89:765.0 90:1543.0 100:11890.0 102:55390.0 103:29217.0 104:5247.0 105:1184.0 108:67.0 119:1008.0 122:2.0 130:2463.0 131:2300.0 132:711.0 144:5821.0 146:14115.0 157:175.0 158:635.0 159:780.0 160:704.0 161:2919.0 162:993.0 172:1593.0 173:925.0 174:1148.0 175:3732.0 176:3110.0 177:1335.0 186:207.0 188:282.0 194:20.0 199:114.0 200:1506.0 201:794.0 206:1987.0 207:1193.0 208:260.0 2…				0.05	0	4395	4132	3932	3845	1619	953	1596	3766	1237	1803	1908	1329	1113	679
62393	719310	174	62393	85:4018.0 86:1853.0 99:1038.0 102:700.0 113:730.0 125:14.0 126:118.0 127:536.0 130:74.0 133:75.0 142:248.0 143:63.0 148:22.0 155:210.0 159:125.0 160:112.0 167:12.0 172:157.0 174:6987.0 175:1336.0 176:1065.0 177:131.0 187:109.0 188:89.0 190:31.0 201:72.0 214:54.0 216:38.0 219:220.0 227:7.0 238:13.0 248:35.0 249:80.0 250:8.0 253:105.0 254:10.0 276:20.0 277:18.0 285:109.0 286:78.0 292:28.0 293:33.0 …				0.37	0	2791	1953	3211	2987	2871	2843	2342	3013	2868	1270	2026	1262	983	829
62327	288817	210	62327	85:512.0 87:217.0 88:255.0 90:4345.0 91:9734.0 92:2009.0 93:846.0 94:125.0 97:119.0 104:290.0 105:797.0 106:2087.0 107:1812.0 108:295.0 109:220.0 121:238.0 122:5534.0 123:531.0 124:683.0 137:12.0 138:208.0 151:121.0 152:63.0 158:39.0 159:113.0 163:1243.0 164:273.0 165:182.0 167:9.0 178:28.0 179:26.0 195:7565.0 196:1114.0 197:1160.0 198:160.0 210:13904.0 211:2335.0 212:2198.0 213:274.0 214:148.0 2…				1	0.33	1372	1500	1123	1595	1486	1144	2031	706	1501	1114	1787	1609	1328	857
62304	691217	217	62304	86:370.0 87:623.0 88:110.0 89:522.0 91:751.0 92:76.0 93:209.0 94:11.0 95:2008.0 97:1078.0 101:1332.0 103:3559.0 104:435.0 105:534.0 107:80.0 110:167.0 111:1174.0 112:214.0 114:1009.0 115:1371.0 116:668.0 117:1146.0 118:275.0 119:808.0 120:29.0 121:149.0 122:92.0 123:409.0 125:319.0 128:414.0 129:6395.0 130:1566.0 131:3196.0 132:367.0 133:8348.0 134:997.0 135:886.0 136:83.0 139:191.0 142:173.0 143…				0.11	0	1232	893	1112	1025	1520	1278	1611	949	1260	768	1235	2487	970	1050
53954	459619	255	53954	92:3.0 123:33.0 129:101.0 130:38.0 136:34.0 148:161.0 155:465.0 156:48.0 160:16.0 171:26.0 182:46.0 187:7.0 198:34.0 229:69.0 253:14.0 255:492.0 256:106.0 257:7.0 270:26.0 271:8.0				0.11	0.33	1222	1042	1211	1166	1007	1098	1572	1136	975	1278	1224	1204	1044	172
50367	1030810	357	50367	85:1584.0 87:870.0 88:134.0 89:779.0 91:505.0 93:582.0 95:2178.0 97:1672.0 98:995.0 101:5636.0 102:477.0 103:2078.0 104:347.0 105:557.0 106:142.0 107:461.0 109:944.0 113:741.0 115:1640.0 116:1603.0 117:1416.0 118:157.0 119:436.0 121:674.0 122:97.0 123:483.0 129:18749.0 130:4002.0 131:3829.0 132:944.0 133:4641.0 134:544.0 135:1542.0 136:238.0 137:791.0 138:137.0 139:139.0 143:165.0 144:19.0 145:15…				0	0	268	299	495	382	498	416	645	239	526	348	361	522	405	206
47358	563794	279	47358	86:72.0 87:14.0 88:18.0 89:37.0 90:7.0 91:424.0 93:65.0 95:175.0 96:136.0 97:2.0 98:9.0 103:296.0 105:84.0 106:35.0 107:7.0 110:473.0 111:236.0 112:17.0 115:228.0 116:60.0 117:11.0 118:367.0 119:278.0 121:16.0 123:10.0 128:178.0 129:138.0 132:105.0 133:67.0 134:4.0 135:91.0 143:42.0 149:123.0 151:45.0 153:28.0 156:40.0 159:46.0 160:18.0 161:241.0 162:31.0 163:292.0 164:5.0 165:25.0 167:25.0 174:4…				0.37	0	1337	1203	1196	1465	2029	1413	1381	1057	1498	1382	1547	1376	1305	701
46292	296272	211	46292	92:40.0 106:18.0 108:21.0 121:28.0 124:33.0 133:180.0 134:35.0 135:111.0 137:91.0 181:101.0 182:6.0 183:9.0 200:14.0 211:965.0 212:157.0 213:58.0 225:83.0 226:10.0 227:103.0 228:9.0 237:99.0 238:17.0 245:7.0 246:7.0 253:202.0 254:27.0 259:1.0 268:20.0 328:1.0 375:1.0 397:1.0 435:1.0 450:9.0 471:9.0 499:9.0				0	0	313	442	931	498	485	399	716	389	1379	539	637	755	917	238
46131	703272	204	46131	86:333.0 87:413.0 88:206.0 89:8202.0 90:719.0 91:363.0 97:265.0 98:127.0 100:3233.0 101:2253.0 102:1373.0 103:6188.0 104:542.0 105:612.0 106:76.0 107:9.0 109:186.0 111:473.0 114:37.0 115:614.0 116:950.0 117:2503.0 118:147.0 119:469.0 120:9.0 126:70.0 129:4656.0 130:758.0 131:1781.0 132:813.0 133:3272.0 134:442.0 135:181.0 136:21.0 142:245.0 143:1048.0 144:157.0 145:275.0 146:34.0 147:12325.0 148:…				0.05	0	1251	990	1878	1598	1626	1912	1690	963	1504	2137	3369	1631	1917	894
45378	281781	140	45378	85:3004.0 86:89.0 88:322.0 89:370.0 90:2591.0 91:700.0 92:96.0 94:7.0 97:771.0 101:31.0 103:258.0 104:302.0 105:49.0 106:178.0 107:909.0 108:1.0 109:126.0 110:2024.0 112:518.0 114:70.0 116:104.0 117:1305.0 118:704.0 119:607.0 120:135.0 121:7.0 122:3.0 126:6.0 127:468.0 129:179.0 132:108.0 133:19.0 134:3302.0 135:679.0 136:170.0 138:1.0 139:1.0 140:13024.0 141:584.0 143:142.0 144:175.0 145:578.0 1…				0.58	0.67	1287	1004	1908	1221	1348	713	1421	745	902	1432	1443	2616	1815	912
44509	470254	243	44509	85:2864.0 86:588.0 88:56.0 90:1.0 93:83.0 99:885.0 100:7259.0 101:451.0 107:122.0 108:136.0 109:148.0 110:134.0 111:325.0 113:587.0 114:129.0 119:32.0 120:1.0 124:36.0 127:648.0 128:689.0 129:190.0 130:1223.0 132:19.0 133:11.0 134:1499.0 136:185.0 139:63.0 142:83.0 143:106.0 144:79.0 145:947.0 146:44.0 147:30.0 148:77.0 149:8.0 153:11.0 154:100.0 155:223.0 156:110.0 157:453.0 158:233.0 161:72.0 1…				0.16	0	581	646	697	700	728	726	913	522	650	635	464	1007	447	426
41821	445721	243	41821	86:380.0 89:48.0 90:11.0 92:4.0 97:47.0 99:23.0 101:66.0 102:85.0 103:24.0 107:547.0 108:13.0 110:275.0 114:524.0 115:10.0 116:55.0 118:533.0 127:392.0 130:244.0 133:50.0 134:151.0 135:92.0 139:20.0 142:3.0 143:95.0 144:12.0 146:318.0 147:566.0 156:174.0 160:67.0 161:80.0 167:8.0 168:33.0 178:90.0 180:56.0 184:391.0 185:37.0 186:46.0 187:139.0 188:18.0 192:121.0 198:12.0 199:240.0 200:23.0 205:36…				0.58	0.33	568	1100	1115	1201	1453	1267	1552	1177	1135	1107	1254	1891	1285	481
41683	579857	205	41683	85:206.0 86:178.0 89:3459.0 90:360.0 91:92.0 93:161.0 94:102.0 95:93.0 97:668.0 99:195.0 100:569.0 101:891.0 102:345.0 103:2250.0 104:213.0 105:613.0 106:143.0 110:76.0 111:204.0 113:131.0 114:474.0 115:1208.0 116:337.0 117:3744.0 118:329.0 119:361.0 122:24.0 125:61.0 126:196.0 128:54.0 129:1502.0 130:819.0 131:676.0 132:220.0 133:1413.0 134:205.0 135:116.0 136:37.0 138:21.0 139:80.0 140:32.0 142…				0	0	2505	77	2541	221	166	0	893	1869	154	587	75	145	107	111
34152	701515	140	34152	85:192.0 86:61.0 87:185.0 89:146.0 90:181.0 91:39.0 93:7.0 95:104.0 96:7.0 97:216.0 98:190.0 99:210.0 100:1019.0 101:245.0 102:120.0 103:244.0 105:14.0 107:118.0 108:60.0 109:26.0 110:148.0 111:128.0 112:111.0 113:123.0 114:59.0 115:100.0 116:255.0 117:514.0 118:94.0 119:2.0 120:6.0 124:25.0 125:1.0 127:111.0 128:71.0 129:130.0 130:138.0 131:865.0 132:92.0 133:443.0 136:14.0 138:8.0 140:2907.0 14…				0.16	0	190	152	237	123	223	260	142	340	215	211	182	218	230	122
34138	654984	172	34138	85:296.0 86:173.0 87:288.0 88:237.0 89:3928.0 90:295.0 91:229.0 92:3.0 93:44.0 95:73.0 98:102.0 99:281.0 100:938.0 101:1701.0 102:428.0 103:8457.0 104:777.0 105:357.0 106:60.0 107:202.0 109:49.0 110:51.0 112:82.0 113:1854.0 114:441.0 115:274.0 116:4398.0 117:12412.0 118:1520.0 119:806.0 120:55.0 126:322.0 127:191.0 128:558.0 129:1035.0 130:137.0 131:1816.0 132:186.0 133:12190.0 134:1780.0 135:418…				0.16	0	1126	1050	746	903	889	725	739	1002	996	222	308	574	387	340
34135	278969	177	34135	85:648.0 86:105.0 87:468.0 88:338.0 89:66.0 90:92.0 94:682.0 95:99.0 97:15.0 98:92.0 99:676.0 101:623.0 102:1093.0 103:4384.0 104:568.0 105:561.0 106:90.0 107:114.0 108:156.0 109:280.0 110:55.0 113:128.0 115:1827.0 116:348.0 117:1101.0 118:48.0 119:342.0 120:71.0 121:24.0 122:34.0 125:1.0 127:111.0 129:305.0 130:1752.0 131:1423.0 132:195.0 133:2932.0 134:452.0 135:120.0 136:33.0 138:1.0 142:70.0 …		C0108		0.11	0.33	1590	1558	1808	1569	2208	1391	1905	2064	1457	2199	2354	2879	1910	1008
34113	528242	215	34113	85:556.0 86:274.0 87:455.0 88:669.0 89:556.0 92:2.0 93:65.0 97:252.0 98:92.0 99:693.0 100:1398.0 101:1917.0 102:280.0 103:5474.0 104:739.0 105:464.0 106:279.0 108:2.0 109:211.0 110:290.0 111:466.0 113:1451.0 115:3899.0 117:1173.0 119:218.0 120:40.0 121:145.0 125:657.0 127:174.0 128:976.0 129:5820.0 130:1474.0 131:68.0 132:95.0 133:2641.0 134:397.0 135:182.0 137:178.0 139:155.0 140:1808.0 141:1251…				0.37	0.67	4947	4084	4176	4224	5542	4888	5526	4171	4736	3236	3358	5352	3226	2292
34103	635709	205	34103	85:72.0 87:79.0 88:576.0 89:2876.0 90:261.0 92:57.0 94:40.0 95:14.0 96:2.0 98:49.0 99:124.0 100:418.0 101:1195.0 102:394.0 103:8464.0 104:939.0 107:44.0 108:9.0 110:41.0 113:858.0 114:157.0 115:41.0 116:3297.0 117:9957.0 118:1038.0 119:529.0 120:93.0 121:3.0 122:27.0 124:89.0 126:122.0 128:483.0 129:483.0 130:50.0 131:1150.0 132:156.0 133:8513.0 134:843.0 135:320.0 137:10.0 139:1.0 140:91.0 141:1…				0.47	0	2738	2285	2352	2354	3660	2671	2350	2087	271	1381	2229	3557	1700	2798
34089	604262	117	34089	85:518.0 86:806.0 87:265.0 88:275.0 89:577.0 94:12.0 95:394.0 96:322.0 98:151.0 99:379.0 100:3141.0 101:731.0 102:205.0 103:2824.0 104:129.0 105:148.0 106:8.0 107:107.0 109:402.0 110:64.0 111:88.0 112:109.0 113:199.0 114:1518.0 115:1271.0 116:1037.0 117:6779.0 118:751.0 119:343.0 120:6.0 122:32.0 123:38.0 124:174.0 125:48.0 126:948.0 127:81.0 128:318.0 129:1672.0 130:843.0 131:1012.0 132:318.0 13…				0.26	0.33	2194	2285	2847	1116	3151	1777	3006	432	2742	2524	2550	12311	2071	2813
34080	481991	117	34080	85:546.0 86:274.0 87:617.0 88:376.0 89:1304.0 90:98.0 93:95.0 95:176.0 96:48.0 97:305.0 98:126.0 99:772.0 100:399.0 101:8258.0 102:1163.0 103:11660.0 104:1109.0 105:731.0 106:13.0 107:381.0 108:21.0 110:4.0 111:16.0 113:3149.0 114:217.0 115:1622.0 116:2018.0 117:38450.0 118:4068.0 119:2065.0 120:115.0 121:45.0 122:5.0 126:89.0 128:84.0 129:4664.0 130:2821.0 131:15472.0 132:1854.0 133:5627.0 134:6…				0.32	0	2816	14899	18411	3554	44816	41569	2964	29414	36444	3608	4555	4218	6488	967
34059	717756	174	34059	86:1027.0 87:668.0 88:29.0 89:200.0 90:16.0 93:13.0 100:919.0 101:32.0 102:172.0 103:369.0 106:32.0 107:1.0 111:10.0 112:34.0 114:60.0 115:422.0 116:187.0 118:8.0 128:369.0 129:649.0 130:203.0 131:174.0 132:52.0 133:222.0 134:32.0 136:36.0 143:64.0 144:78.0 146:32.0 147:2375.0 148:293.0 149:150.0 152:6.0 154:155.0 157:130.0 158:44.0 160:21.0 161:14.0 169:21.0 171:26.0 172:162.0 173:119.0 174:6595…				0.47	0	1357	893	1868	1375	1642	1113	1341	1355	1073	1610	2493	3169	1362	959
34017	499126	129	34017	85:769.0 86:134.0 88:12.0 90:14.0 91:69.0 94:86.0 95:568.0 96:28.0 99:211.0 100:482.0 101:294.0 104:20.0 106:71.0 111:109.0 113:756.0 114:175.0 115:178.0 116:268.0 117:972.0 118:112.0 121:24.0 124:4.0 126:2.0 127:182.0 129:4009.0 130:283.0 131:680.0 134:55.0 139:167.0 141:8.0 143:252.0 146:32.0 147:2205.0 151:17.0 155:2359.0 156:302.0 157:1219.0 158:164.0 159:21.0 162:1.0 163:1.0 164:1.0 165:1.0 …				0.05	0	1182	884	1591	1410	1434	841	5300	802	1155	1182	935	1920	1308	998
34007	539618	245	34007	88:125.0 89:752.0 90:974.0 92:152.0 94:30.0 95:112.0 96:185.0 97:1372.0 98:122.0 99:288.0 101:966.0 103:6043.0 104:879.0 105:954.0 108:375.0 110:257.0 113:133.0 114:42.0 115:218.0 116:860.0 117:2327.0 118:75.0 120:50.0 128:53.0 129:1942.0 131:1038.0 133:1933.0 134:381.0 136:117.0 137:104.0 138:1.0 140:108.0 143:412.0 144:96.0 147:4476.0 148:1551.0 149:233.0 157:56.0 158:120.0 159:280.0 160:280.0 …				0.16	0	1903	1636	1457	1443	2524	2282	2247	1796	2004	1442	1388	1702	904	614
33006	455951	259	33006	85:312.0 86:1005.0 87:60.0 88:478.0 89:164.0 90:10.0 98:94.0 99:134.0 100:2312.0 101:329.0 102:339.0 103:164.0 104:7.0 105:2.0 106:60.0 107:36.0 110:105.0 112:5.0 113:162.0 114:62.0 115:378.0 116:4531.0 117:607.0 118:188.0 119:2.0 120:38.0 122:133.0 127:221.0 130:440.0 131:4456.0 132:588.0 133:576.0 136:11.0 144:1610.0 145:106.0 147:2210.0 157:10.0 158:280.0 159:8.0 160:14.0 172:25.0 173:3.0 174:…				0.05	0	409	304	384	455	335	318	495	351	427	266	382	460	250	295
32583	301363	117	32583	85:57.0 86:180.0 87:329.0 88:666.0 89:183.0 91:119.0 92:24.0 94:26.0 99:165.0 100:131.0 101:216.0 102:98.0 103:94.0 104:150.0 105:10.0 106:96.0 107:273.0 109:41.0 110:84.0 111:38.0 113:76.0 114:91.0 115:456.0 116:81.0 117:8975.0 118:898.0 119:520.0 123:45.0 125:16.0 127:131.0 128:85.0 129:223.0 130:966.0 131:358.0 132:96.0 133:1124.0 134:33.0 135:120.0 138:34.0 141:7.0 143:45.0 144:292.0 146:3.0 …				0.11	0	469	631	718	700	839	760	976	1614	758	1091	1046	941	433	326
31935	830685	223	31935	86:42.0 89:160.0 91:132.0 92:47.0 96:12.0 99:4.0 100:93.0 103:195.0 107:78.0 109:33.0 113:48.0 115:20.0 116:30.0 117:41.0 120:25.0 121:181.0 122:101.0 129:17.0 135:173.0 137:200.0 138:3.0 139:12.0 150:7.0 151:11.0 164:21.0 165:259.0 166:48.0 167:2.0 169:22.0 179:167.0 180:95.0 184:4.0 192:1.0 193:500.0 194:54.0 195:61.0 209:4.0 218:30.0 221:6.0 223:2248.0 224:442.0 225:77.0 231:2.0 235:42.0 236:1…				0.16	0	807	596	712	571	1096	726	1219	510	691	648	548	651	410	239
31664	544826	205	31664	85:212.0 86:91.0 87:242.0 88:243.0 89:265.0 90:155.0 93:6.0 97:3061.0 98:272.0 101:4749.0 102:404.0 106:63.0 107:77.0 109:37.0 111:90.0 112:213.0 113:201.0 114:89.0 115:87.0 116:2884.0 117:6445.0 118:783.0 119:622.0 120:3.0 121:13.0 124:2.0 126:106.0 127:634.0 128:39.0 129:5284.0 130:636.0 131:2076.0 132:352.0 133:4443.0 134:533.0 135:493.0 136:3.0 138:19.0 140:118.0 141:74.0 142:393.0 143:577.0 …				0.11	0	1212	2020	931	1040	2364	2004	1763	1440	595	1095	1890	2573	1044	1360
31625	647320	153	31625	85:131.0 86:88.0 87:24.0 88:15.0 89:202.0 92:30.0 94:4.0 95:36.0 96:15.0 97:77.0 98:158.0 102:277.0 103:202.0 105:50.0 106:14.0 111:46.0 112:63.0 114:20.0 115:15.0 116:9.0 117:47.0 119:10.0 120:3.0 121:1.0 124:64.0 125:40.0 128:16.0 129:20.0 130:79.0 132:31.0 133:220.0 134:61.0 135:20.0 137:1.0 138:1.0 139:2.0 140:13.0 141:5.0 142:22.0 143:21.0 145:11.0 147:1618.0 148:22.0 149:43.0 150:3.0 151:10…				0.32	0	1336	596	946	946	774	2431	3580	2933	3069	1553	1001	1331	1162	278
31563	856175	285	31563	95:46.0 97:232.0 99:1.0 101:56.0 103:622.0 109:28.0 110:30.0 111:15.0 116:239.0 117:322.0 118:10.0 119:5.0 123:20.0 129:358.0 131:704.0 132:120.0 133:123.0 134:4.0 136:30.0 143:307.0 144:396.0 145:56.0 147:406.0 149:121.0 152:22.0 169:27.0 182:27.0 186:762.0 187:507.0 188:94.0 196:2.0 197:27.0 198:5.0 204:10.0 205:43.0 209:13.0 217:64.0 218:7.0 221:58.0 225:81.0 232:7.0 238:1.0 245:8.0 251:2.0 25…				0.37	0	445	494	691	594	719	551	894	736	819	1062	1368	1132	709	387
31554	722563	174	31554	86:745.0 88:20.0 99:22.0 100:1558.0 101:436.0 102:81.0 112:84.0 114:6.0 115:299.0 116:292.0 117:42.0 124:17.0 127:62.0 128:150.0 130:202.0 131:327.0 132:112.0 133:67.0 140:16.0 142:48.0 143:21.0 144:46.0 145:5.0 146:72.0 147:988.0 149:25.0 154:10.0 155:17.0 157:12.0 170:3.0 171:26.0 172:92.0 173:33.0 174:2844.0 175:504.0 176:220.0 177:26.0 186:43.0 188:37.0 189:478.0 190:95.0 200:2.0 201:59.0 205…				0.37	0.33	3297	3036	2842	3152	3274	3103	2342	3062	2755	1486	2026	1057	983	884
31547	834477	258	31547	85:44.0 95:15.0 96:64.0 99:26.0 100:272.0 101:108.0 102:41.0 103:825.0 111:36.0 113:74.0 114:1379.0 115:131.0 116:326.0 117:575.0 127:29.0 128:216.0 129:127.0 130:79.0 131:178.0 132:17.0 133:325.0 136:6.0 141:84.0 142:263.0 143:670.0 144:163.0 145:26.0 147:1731.0 148:263.0 149:117.0 152:11.0 153:7.0 156:45.0 158:8.0 168:41.0 169:17.0 170:109.0 171:16.0 172:50.0 175:15.0 184:9.0 186:5.0 189:9.0 19…				0.32	0.67	263	261	501	456	389	300	441	518	404	1300	1467	3186	1101	1504
31357	897533	91	31357	89:53.0 91:4441.0 92:881.0 93:1884.0 94:368.0 95:538.0 96:50.0 101:27.0 102:27.0 103:224.0 104:266.0 105:1572.0 106:1105.0 107:466.0 108:796.0 109:204.0 110:21.0 115:285.0 116:212.0 117:2227.0 118:370.0 119:1110.0 120:247.0 121:164.0 123:37.0 128:73.0 129:663.0 130:206.0 131:964.0 132:505.0 133:507.0 134:124.0 135:69.0 141:39.0 142:40.0 143:215.0 144:78.0 145:488.0 146:228.0 148:105.0 155:82.0 15…				0.95	0.67	5094	5572	10009	14533	11693	11561	24414	9063	14985	13863	12947	12179	16515	12765
31263	595292	129	31263	85:545.0 86:126.0 87:1404.0 88:482.0 89:2921.0 90:352.0 91:206.0 94:75.0 95:123.0 96:220.0 97:591.0 99:1410.0 100:293.0 101:4786.0 102:681.0 103:21317.0 104:1857.0 105:1112.0 106:59.0 109:55.0 111:658.0 113:1130.0 114:251.0 115:2264.0 116:1279.0 117:13181.0 118:1241.0 119:1659.0 120:40.0 127:611.0 128:63.0 129:39120.0 130:4550.0 131:4923.0 132:537.0 133:13598.0 134:1591.0 135:1356.0 136:90.0 137:…				0	0	4099	3528	3324	3100	4561	3880	4550	3044	3658	2285	5681	5298	2841	1028
31223	525092	188	31223	86:1014.0 87:116.0 88:90.0 89:68.0 90:17.0 91:63.0 92:40.0 94:26.0 98:37.0 99:240.0 100:6173.0 101:708.0 102:301.0 103:213.0 104:146.0 105:183.0 106:48.0 110:49.0 113:142.0 114:1274.0 117:377.0 118:68.0 119:29.0 120:26.0 121:58.0 122:28.0 123:14.0 126:44.0 127:49.0 128:31.0 129:49.0 130:843.0 131:338.0 133:665.0 134:59.0 135:121.0 136:23.0 137:78.0 140:230.0 141:34.0 142:206.0 144:249.0 145:134.0…				0	0	2014	2036	2110	1478	7977	5383	5977	3882	5010	2563	3043	1356	1195	586
31222	645260	204	31222	85:142.0 87:229.0 88:34.0 89:908.0 90:72.0 92:17.0 95:30.0 97:75.0 98:56.0 99:143.0 100:94.0 101:626.0 102:84.0 103:2226.0 104:120.0 105:207.0 111:105.0 112:44.0 113:52.0 114:66.0 115:350.0 116:404.0 117:1734.0 118:160.0 119:425.0 121:29.0 122:13.0 123:10.0 124:15.0 125:28.0 128:105.0 129:1957.0 131:336.0 132:349.0 133:1279.0 134:64.0 135:14.0 139:18.0 141:51.0 142:164.0 143:331.0 145:167.0 146:4…				0.16	0	5760	1818	6334	5495	4820	3549	6463	6795	9688	10885	9220	38521	28879	9930
27147	527116	217	27147	85:2717.0 86:883.0 87:1970.0 88:130.0 89:126.0 91:140.0 92:22.0 94:317.0 95:3398.0 98:3942.0 99:1198.0 100:3076.0 101:1200.0 102:847.0 103:14830.0 104:756.0 107:10.0 108:74.0 110:898.0 111:1061.0 112:342.0 113:970.0 114:470.0 116:1897.0 117:1412.0 118:323.0 122:36.0 125:75.0 127:349.0 128:1149.0 129:5821.0 130:1584.0 131:2693.0 132:2370.0 133:3426.0 134:503.0 135:3.0 136:238.0 140:3554.0 141:109.…				0.16	0	5414	4743	6230	4487	6276	5424	6689	4928	9453	3810	3513	6018	3390	3061
27014	793183	239	27014	85:5746.0 86:192.0 87:696.0 89:1.0 95:4412.0 96:48.0 97:6706.0 98:19920.0 99:1682.0 109:1521.0 111:2305.0 112:4746.0 113:739.0 115:1.0 116:8570.0 123:1040.0 125:867.0 126:908.0 127:2.0 129:9.0 134:1.0 137:351.0 139:430.0 140:488.0 142:1.0 143:1.0 151:85.0 152:22.0 153:1.0 154:1170.0 155:1.0 168:252.0 181:251.0 182:457.0 187:129.0 190:1.0 191:4.0 193:1.0 196:103.0 197:1.0 204:3.0 205:1.0 207:2.0 2…				0	0	272	159	151	163	226	178	193	114	159	146	108	168	241	120
26899	686768	174	26899	86:5239.0 98:25.0 100:2246.0 102:123.0 109:6.0 110:871.0 126:85.0 128:34.0 130:682.0 136:8.0 139:7.0 141:812.0 143:34.0 145:47.0 152:5.0 154:1038.0 156:2195.0 172:65.0 174:18823.0 175:2953.0 176:1322.0 179:150.0 181:8.0 182:16.0 183:88.0 184:98.0 186:6.0 187:71.0 188:19.0 196:3.0 199:30.0 200:48.0 203:47.0 204:119.0 217:111.0 218:148.0 220:60.0 221:2.0 228:17.0 230:34.0 232:100.0 233:88.0 234:225…				0.16	0	536	1168	1598	1260	1802	1281	1401	1041	1799	1886	2853	2788	1118	947
26751	1007900	204	26751	87:58.0 101:12.0 103:1652.0 113:96.0 114:54.0 115:237.0 117:145.0 118:13.0 129:4526.0 130:367.0 131:1872.0 132:53.0 133:721.0 143:236.0 145:90.0 147:3342.0 148:199.0 149:49.0 153:80.0 155:178.0 159:123.0 163:11.0 166:43.0 169:291.0 175:490.0 176:103.0 181:17.0 183:159.0 186:1.0 187:22.0 188:34.0 189:366.0 191:1333.0 192:26.0 193:21.0 196:85.0 197:140.0 201:245.0 202:24.0 203:42.0 204:9542.0 205:2…				0.21	0	747	1106	604	2207	575	2400	1522	1553	1468	1069	1517	127840	1064	1462
26713	459023	255	26713	89:322.0 94:275.0 98:523.0 110:134.0 111:753.0 112:424.0 121:2.0 123:552.0 133:1756.0 135:105.0 136:4.0 137:628.0 138:483.0 139:224.0 140:165.0 144:1122.0 151:35.0 152:122.0 154:817.0 155:27.0 165:119.0 168:20.0 169:5.0 172:376.0 179:396.0 180:992.0 181:4421.0 182:1469.0 183:572.0 189:134.0 193:9.0 194:2.0 195:6.0 196:47.0 197:148.0 204:245.0 207:8.0 209:1.0 211:2558.0 212:292.0 213:179.0 214:67.…				0.68	0.33	551	722	687	945	744	1053	1291	933	745	1278	1173	2432	1044	527
23166	780728	123	23166	85:683.0 86:81.0 87:75.0 88:194.0 89:233.0 90:71.0 95:368.0 96:1197.0 97:1659.0 98:953.0 99:908.0 100:72.0 101:82.0 102:113.0 103:1495.0 105:10550.0 106:883.0 107:17.0 109:217.0 110:449.0 111:896.0 112:266.0 113:72.0 115:206.0 116:147.0 117:857.0 118:461.0 120:77.0 121:30.0 122:1255.0 123:15016.0 124:1291.0 125:345.0 126:107.0 128:53.0 129:1923.0 131:382.0 132:269.0 133:289.0 137:117.0 138:106.0 …				0.32	0	1346	26966	30247	1526	39819	1871	4833	35898	32062	93698	27651	55211	36084	35154
22225	621335	174	22225	86:2479.0 87:78.0 88:256.0 89:24.0 91:90.0 93:35.0 100:1047.0 101:195.0 102:639.0 106:51.0 108:96.0 114:103.0 116:96.0 117:385.0 119:20.0 121:131.0 123:161.0 128:448.0 129:102.0 130:494.0 131:399.0 132:237.0 133:223.0 134:8.0 136:7.0 138:108.0 142:154.0 144:78.0 146:577.0 157:328.0 158:114.0 160:27.0 172:142.0 173:33.0 174:10338.0 175:1855.0 176:1140.0 177:137.0 178:63.0 187:34.0 189:8.0 191:772.…				0.21	0	19665	18183	20656	13967	36236	37212	29595	26274	20341	4512	3255	2145	2361	4422
21813	1168606	204	21813	89:26.0 94:9.0 96:35.0 97:8.0 101:68.0 103:236.0 104:11.0 117:16.0 119:85.0 121:48.0 122:6.0 123:51.0 129:496.0 139:13.0 145:32.0 146:7.0 153:1.0 154:10.0 155:79.0 161:38.0 163:45.0 165:87.0 167:7.0 169:56.0 171:7.0 176:26.0 178:11.0 183:12.0 189:154.0 191:92.0 194:16.0 195:72.0 202:36.0 203:14.0 204:1303.0 205:221.0 206:95.0 207:249.0 208:15.0 209:50.0 210:6.0 213:4.0 217:271.0 218:53.0 221:62.0…				0.11	0.67	767	1120	1092	843	1350	793	1724	858	654	1505	2204	3236	1958	1769
21725	875317	319	21725	85:15.0 86:64.0 87:133.0 88:108.0 89:201.0 90:52.0 97:259.0 99:138.0 100:6.0 101:278.0 102:10.0 103:1393.0 104:226.0 105:324.0 111:65.0 113:144.0 115:92.0 116:107.0 117:959.0 118:99.0 119:157.0 120:5.0 121:41.0 122:7.0 123:16.0 124:7.0 129:890.0 130:115.0 131:228.0 132:75.0 133:254.0 134:15.0 135:28.0 136:6.0 142:32.0 143:215.0 144:18.0 147:2234.0 148:195.0 149:259.0 150:72.0 151:27.0 152:7.0 155…				0.53	0.67	459	911	883	1092	1282	616	1002	661	1039	728	372	920	658	600
21709	986764	204	21709	85:21.0 87:38.0 89:470.0 90:32.0 91:8.0 97:100.0 99:68.0 101:826.0 102:68.0 103:4041.0 104:260.0 105:131.0 111:80.0 113:93.0 115:15.0 116:388.0 117:2770.0 118:164.0 119:107.0 127:56.0 129:2683.0 130:217.0 131:373.0 133:754.0 134:56.0 135:141.0 142:30.0 143:453.0 145:31.0 147:5462.0 148:645.0 149:567.0 151:47.0 155:177.0 157:723.0 159:53.0 161:256.0 163:18.0 169:884.0 170:45.0 171:30.0 175:125.0 1…				0.32	0.33	1560	1730	1696	7861	1877	1556	7645	3194	1621	8289	19733	15989	10041	5045
21665	681364	85	21665	85:2619.0 86:142.0 97:104.0 98:33.0 99:979.0 100:26.0 111:153.0 112:96.0 113:602.0 114:8.0 125:32.0 126:99.0 127:297.0 141:157.0 154:5.0 155:97.0 159:2.0 169:56.0 173:10.0 182:1.0 183:10.0 197:14.0 199:2.0 210:2.0 211:3.0 321:14.0 333:22.0 345:2.0 348:2.0 375:14.0 405:1.0 437:10.0 446:10.0 465:19.0 485:5.0				0.32	0.33	2002	1499	2997	2625	3690	1707	2598	2545	3225	3367	3907	6349	1917	1379
21622	873334	217	21622	85:99.0 87:489.0 88:330.0 89:2387.0 90:335.0 91:1884.0 92:81.0 94:15.0 95:5.0 97:149.0 98:114.0 99:666.0 100:213.0 101:1598.0 102:354.0 103:9757.0 104:849.0 105:3166.0 106:287.0 107:752.0 111:677.0 112:93.0 113:720.0 114:189.0 115:912.0 116:900.0 117:5365.0 118:530.0 119:3446.0 120:417.0 121:27.0 125:47.0 128:324.0 129:5619.0 130:426.0 131:2292.0 132:693.0 133:9143.0 134:1698.0 135:1070.0 136:12.…				0.32	0.33	5004	4631	4929	2160	1517	5081	4656	4136	5505	3593	3325	6194	3382	2722
21502	983496	310	21502	88:87.0 89:83.0 90:74.0 97:93.0 98:85.0 99:58.0 101:142.0 102:48.0 103:493.0 104:85.0 105:99.0 106:65.0 110:41.0 111:65.0 113:97.0 116:74.0 117:279.0 120:470.0 121:92.0 125:22.0 129:48.0 132:22.0 133:315.0 134:75.0 140:9.0 141:21.0 143:41.0 144:53.0 145:26.0 147:1379.0 148:270.0 149:229.0 151:40.0 152:45.0 153:65.0 160:52.0 162:41.0 165:54.0 166:25.0 168:28.0 171:11.0 172:69.0 173:34.0 175:81.0 1…				0	0	334	378	301	276	378	395	391	230	289	229	270	423	255	227
20903	483273	131	20903	85:42.0 87:52.0 88:22.0 91:18.0 98:13.0 100:756.0 102:105.0 103:115.0 107:22.0 112:33.0 114:169.0 115:256.0 117:45.0 127:65.0 128:268.0 129:76.0 130:147.0 131:5490.0 132:669.0 133:372.0 142:30.0 147:316.0 148:172.0 149:90.0 156:36.0 160:51.0 161:16.0 165:14.0 174:93.0 177:45.0 178:166.0 181:20.0 188:8.0 189:31.0 200:90.0 202:94.0 213:22.0 216:21.0 218:100.0 219:171.0 221:38.0 222:19.0 228:22.0 22…				0.11	0	1785	7130	2267	1493	2481	1807	2302	8280	2447	2139	2373	1142	1628	1168
20902	435454	104	20902	86:63.0 91:1145.0 95:19.0 97:37.0 99:104.0 100:175.0 103:353.0 104:3338.0 105:440.0 111:28.0 113:29.0 115:122.0 118:50.0 119:36.0 120:28.0 121:28.0 125:41.0 130:63.0 132:44.0 135:49.0 146:14.0 147:793.0 150:15.0 158:22.0 160:55.0 163:51.0 168:45.0 169:37.0 170:18.0 183:18.0 184:30.0 186:39.0 188:37.0 190:36.0 198:26.0 200:7.0 207:364.0 209:11.0 211:24.0 213:27.0 216:41.0 219:18.0 220:23.0 222:206…				0.21	0	26140	32753	39430	43428	10441	11624	7702	5185	7362	53185	52637	27522	46632	36013
20297	739135	174	20297	86:65.0 87:41.0 133:38.0 174:584.0 175:66.0 176:45.0 285:14.0				0.11	0.33	1797	1566	1610	1516	1725	1710	2310	1655	1256	1702	1967	2216	1075	1025
18520	615620	174	18520	86:161.0 158:136.0 174:443.0				0.79	0.33	916	1024	1428	1051	1530	799	873	978	1379	1692	2577	2809	1066	1113
18403	705246	217	18403	85:846.0 86:289.0 87:1531.0 88:596.0 89:3210.0 90:289.0 91:66.0 95:221.0 96:79.0 97:201.0 98:32.0 99:801.0 100:109.0 101:2682.0 102:856.0 103:30289.0 104:2989.0 105:1481.0 106:101.0 107:124.0 111:148.0 112:21.0 113:779.0 114:68.0 115:1525.0 116:751.0 117:11172.0 118:1078.0 119:1298.0 120:18.0 121:29.0 125:63.0 127:573.0 128:152.0 129:3185.0 130:605.0 131:4657.0 132:821.0 133:9563.0 134:1451.0 135…				0	0	2127	1954	3165	2778	2719	3342	2779	1761	3072	3841	5946	3074	3542	1568
18361	950622	361	18361	85:557.0 86:226.0 88:82.0 89:3038.0 90:162.0 91:104.0 92:13.0 93:46.0 94:31.0 95:28.0 97:166.0 98:112.0 99:302.0 100:785.0 101:2284.0 102:697.0 103:7672.0 104:696.0 105:1492.0 106:56.0 107:53.0 108:7.0 109:272.0 111:257.0 113:435.0 114:464.0 115:451.0 116:1087.0 117:4820.0 118:454.0 119:427.0 122:1.0 126:38.0 127:126.0 128:173.0 129:7322.0 130:1261.0 131:1922.0 132:177.0 133:3101.0 134:535.0 135:…				0.11	0	467	536	363	657	382	558	563	919	243	363	773	6977	2081	5377
18266	426098	269	18266	85:126.0 86:374.0 89:37.0 92:26.0 97:100.0 98:458.0 99:78.0 100:691.0 101:14.0 102:44.0 111:54.0 112:204.0 113:184.0 114:137.0 115:32.0 120:809.0 122:11.0 124:45.0 125:1.0 126:109.0 127:41.0 131:81.0 134:72.0 138:2.0 140:54.0 141:16.0 142:70.0 143:39.0 147:268.0 148:13.0 153:84.0 154:489.0 155:209.0 156:54.0 157:16.0 158:74.0 163:6.0 167:24.0 168:13.0 170:75.0 171:12.0 174:26.0 179:8.0 180:16.0 1…				0.63	0	629	839	1025	936	102	978	1384	796	501	315	566	541	567	182
18263	501597	174	18263	86:760.0 91:8.0 100:388.0 114:3.0 116:25.0 130:34.0 133:59.0 147:41.0 148:7.0 163:8.0 174:3093.0 175:548.0 176:171.0 245:25.0 248:51.0 270:24.0 275:21.0				0.53	0	2312	2431	2364	2091	3390	2944	3096	2434	2271	1024	976	719	674	428
18242	354891	144	18242	85:2306.0 86:2098.0 87:2690.0 88:2135.0 89:3102.0 90:999.0 91:857.0 92:245.0 93:176.0 94:102.0 95:111.0 96:692.0 97:255.0 98:3272.0 99:4760.0 100:28375.0 101:3964.0 102:2511.0 103:5883.0 104:1609.0 105:280.0 106:155.0 107:156.0 108:37.0 110:2242.0 111:131193.0 112:10469.0 113:8811.0 114:3101.0 115:6129.0 116:82896.0 117:12935.0 118:3984.0 119:402.0 120:34.0 121:75.0 122:138.0 123:122.0 124:97.0 1…				0.58	0.33	1305	1033	1394	1397	1414	1144	1540	1056	1199	1843	1189	981	1334	677
18226	456864	145	18226	85:828.0 86:52.0 87:38.0 88:35.0 89:169.0 97:26.0 98:20.0 99:165.0 100:143.0 101:188.0 102:1627.0 104:29.0 107:249.0 113:75.0 114:78.0 115:946.0 116:88.0 117:756.0 118:49.0 119:54.0 120:15.0 129:537.0 130:1223.0 131:555.0 132:114.0 133:1320.0 135:156.0 143:318.0 144:72.0 145:11226.0 146:1408.0 147:5986.0 148:743.0 149:861.0 150:52.0 151:35.0 157:570.0 158:89.0 159:131.0 160:1.0 161:41.0 162:84.0 …				0.16	0	962	253	923	844	1393	686	1636	2118	810	868	1266	883	1007	382
18173	415283	131	18173	102:1431.0 103:53.0 107:48.0 115:626.0 116:29.0 117:31.0 129:13.0 130:734.0 131:9686.0 132:1130.0 133:1174.0 134:135.0 135:26.0 143:437.0 144:92.0 145:48.0 147:1959.0 148:196.0 149:274.0 150:8.0 191:47.0 207:8.0 217:47.0 220:23.0 221:253.0 222:16.0 277:51.0 292:844.0 293:208.0 294:49.0 305:30.0				0.53	0	3138	1670	2264	2410	8195	6464	9429	7284	7593	1502	2251	1381	1404	616
18150	1023006	219	18150	85:118.0 86:84.0 87:242.0 88:1095.0 89:422.0 90:166.0 91:157.0 92:77.0 93:51.0 94:34.0 95:130.0 96:108.0 98:16.0 99:121.0 100:6.0 101:545.0 102:1627.0 103:1004.0 104:67.0 105:111.0 107:71.0 111:54.0 112:4.0 113:64.0 114:10.0 115:466.0 116:245.0 117:323.0 118:189.0 119:143.0 120:32.0 121:15.0 123:21.0 124:24.0 127:149.0 128:29.0 129:899.0 130:252.0 131:682.0 132:97.0 133:1946.0 134:333.0 135:457.0…				0.42	0	1612	1406	1565	1505	1984	1524	653	1234	1696	1025	853	1213	807	877
17872	875820	204	17872	101:112.0 103:283.0 104:9.0 129:148.0 163:9.0 165:11.0 169:309.0 173:424.0 177:8.0 179:63.0 189:163.0 191:237.0 203:17.0 204:3835.0 205:861.0 206:327.0 207:31.0 208:10.0 209:238.0 210:51.0 217:740.0 218:144.0 219:86.0 231:67.0 232:15.0 241:7.0 243:52.0 244:12.0 245:19.0 247:5.0 248:8.0 249:3.0 265:30.0 267:133.0 268:123.0 271:12.0 273:6.0 281:206.0 282:29.0 287:5.0 291:150.0 292:53.0 295:1.0 305:…				0.89	1	16534	11943	12364	15498	14848	10675	16439	10318	12953	9727	2034	20976	11669	17172
17863	1072414	204	17863	91:5248.0 92:427.0 97:222.0 101:268.0 103:739.0 111:100.0 112:81.0 113:159.0 115:30.0 116:139.0 117:53.0 121:114.0 129:1401.0 130:132.0 135:81.0 136:17.0 141:5.0 142:30.0 145:23.0 147:57.0 155:37.0 157:130.0 161:232.0 162:14.0 163:125.0 165:58.0 166:38.0 168:8.0 169:99.0 170:42.0 173:60.0 175:19.0 177:425.0 178:114.0 179:96.0 180:42.0 181:98.0 183:64.0 189:377.0 190:112.0 191:514.0 194:187.0 196:…				0.21	0.33	372	1088	328	1891	287	283	2087	1050	805	340	1646	2353	2348	1172
17683	654047	275	17683	85:34639.0 86:2495.0 87:5661.0 88:3725.0 89:100515.0 90:8598.0 91:4918.0 92:329.0 93:318.0 94:268.0 95:2504.0 96:279.0 97:5510.0 98:772.0 99:25739.0 100:1723.0 101:20700.0 102:17189.0 103:207197.0 104:20145.0 105:11198.0 106:774.0 107:2290.0 108:178.0 109:387.0 110:73.0 111:5155.0 112:644.0 113:24772.0 114:1815.0 115:7077.0 116:43866.0 117:93812.0 118:10476.0 119:11023.0 120:1031.0 121:593.0 122:…				0.63	0.33	832	607	715	533	853	106	887	548	523	434	466	750	453	374
17651	535097	275	17651	85:176.0 86:1.0 87:422.0 88:31.0 94:38.0 96:264.0 98:19.0 99:27.0 100:40.0 102:802.0 103:342.0 106:7.0 107:3.0 109:173.0 110:175.0 111:13.0 114:2.0 115:99.0 119:322.0 123:97.0 124:37.0 126:1.0 127:172.0 129:797.0 130:342.0 133:480.0 134:191.0 144:9.0 145:27.0 152:1.0 157:32.0 159:29.0 161:82.0 162:33.0 163:62.0 171:1.0 175:124.0 176:27.0 177:181.0 178:14.0 179:153.0 182:4.0 183:26.0 184:27.0 189:…				0.32	0.33	223	848	610	771	654	896	715	535	672	797	667	941	572	375
17644	885612	204	17644	95:47.0 97:27.0 101:112.0 103:683.0 116:183.0 117:522.0 121:5.0 125:48.0 129:949.0 130:1.0 141:37.0 142:7.0 143:131.0 147:1462.0 157:19.0 159:130.0 161:44.0 165:8.0 168:70.0 169:1482.0 170:124.0 171:103.0 175:98.0 189:243.0 190:11.0 191:143.0 193:262.0 194:34.0 195:110.0 203:2.0 204:6567.0 205:1196.0 206:615.0 207:245.0 215:24.0 216:8.0 217:751.0 218:129.0 219:29.0 221:380.0 222:35.0 223:2.0 231:…				0.68	0.33	6783	8068	6209	7001	6973	8107	8056	7391	6415	2255	4681	16668	9313	5285
17541	918283	307	17541	85:810.0 86:144.0 87:672.0 88:441.0 89:2834.0 90:207.0 93:19.0 95:287.0 97:476.0 98:385.0 99:1362.0 100:244.0 101:1425.0 102:192.0 103:46221.0 104:4424.0 105:2378.0 106:55.0 107:147.0 108:11.0 111:354.0 112:223.0 113:277.0 114:171.0 115:509.0 116:673.0 117:15477.0 118:1497.0 119:971.0 122:88.0 125:25.0 127:196.0 128:11.0 129:5585.0 130:560.0 131:3080.0 132:2872.0 133:5201.0 134:831.0 135:548.0 13…				0.68	0.67	1223	1414	1358	2111	1306	2120	1502	1123	1179	775	434	1466	745	866
17520	486756	314	17520	85:9553.0 86:7163.0 87:253915.0 88:22015.0 89:2524.0 90:53.0 91:138.0 92:206.0 93:2637.0 94:948.0 95:5685.0 96:3159.0 97:12708.0 98:10531.0 99:7704.0 100:43629.0 101:27597.0 102:5248.0 103:2587.0 107:1374.0 108:242.0 109:3720.0 110:1210.0 111:4926.0 112:2384.0 113:1269.0 114:1959.0 115:17729.0 116:4058.0 117:2322.0 121:500.0 122:394.0 123:591.0 124:355.0 125:795.0 126:552.0 128:138.0 129:22202.0 …				0.05	0	210	201	174	159	166	166	230	161	158	237	289	1455	298	582
17505	891420	324	17505	85:869.0 89:79.0 91:260.0 92:42.0 93:12.0 94:43.0 95:33.0 96:106.0 97:31.0 99:574.0 100:381.0 103:4262.0 106:13.0 107:68.0 113:522.0 114:38.0 115:359.0 116:205.0 117:634.0 118:8.0 122:217.0 124:10.0 125:138.0 126:2794.0 127:340.0 128:216.0 129:56.0 130:92.0 133:412.0 134:374.0 135:508.0 138:22.0 139:70.0 140:82.0 142:52.0 145:143.0 147:1290.0 148:33.0 149:740.0 150:472.0 151:150.0 152:37.0 153:14…				0	0	102	37	98	143	725	372	131	490	101	152	93	116	156	56
17471	843475	204	17471	85:110.0 89:6.0 95:82.0 100:51.0 103:895.0 110:42.0 111:39.0 116:44.0 117:231.0 118:11.0 129:699.0 131:82.0 133:61.0 143:183.0 145:47.0 147:936.0 153:53.0 155:34.0 159:707.0 160:71.0 163:27.0 169:218.0 170:51.0 171:218.0 177:36.0 189:249.0 191:385.0 192:54.0 193:172.0 195:11.0 202:7.0 203:79.0 204:4862.0 205:912.0 206:316.0 207:252.0 209:18.0 212:6.0 217:841.0 218:133.0 219:85.0 221:12.0 222:31.0…				0.11	0.33	663	868	1210	1799	1691	1322	1989	1213	1771	1359	1436	2546	1558	1084
17458	859711	217	17458	96:87.0 112:1.0 115:46.0 129:353.0 144:28.0 145:20.0 157:44.0 163:35.0 167:12.0 179:70.0 182:3.0 189:74.0 191:549.0 193:383.0 194:75.0 204:528.0 207:387.0 208:198.0 209:76.0 210:56.0 215:214.0 216:23.0 217:3763.0 218:811.0 219:389.0 220:14.0 221:174.0 222:39.0 226:5.0 229:11.0 230:348.0 231:144.0 232:23.0 236:6.0 242:3.0 243:30.0 244:6.0 245:114.0 246:24.0 247:59.0 249:70.0 251:95.0 253:151.0 255…				0.47	1	13217	11708	13566	13854	15594	15570	19272	10947	14217	8239	11054	12848	8266	7556
17453	944689	204	17453	85:63.0 87:16.0 90:13.0 91:97.0 95:53.0 99:28.0 101:353.0 103:1510.0 104:193.0 105:59.0 113:13.0 114:2.0 115:83.0 116:215.0 117:222.0 118:14.0 119:12.0 121:55.0 122:18.0 124:12.0 125:15.0 129:2019.0 130:57.0 131:348.0 133:891.0 135:67.0 141:46.0 142:36.0 143:652.0 144:46.0 145:22.0 147:4369.0 148:425.0 149:558.0 151:136.0 155:179.0 156:18.0 157:299.0 158:16.0 159:13.0 161:16.0 162:28.0 163:126.0 …				0.11	0.33	10823	11302	12123	12641	14160	9496	13546	9119	9671	7699	12974	24456	17496	5951
17446	1150726	204	17446	89:24.0 94:67.0 96:237.0 103:776.0 106:54.0 113:9.0 115:39.0 117:288.0 119:7.0 120:38.0 121:117.0 122:2.0 129:1218.0 130:139.0 131:165.0 133:56.0 135:264.0 139:75.0 145:13.0 148:340.0 150:31.0 153:5.0 155:157.0 156:25.0 157:181.0 158:1.0 159:43.0 164:6.0 165:171.0 169:689.0 170:22.0 175:94.0 177:286.0 179:159.0 183:85.0 187:9.0 189:305.0 190:27.0 191:717.0 192:110.0 193:434.0 194:208.0 195:210.0 …				0.16	0	1038	5465	954	1681	831	931	997	1148	1300	2490	4209	4121	2414	2700
17334	587510	292	17334	86:3491.0 87:1180.0 88:107.0 90:83.0 91:111.0 92:60.0 95:153.0 96:523.0 97:5.0 98:251.0 99:40.0 100:1368.0 102:792.0 103:10485.0 104:879.0 105:649.0 106:127.0 108:78.0 109:1.0 110:19.0 113:343.0 114:82.0 115:67.0 117:289.0 118:52.0 119:127.0 120:94.0 121:112.0 123:68.0 124:165.0 126:90.0 127:52.0 129:1262.0 130:999.0 131:949.0 132:46.0 133:798.0 134:659.0 136:5.0 137:5.0 140:70.0 141:48.0 142:111…				0.74	0.67	1079	1509	1939	1477	2353	842	2360	1329	1573	1317	1377	1265	813	840
17251	1014665	204	17251	85:92.0 94:16.0 96:143.0 99:2.0 103:307.0 114:35.0 119:99.0 121:80.0 125:16.0 127:214.0 128:78.0 129:274.0 135:165.0 136:23.0 147:47.0 148:39.0 149:191.0 150:75.0 153:13.0 154:5.0 155:12.0 157:61.0 159:54.0 161:145.0 163:47.0 165:43.0 167:56.0 169:38.0 171:30.0 173:36.0 174:9.0 175:137.0 176:19.0 177:159.0 179:175.0 181:41.0 182:6.0 183:2.0 185:29.0 186:8.0 189:20.0 190:37.0 191:582.0 192:198.0 1…				0.11	0.33	1162	929	1328	2562	2817	1218	2042	1328	1521	3628	8731	127840	35115	153140
17227	1083696	204	17227	85:147.0 87:26.0 89:227.0 91:260.0 92:162.0 93:840.0 94:42.0 95:1209.0 96:168.0 97:106.0 99:191.0 101:545.0 102:192.0 103:5435.0 104:574.0 105:260.0 109:333.0 111:73.0 113:251.0 114:130.0 115:85.0 116:274.0 117:1713.0 118:127.0 119:206.0 121:181.0 123:79.0 127:148.0 129:4326.0 130:590.0 131:790.0 132:74.0 133:594.0 134:26.0 135:236.0 136:208.0 137:777.0 138:37.0 139:45.0 141:54.0 142:83.0 143:773…				0.32	0.67	309	253	402	477	317	397	511	244	389	620	572	1872	770	883
17187	832478	204	17187	89:105.0 99:90.0 101:604.0 103:672.0 116:75.0 117:598.0 129:513.0 130:86.0 131:269.0 133:306.0 140:23.0 145:210.0 147:1367.0 149:116.0 157:14.0 163:28.0 169:98.0 178:26.0 179:5.0 187:14.0 189:513.0 190:65.0 191:358.0 192:99.0 195:61.0 203:43.0 204:4469.0 205:851.0 206:301.0 207:189.0 209:86.0 215:6.0 217:862.0 218:113.0 219:13.0 221:257.0 222:1.0 223:95.0 227:3.0 231:46.0 232:21.0 233:92.0 237:7.…				0.11	0.67	1431	1193	1637	1673	831	829	1595	819	653	1466	1944	2332	2372	985
17144	596045	171	17144	85:289.0 86:393.0 87:88.0 88:42.0 89:547.0 91:190.0 92:34.0 96:1.0 98:129.0 99:1051.0 100:7694.0 101:628.0 102:792.0 103:2481.0 104:104.0 105:20.0 107:3.0 110:114.0 111:277.0 112:1.0 114:84.0 115:328.0 116:276.0 117:476.0 119:145.0 120:8.0 121:20.0 125:50.0 126:14.0 127:107.0 129:150.0 130:621.0 132:10.0 133:262.0 134:305.0 135:2.0 137:13.0 138:20.0 139:66.0 141:318.0 143:267.0 144:23.0 145:74.0 …				0.16	0	595	539	519	384	730	477	682	507	425	444	650	4218	925	1952
17143	515055	103	17143	86:202.0 87:13.0 89:239.0 91:3.0 100:1687.0 101:1581.0 102:290.0 103:24368.0 104:2045.0 105:888.0 107:132.0 110:6.0 113:97.0 114:14.0 115:2799.0 116:2103.0 117:1782.0 120:4.0 121:4.0 127:148.0 128:207.0 129:3432.0 130:472.0 131:734.0 132:20.0 133:1476.0 134:33.0 141:38.0 142:113.0 143:399.0 145:28.0 147:4168.0 148:746.0 149:737.0 155:1238.0 156:32.0 157:185.0 158:8.0 159:157.0 160:8.0 164:24.0 16…				0.16	0.67	6764	5488	5359	5491	9493	8206	9369	6863	7108	5735	5158	6047	5320	3053
17094	858895	204	17094	101:38.0 102:77.0 103:1277.0 104:14.0 107:73.0 114:66.0 115:172.0 117:179.0 121:41.0 123:22.0 127:116.0 128:38.0 129:1108.0 131:356.0 133:244.0 141:28.0 143:568.0 144:68.0 145:56.0 147:785.0 155:29.0 156:15.0 157:663.0 158:162.0 159:162.0 161:49.0 162:1.0 163:165.0 169:504.0 170:28.0 171:76.0 173:29.0 174:19.0 175:6.0 183:5.0 184:7.0 185:7.0 189:316.0 190:67.0 191:551.0 192:67.0 193:204.0 201:36.…				0.11	0.33	1864	1735	1947	2959	2745	2077	3848	2023	1768	2554	3523	3070	3347	1928
17011	883952	204	17011	85:243.0 89:1094.0 91:37.0 93:183.0 94:1.0 95:377.0 96:122.0 97:6.0 98:1.0 100:88.0 101:204.0 102:168.0 103:1624.0 104:1.0 105:786.0 107:42.0 109:124.0 110:3.0 111:72.0 112:1.0 113:44.0 114:164.0 115:534.0 116:131.0 117:4395.0 118:265.0 119:325.0 120:10.0 121:26.0 122:4.0 123:75.0 124:1.0 125:1.0 129:1687.0 130:1130.0 131:774.0 132:1.0 133:1109.0 135:273.0 136:3.0 137:65.0 138:9.0 141:100.0 142:5…				0.26	0.67	7171	6579	6520	8880	7793	8107	8271	5801	6301	3933	4024	16668	1145	5499
17002	664688	159	17002	85:985.0 86:1648.0 87:257.0 88:37.0 89:1767.0 90:128.0 91:77.0 93:1.0 94:5.0 95:3.0 96:57.0 98:37.0 99:354.0 100:1757.0 101:1191.0 102:646.0 103:2767.0 104:170.0 105:167.0 106:111.0 111:38.0 112:90.0 113:1120.0 114:134.0 115:100.0 116:268.0 117:3336.0 118:293.0 119:84.0 124:5.0 126:76.0 127:380.0 128:728.0 129:4703.0 130:988.0 131:1375.0 132:361.0 133:1215.0 138:6.0 139:2.0 140:18.0 141:478.0 142…				0.84	1	3217	3392	3549	3291	3006	2538	3598	2279	3264	2904	6125	12284	3850	9403
16923	706959	174	16923	86:800.0 87:377.0 88:36.0 90:12.0 93:43.0 95:64.0 100:411.0 102:20.0 105:17.0 110:133.0 117:102.0 118:10.0 121:372.0 122:85.0 130:153.0 134:132.0 138:35.0 143:40.0 145:57.0 148:7.0 158:52.0 161:23.0 162:23.0 166:8.0 168:40.0 172:7.0 174:2343.0 175:416.0 176:227.0 179:81.0 184:92.0 193:21.0 199:30.0 209:2.0 211:123.0 212:49.0 214:20.0 217:11.0 218:40.0 224:7.0 231:7.0 237:5.0 245:1.0 246:9.0 248:2…				0.47	0.67	2088	2018	2264	2378	2364	2046	1693	1394	1872	1654	2181	3468	1163	776
16852	673264	175	16852	87:3516.0 88:86.0 89:1032.0 90:184.0 93:132.0 94:139.0 97:206.0 98:193.0 99:461.0 101:844.0 103:477.0 104:89.0 105:908.0 107:473.0 110:77.0 111:69.0 113:12.0 116:652.0 117:902.0 119:20.0 120:6.0 121:4.0 124:51.0 126:6.0 128:167.0 129:1086.0 130:1019.0 131:1218.0 133:1842.0 134:217.0 135:176.0 141:35.0 142:157.0 143:352.0 144:353.0 150:88.0 151:103.0 152:47.0 153:6.0 154:1.0 156:94.0 157:329.0 158…				0	0	4098	3802	3744	3975	4372	4591	4112	3528	4292	2822	3169	2357	2621	1600
16817	758926	174	16817	85:212.0 86:4250.0 89:291.0 91:289.0 92:6.0 93:99.0 95:6.0 100:3031.0 101:620.0 102:575.0 103:6463.0 104:482.0 105:780.0 106:3.0 107:154.0 113:207.0 114:64.0 115:1.0 116:3.0 117:175.0 121:68.0 123:1.0 129:696.0 130:35.0 131:142.0 133:512.0 134:4.0 141:184.0 142:139.0 143:226.0 144:172.0 147:4669.0 148:149.0 152:27.0 153:57.0 154:10.0 156:326.0 157:213.0 158:46.0 161:135.0 165:56.0 166:4.0 168:68.…				0	0	1302	1392	1311	1000	1314	1142	1291	2836	1267	1095	3339	1238	713	439
16809	679092	333	16809	85:441.0 86:184.0 88:176.0 89:3402.0 90:373.0 91:320.0 96:27.0 97:538.0 98:176.0 99:435.0 100:444.0 101:1082.0 102:1676.0 103:11224.0 104:1046.0 105:534.0 107:124.0 108:28.0 109:259.0 111:397.0 112:177.0 113:485.0 114:338.0 115:26.0 116:763.0 117:5343.0 118:620.0 119:281.0 124:43.0 125:148.0 127:27.0 128:143.0 129:7097.0 130:1907.0 131:2181.0 132:526.0 133:4442.0 134:501.0 138:114.0 139:154.0 140…				0.26	0.33	4359	3039	4042	3149	6136	3208	5182	3395	5839	514	2396	3578	2375	1439
16794	628617	157	16794	85:700.0 86:801.0 89:10137.0 90:765.0 98:30.0 99:179.0 100:2383.0 101:413.0 102:688.0 103:18677.0 104:1540.0 105:3036.0 106:114.0 109:13.0 110:329.0 111:23.0 112:391.0 114:1174.0 115:274.0 116:229.0 117:11093.0 118:954.0 119:437.0 126:35.0 128:288.0 129:11758.0 130:4898.0 131:524.0 132:53.0 133:1324.0 138:212.0 142:1236.0 143:604.0 144:158.0 145:1072.0 146:217.0 149:119.0 152:9.0 156:45.0 157:265…				0	0	607	452	586	470	1569	578	772	420	1159	579	718	846	390	629
16793	878731	219	16793	85:1346.0 86:365.0 87:618.0 88:418.0 89:2707.0 90:339.0 91:47.0 92:2.0 93:380.0 94:226.0 95:171.0 96:350.0 97:791.0 98:2.0 99:631.0 100:703.0 101:7801.0 102:1083.0 103:18214.0 104:1818.0 105:3764.0 106:271.0 107:478.0 109:467.0 110:73.0 111:265.0 112:214.0 113:858.0 114:339.0 115:2504.0 116:4401.0 117:10838.0 118:1332.0 119:1246.0 120:189.0 121:287.0 122:220.0 123:4.0 124:123.0 125:360.0 126:36.0…				0.16	0.67	892	631	540	736	558	705	797	623	586	1023	1103	1806	909	1005
16792	803703	246	16792	85:154.0 86:747.0 87:201.0 88:305.0 89:151.0 90:84.0 98:56.0 100:697.0 101:384.0 102:38.0 103:3465.0 104:98.0 110:116.0 112:8.0 113:37.0 114:1004.0 115:343.0 116:201.0 117:2181.0 118:66.0 121:216.0 127:28.0 128:137.0 129:2464.0 130:674.0 131:588.0 133:347.0 134:11.0 136:1.0 139:13.0 142:850.0 144:336.0 147:7579.0 148:722.0 149:699.0 154:53.0 156:105.0 157:502.0 158:1257.0 160:17.0 163:2.0 164:58.…				0.05	0	1013	822	976	765	834	915	953	743	805	635	527	779	667	502
16788	865160	446	16788	85:1685.0 86:795.0 87:2126.0 88:1620.0 89:13641.0 90:1138.0 91:1260.0 92:392.0 93:531.0 94:931.0 95:1027.0 96:12389.0 97:3458.0 98:7685.0 99:2074.0 100:1990.0 101:6432.0 102:2660.0 103:76142.0 104:6996.0 105:4835.0 106:763.0 107:3111.0 108:1016.0 109:404.0 110:839.0 111:717.0 112:1186.0 113:2859.0 114:2184.0 115:1990.0 116:2662.0 117:21141.0 118:2515.0 119:2738.0 120:905.0 121:1616.0 122:589.0 12…				0.16	0	1334	939	1175	616	1416	1317	1329	1094	1282	512	785	1163	792	550
16747	742150	319	16747	89:1131.0 90:36.0 100:226.0 101:230.0 103:6902.0 104:367.0 110:93.0 113:101.0 114:124.0 117:2265.0 118:7.0 127:16.0 129:2616.0 130:358.0 131:443.0 133:961.0 143:163.0 144:13.0 147:4944.0 148:730.0 149:198.0 157:2547.0 158:291.0 159:94.0 160:22.0 161:34.0 169:19.0 172:769.0 173:333.0 174:29.0 177:80.0 184:5.0 187:17.0 188:83.0 189:646.0 190:167.0 191:216.0 192:35.0 201:128.0 202:49.0 203:104.0 204…				0.58	0.33	638	508	406	693	661	509	544	1338	836	550	942	1294	889	332
16707	807286	245	16707	86:27.0 94:38.0 98:6.0 102:84.0 103:1030.0 104:63.0 117:585.0 129:777.0 130:14.0 133:79.0 135:24.0 140:11.0 143:56.0 147:2709.0 148:6.0 157:435.0 159:78.0 161:23.0 163:16.0 166:27.0 169:69.0 177:12.0 178:8.0 189:82.0 191:357.0 193:112.0 197:27.0 203:190.0 204:1020.0 205:807.0 206:262.0 207:240.0 208:79.0 209:33.0 211:27.0 212:6.0 215:12.0 216:15.0 217:1154.0 218:171.0 219:194.0 220:17.0 221:35.0 …				0.95	0.33	5059	4974	5204	4022	6307	4933	6793	3661	5012	2916	3150	3584	3132	1575
14806	732132	245	14806	86:4.0 87:17.0 92:23.0 93:11.0 99:2.0 100:11.0 101:75.0 102:82.0 103:86.0 108:4.0 113:2.0 117:43.0 129:109.0 130:57.0 131:137.0 132:10.0 133:283.0 134:137.0 136:3.0 145:6.0 147:990.0 148:92.0 149:137.0 157:1.0 160:2.0 167:6.0 169:6.0 180:5.0 181:8.0 184:1.0 189:34.0 190:5.0 191:14.0 192:8.0 196:2.0 199:1.0 203:9.0 207:24.0 208:2.0 211:1.0 218:13.0 219:19.0 221:3.0 226:6.0 239:1.0 241:1.0 242:2.0 …				1	0.67	2522	3046	4404	2382	5544	4128	4100	3621	5304	971	1008	1217	1285	448
14780	998885	105	14780	85:22.0 87:24.0 88:13.0 90:17.0 92:1.0 99:9.0 101:172.0 102:16.0 103:77.0 104:28.0 105:1738.0 106:98.0 111:2.0 114:2.0 115:38.0 116:52.0 117:95.0 118:4.0 124:4.0 125:2.0 126:4.0 127:9.0 129:580.0 130:45.0 131:151.0 132:10.0 133:98.0 135:54.0 138:1.0 140:6.0 141:2.0 142:1.0 143:134.0 144:13.0 145:13.0 147:553.0 148:106.0 149:21.0 150:4.0 152:6.0 155:4.0 157:1.0 159:3.0 161:3.0 163:10.0 165:6.0 166…				0.68	0.67	3397	2190	3183	3270	3528	2469	4213	2237	3000	2620	2675	3634	2957	2861
14739	1103470	259	14739	86:7.0 87:9.0 89:14.0 90:8.0 91:2.0 92:2.0 93:17.0 95:1.0 96:17.0 97:65.0 98:1.0 99:14.0 101:175.0 102:2.0 103:1570.0 104:121.0 105:34.0 106:2.0 107:11.0 108:2.0 109:2.0 110:4.0 111:2.0 113:7.0 114:2.0 115:43.0 116:23.0 117:74.0 119:17.0 121:4.0 125:4.0 126:4.0 127:13.0 128:8.0 129:381.0 130:21.0 131:52.0 132:5.0 133:82.0 136:5.0 137:1.0 139:4.0 141:26.0 143:54.0 144:15.0 145:15.0 146:5.0 147:377…				0.26	0	1009	1298	1563	1311	1956	1452	1918	1001	767	1023	1257	1714	1014	939
14736	693311	159	14736	85:88.0 86:48.0 88:3.0 89:1011.0 90:62.0 91:19.0 95:6.0 98:12.0 99:83.0 100:18.0 101:80.0 102:24.0 103:978.0 104:52.0 105:24.0 106:11.0 107:33.0 108:7.0 110:14.0 111:34.0 113:10.0 114:2.0 115:45.0 116:118.0 117:135.0 119:32.0 120:5.0 125:11.0 127:51.0 129:790.0 130:122.0 131:384.0 132:34.0 133:1630.0 134:193.0 135:75.0 136:2.0 137:6.0 138:4.0 141:7.0 142:12.0 143:159.0 144:25.0 145:29.0 146:105.0…				0.05	0	639	670	504	667	711	669	721	568	668	573	618	460	565	302
14724	683098	217	14724	86:10.0 87:31.0 88:2.0 89:101.0 90:8.0 91:1.0 92:5.0 96:7.0 97:5.0 98:6.0 99:1.0 100:5.0 101:50.0 103:1757.0 104:107.0 105:29.0 107:8.0 110:7.0 116:15.0 117:302.0 118:12.0 119:3.0 122:5.0 123:2.0 124:1.0 127:23.0 129:153.0 130:50.0 131:117.0 132:2.0 133:217.0 134:37.0 135:10.0 141:5.0 142:8.0 143:95.0 144:1.0 145:9.0 147:1545.0 148:187.0 149:116.0 150:4.0 152:1.0 153:2.0 154:9.0 155:1.0 156:7.0 1…				0.95	1	2833	2154	2902	2522	3616	2657	3759	2518	2529	864	2198	3483	1698	1758
14721	849904	204	14721	86:13.0 87:16.0 88:4.0 89:65.0 90:8.0 92:3.0 97:2.0 98:6.0 99:25.0 100:27.0 101:49.0 103:343.0 104:26.0 106:2.0 107:25.0 108:5.0 109:2.0 110:14.0 113:14.0 114:14.0 115:4.0 116:52.0 117:204.0 118:6.0 119:21.0 120:3.0 122:4.0 125:9.0 127:2.0 128:2.0 129:442.0 130:46.0 131:61.0 132:21.0 133:108.0 135:4.0 139:12.0 141:1.0 142:3.0 143:72.0 144:93.0 145:35.0 146:5.0 147:859.0 148:97.0 149:109.0 150:22.…				0.74	0.67	1905	2530	3032	2330	2988	130	4237	2104	3698	3325	4001	5383	2307	2703
14701	618621	292	14701	85:255.0 86:109.0 87:330.0 88:55.0 89:247.0 90:44.0 91:22.0 92:55.0 93:368.0 94:13.0 95:148.0 96:9.0 97:83.0 98:32.0 99:213.0 100:121.0 101:722.0 102:798.0 103:1179.0 104:111.0 105:98.0 106:26.0 107:118.0 108:27.0 109:50.0 110:17.0 111:26.0 112:7.0 113:80.0 114:52.0 115:486.0 116:276.0 117:13313.0 118:1424.0 119:657.0 120:34.0 121:15.0 122:5.0 124:6.0 125:17.0 126:46.0 127:142.0 128:8.0 129:2022.…				0.26	0	121	159	110	100	12717	82	150	101	34	55	104	149	143	110
14698	494397	219	14698	85:51.0 88:11.0 89:224.0 90:12.0 92:4.0 94:2.0 95:9.0 99:13.0 101:270.0 102:45.0 103:907.0 104:66.0 105:47.0 106:6.0 107:33.0 108:10.0 113:31.0 114:7.0 115:691.0 116:101.0 117:4222.0 118:397.0 119:202.0 120:22.0 121:6.0 123:1.0 124:1.0 126:5.0 127:115.0 128:12.0 129:2752.0 130:455.0 131:1642.0 132:171.0 133:797.0 134:154.0 135:50.0 136:6.0 141:74.0 143:376.0 144:34.0 145:20.0 146:12.0 147:2704.0 …				0.21	0	3103	3164	3289	2805	356	198	617	573	508	472	712	1256	699	283
14697	939075	204	14697	85:34.0 86:3.0 87:27.0 88:17.0 89:344.0 90:37.0 91:9.0 92:6.0 95:11.0 98:3.0 99:21.0 101:84.0 103:826.0 104:38.0 105:17.0 106:12.0 107:7.0 108:6.0 109:6.0 113:35.0 115:33.0 116:80.0 117:233.0 118:22.0 119:14.0 120:3.0 123:3.0 126:1.0 127:76.0 129:888.0 130:129.0 131:183.0 132:7.0 133:535.0 134:71.0 135:6.0 138:5.0 139:1.0 141:11.0 142:6.0 143:160.0 144:14.0 145:37.0 146:43.0 147:1131.0 148:151.0 …				0.47	0	4069	20794	19671	20468	28473	12977	28100	7381	10886	12529	7168	15228	6896	7225
14684	735906	105	14684	85:197.0 86:66.0 87:119.0 88:3.0 89:201.0 91:44.0 92:11.0 93:52.0 94:11.0 95:18.0 96:2.0 97:27.0 98:75.0 99:263.0 100:65.0 101:206.0 102:48.0 103:242.0 104:202.0 105:30427.0 106:2377.0 107:138.0 108:16.0 109:25.0 110:12.0 113:41.0 114:110.0 115:145.0 116:48.0 117:250.0 118:35.0 119:158.0 120:14.0 121:58.0 122:29.0 123:3.0 124:4.0 125:12.0 127:130.0 128:21.0 129:90.0 130:71.0 131:558.0 132:22.0 13…				0.21	0	1566	1450	1230	1593	2269	1401	2331	1453	1566	1402	1036	2231	1357	1453
14682	675047	159	14682	85:3300.0 86:463.0 87:1892.0 88:603.0 89:33324.0 90:2848.0 91:1975.0 92:144.0 93:157.0 94:109.0 95:512.0 96:102.0 97:508.0 98:391.0 99:2624.0 100:319.0 101:3686.0 102:1068.0 103:27524.0 104:2723.0 105:2309.0 106:240.0 107:337.0 108:105.0 109:1145.0 110:204.0 111:1888.0 112:276.0 113:1325.0 114:262.0 115:1837.0 116:5242.0 117:3650.0 118:657.0 119:2732.0 120:316.0 121:206.0 122:65.0 123:184.0 124:6…				0.84	1	5224	3291	5047	5169	5059	5780	6387	4320	2597	3103	4235	4144	3424	2274
12895	530297	266	12895	87:37.0 91:179.0 92:94.0 99:36.0 100:714.0 101:106.0 106:25.0 108:38.0 110:82.0 113:374.0 114:12.0 115:160.0 116:250.0 118:627.0 119:171.0 120:139.0 126:166.0 129:201.0 130:73.0 132:140.0 133:95.0 134:722.0 135:29.0 142:59.0 143:63.0 144:74.0 146:51.0 149:244.0 150:143.0 151:45.0 152:24.0 156:29.0 157:10.0 159:56.0 160:11.0 168:8.0 170:151.0 171:118.0 172:181.0 173:57.0 174:132.0 176:136.0 178:17…				0.63	1	1280	2575	1936	2061	2021	1446	2437	37268	1417	6705	2636	3966	1181	1108
12444	546577	245	12444	85:676.0 86:3801.0 87:295.0 88:889.0 89:2619.0 90:204.0 93:492.0 95:944.0 97:4456.0 98:1059.0 99:438.0 100:6.0 101:3304.0 102:1283.0 103:3798.0 104:1341.0 106:32.0 107:345.0 109:192.0 111:538.0 112:2255.0 113:1567.0 114:164.0 115:334.0 116:1644.0 117:12674.0 118:2581.0 119:1823.0 120:501.0 121:250.0 124:122.0 125:258.0 126:534.0 127:2179.0 128:243.0 129:6564.0 130:1322.0 131:4240.0 132:2823.0 133…				0.21	0	1660	1106	1551	1262	2466	1813	2035	1280	1742	1105	948	1621	863	558
10465	583125	192	10465	85:1311.0 86:2079.0 88:408.0 89:241.0 90:511.0 91:10108.0 92:544.0 93:918.0 94:347.0 95:741.0 96:1930.0 97:444.0 98:2045.0 99:3899.0 100:8919.0 101:1920.0 102:1038.0 103:983.0 104:1026.0 105:464.0 106:101.0 107:163.0 108:172.0 109:399.0 110:4592.0 111:496.0 112:945.0 113:3152.0 114:7208.0 115:2713.0 116:1016.0 117:1925.0 118:2998.0 119:24143.0 120:1413.0 121:809.0 122:981.0 123:1445.0 124:681.0 1…				0.95	1	3125	2124	2190	2846	2586	2448	3455	2052	3101	1584	2926	1720	1574	2150
8607	697611	204	8607	89:175.0 99:6.0 101:180.0 103:992.0 104:28.0 107:111.0 113:23.0 116:42.0 117:324.0 118:19.0 127:78.0 129:1148.0 130:269.0 131:106.0 133:402.0 134:125.0 143:451.0 144:21.0 147:3215.0 148:396.0 149:152.0 151:13.0 157:8.0 160:41.0 169:279.0 170:22.0 177:12.0 179:1.0 183:32.0 184:50.0 185:13.0 189:449.0 190:153.0 191:526.0 192:41.0 193:57.0 197:194.0 198:28.0 203:107.0 204:4008.0 205:993.0 206:386.0 …				0.37	0.33	558	496	1104	548	730	399	642	617	726	1017	1650	2243	671	647
8598	801613	204	8598	86:101.0 88:8.0 89:1252.0 90:27.0 91:4.0 94:3.0 95:679.0 96:1.0 97:96.0 98:113.0 101:638.0 103:3239.0 104:260.0 105:28.0 106:34.0 107:4.0 108:1.0 109:159.0 110:83.0 111:615.0 112:30.0 113:286.0 114:90.0 115:17.0 116:686.0 117:913.0 118:13.0 119:15.0 120:1.0 121:1.0 123:46.0 124:3.0 125:2.0 126:11.0 127:7.0 129:1288.0 130:109.0 131:874.0 132:132.0 133:1127.0 134:117.0 135:21.0 136:3.0 138:86.0 139…				0.58	0.33	11507	9270	10959	9398	12965	7268	13746	8005	7931	1831	7475	9210	6572	7043
8590	571922	272	8590	85:195.0 86:119.0 87:111.0 88:178.0 89:250.0 90:504.0 91:305.0 92:30.0 94:37.0 96:5.0 97:99.0 98:283.0 100:63.0 102:200.0 103:456.0 105:48.0 107:154.0 108:12.0 112:197.0 113:352.0 114:102.0 117:751.0 119:101.0 121:74.0 125:11.0 126:311.0 128:1844.0 129:1323.0 130:26.0 131:257.0 132:172.0 133:720.0 139:558.0 140:297.0 143:225.0 144:120.0 146:36.0 147:4236.0 148:1140.0 149:294.0 151:37.0 152:89.0 1…				0.21	0	485	499	492	382	596	586	522	480	570	308	314	427	331	256
8270	811465	246	8270	85:109.0 86:278.0 88:75.0 89:1388.0 90:138.0 93:50.0 99:89.0 100:416.0 101:442.0 102:279.0 103:5330.0 104:417.0 105:254.0 107:22.0 112:16.0 113:145.0 114:1163.0 115:85.0 116:384.0 117:2621.0 118:415.0 119:44.0 122:45.0 124:10.0 128:821.0 129:1089.0 130:505.0 131:472.0 133:771.0 134:291.0 140:91.0 141:19.0 142:371.0 143:193.0 144:1336.0 145:27.0 146:122.0 147:6477.0 148:846.0 149:483.0 150:20.0 15…				0	0	362	499	465	368	434	288	388	430	439	169	416	462	397	320
8240	623699	353	8240	85:728.0 86:748.0 87:88.0 88:48.0 89:449.0 90:237.0 91:1092.0 92:17.0 93:54.0 94:40.0 95:708.0 96:1054.0 97:566.0 98:321.0 99:3391.0 100:1990.0 101:557.0 102:321.0 103:1448.0 104:616.0 107:44.0 110:888.0 111:86.0 112:104.0 113:905.0 114:1471.0 115:402.0 116:271.0 117:706.0 118:395.0 119:651.0 120:165.0 121:271.0 122:130.0 123:72.0 124:150.0 125:106.0 127:144.0 128:129.0 129:1182.0 130:634.0 131:2…				0.47	1	18421	13042	14308	13995	20565	16486	19298	14240	18280	12352	17868	16007	9698	10082
7543	612226	231	7543	85:4.0 86:51.0 87:79.0 88:97.0 89:876.0 94:34.0 98:44.0 99:40.0 100:124.0 101:340.0 102:72.0 103:588.0 104:50.0 105:206.0 110:12.0 113:35.0 114:86.0 115:106.0 116:441.0 117:1097.0 118:110.0 119:72.0 121:15.0 128:65.0 129:250.0 130:90.0 131:125.0 133:785.0 134:178.0 135:92.0 141:73.0 142:108.0 143:47.0 147:2679.0 148:438.0 149:362.0 150:26.0 157:81.0 158:237.0 159:10.0 160:675.0 161:100.0 163:189.…				0.16	0.33	920	883	857	746	1084	1316	1784	1026	1229	440	601	767	295	234
7458	395250	160	7458	85:293.0 86:845.0 87:1678.0 88:482.0 89:76.0 90:29.0 92:97.0 94:21.0 96:113.0 99:321.0 101:523.0 102:1026.0 103:1203.0 104:49.0 105:417.0 108:126.0 110:107.0 113:36.0 115:522.0 116:575.0 117:2145.0 118:720.0 119:1055.0 120:129.0 121:91.0 124:6.0 129:66.0 130:178.0 131:3263.0 132:2210.0 133:2244.0 134:466.0 135:222.0 138:75.0 142:20.0 143:7.0 144:152.0 145:82.0 146:1527.0 147:12354.0 148:2010.0 14…				0.74	0	1348	1666	1856	2435	1627	1738	1563	1351	1984	916	1978	2104	1329	617
7409	540397	180	7409	100:51.0 101:68.0 103:20.0 120:28.0 126:123.0 127:98.0 130:21.0 140:25.0 152:43.0 180:2126.0 181:144.0 184:4.0 197:373.0 198:19.0 217:133.0 218:5.0 228:10.0 271:5.0 277:4.0 280:3.0 307:7.0 313:8.0 316:24.0 336:7.0 381:4.0 394:12.0 418:2.0 438:9.0 439:7.0 442:8.0 444:9.0 469:7.0 496:20.0 499:11.0				0.16	0	3177	4781	5062	4322	10144	8415	9969	11924	8138	10330	7103	1949	2953	522
6646	584590	205	6646	85:237.0 86:18.0 89:620.0 90:132.0 92:138.0 93:371.0 94:23.0 95:86.0 97:26.0 99:10.0 100:277.0 101:143.0 102:54.0 103:454.0 104:12.0 105:26.0 106:26.0 107:127.0 110:127.0 111:57.0 112:23.0 113:38.0 114:215.0 115:494.0 116:29.0 117:2092.0 118:131.0 119:26.0 120:197.0 125:6.0 126:171.0 127:211.0 129:376.0 130:329.0 131:198.0 132:29.0 133:499.0 134:185.0 136:9.0 139:24.0 140:21.0 142:87.0 143:115.0 …				0	0	2505	2059	2541	2281	2938	2271	2783	1869	2477	1693	1571	2121	1457	1256
6456	492757	199	6456	85:327.0 86:556.0 87:416.0 88:24.0 92:38.0 93:76.0 94:19.0 95:30.0 97:1022.0 98:138.0 99:486.0 100:574.0 101:72.0 102:15.0 107:84.0 109:129.0 110:396.0 111:333.0 112:274.0 113:224.0 114:137.0 116:68.0 117:583.0 118:15.0 121:15.0 122:86.0 123:63.0 124:93.0 125:119.0 126:45.0 127:278.0 130:146.0 131:10.0 136:68.0 137:29.0 138:117.0 139:538.0 140:309.0 141:113.0 142:34.0 143:260.0 144:107.0 145:63.0…				0.16	0	427	400	369	405	490	279	503	379	329	341	417	448	172	262
6435	736475	290	6435	85:189.0 86:20.0 88:97.0 89:1442.0 90:28.0 93:5.0 95:43.0 98:111.0 99:22.0 100:415.0 101:533.0 102:206.0 103:982.0 104:2.0 108:19.0 109:42.0 110:108.0 112:224.0 113:43.0 114:126.0 116:50.0 117:303.0 122:2.0 124:8.0 126:344.0 128:76.0 130:217.0 131:400.0 132:91.0 133:2515.0 134:52.0 135:250.0 138:6.0 139:9.0 141:30.0 142:682.0 143:554.0 144:54.0 145:17.0 147:3175.0 148:978.0 149:454.0 151:33.0 154…				0.32	0	1260	1285	1678	1354	1650	1476	1607	1091	1372	995	766	976	887	128
6422	872779	204	6422	87:10.0 95:13.0 96:34.0 97:73.0 103:190.0 109:59.0 114:17.0 116:81.0 117:227.0 129:112.0 130:116.0 135:49.0 143:52.0 147:425.0 156:47.0 166:5.0 168:6.0 169:53.0 171:36.0 177:14.0 183:380.0 189:1.0 191:82.0 192:100.0 193:141.0 197:34.0 204:1919.0 205:391.0 206:101.0 208:63.0 211:39.0 217:546.0 218:177.0 219:20.0 227:96.0 228:9.0 232:48.0 233:66.0 243:19.0 249:59.0 250:21.0 251:9.0 252:5.0 258:10.0…				0.16	0	3269	3749	4400	2184	3226	3314	2078	2243	2431	3683	3073	2703	2257	1412
6104	241903	244	6104	86:145.0 88:174.0 89:301.0 90:119.0 93:25.0 97:188.0 98:40.0 99:14.0 100:224.0 101:33.0 103:200.0 104:33.0 106:45.0 107:192.0 108:47.0 109:78.0 110:94.0 112:8.0 113:5.0 115:674.0 117:107.0 118:11.0 119:157.0 120:188.0 121:292.0 122:6.0 123:119.0 124:474.0 125:93.0 126:572.0 131:25.0 132:158.0 133:1564.0 134:581.0 135:539.0 136:94.0 137:564.0 138:26.0 139:40.0 140:12.0 141:74.0 143:163.0 144:13.0 …				0	0	945	71	1073	77	107	915	152	1292	1056	1250	88	2249	1661	779
6066	221458	259	6066	86:312.0 87:88.0 88:529.0 89:3542.0 90:513.0 91:258.0 92:59.0 93:129.0 95:5.0 96:87.0 97:52.0 99:22.0 101:482.0 102:358.0 103:240.0 104:4214.0 105:355.0 106:117.0 107:1561.0 108:311.0 109:92.0 110:1181.0 112:7.0 113:271.0 114:72.0 115:3.0 116:199.0 117:1574.0 118:442.0 119:1756.0 120:255.0 121:623.0 122:8.0 123:24.0 124:70.0 125:11.0 127:554.0 128:72.0 130:2646.0 131:298.0 132:21.0 134:1661.0 136…				0.32	0.33	558	1315	1529	1522	1039	1031	1322	732	1441	2432	2287	2398	2353	2249
5990	301233	188	5990	87:330.0 88:48.0 96:22.0 98:266.0 99:67.0 100:687.0 101:200.0 102:119.0 103:20.0 108:23.0 110:168.0 112:37.0 113:88.0 114:682.0 115:365.0 116:97.0 117:318.0 118:13.0 127:10.0 128:104.0 129:168.0 130:82.0 131:428.0 132:142.0 133:149.0 134:1.0 143:137.0 144:29.0 146:34.0 147:9109.0 148:1914.0 149:731.0 150:46.0 153:155.0 172:1140.0 173:172.0 174:161.0 177:69.0 184:11.0 187:8.0 188:1845.0 189:253.0 …				0.95	1	2532	2681	2927	2840	1532	2997	3491	2727	3777	809	3080	4932	1914	1451
5837	688396	217	5837	85:57.0 86:5.0 90:51.0 91:17.0 93:5.0 98:11.0 99:21.0 100:204.0 101:15.0 102:14.0 103:32.0 110:20.0 113:54.0 114:9.0 116:42.0 117:5.0 120:3.0 121:12.0 123:2.0 128:118.0 129:272.0 133:9.0 143:22.0 145:3.0 146:1.0 147:222.0 148:20.0 149:19.0 150:3.0 154:13.0 155:41.0 157:218.0 161:26.0 163:5.0 164:2.0 172:6.0 175:1.0 177:17.0 178:1.0 179:9.0 189:26.0 190:29.0 193:12.0 203:5.0 204:43.0 205:101.0 207…				0	0	1653	1513	1662	1562	2421	1632	2445	1524	1798	1127	1420	1733	1050	965
5288	793354	173	5288	85:1051.0 86:488.0 87:40.0 88:146.0 89:66.0 93:14.0 99:79.0 100:85.0 101:285.0 102:399.0 103:791.0 104:33.0 110:2.0 111:73.0 112:126.0 113:249.0 114:83.0 115:76.0 116:668.0 117:432.0 118:14.0 121:15.0 125:61.0 127:2.0 128:30.0 129:48.0 130:442.0 131:278.0 132:1355.0 133:5.0 140:128.0 141:87.0 142:62.0 143:13.0 144:241.0 145:44.0 146:35.0 156:110.0 157:114.0 158:126.0 159:65.0 160:2118.0 161:177.0…				0.21	0	835	1401	1705	1538	1758	1244	1647	1230	1235	1057	1096	1629	1202	925
5244	197777	104	5244	86:1079.0 88:2424.0 89:67359.0 90:6597.0 91:5291.0 92:728.0 93:297.0 95:73.0 97:18.0 101:863.0 102:1202.0 103:4388.0 104:55007.0 105:4638.0 106:2599.0 107:1060.0 108:671.0 109:115.0 110:152.0 113:77.0 114:177.0 116:407.0 117:3455.0 118:803.0 119:26551.0 120:3019.0 121:914.0 122:143.0 125:6.0 127:70.0 132:580.0 133:834.0 134:706.0 135:264.0 136:8.0 139:40.0 143:815.0 145:33.0 146:30.0 147:291.0 14…				0.05	0.33	5253	10033	8151	6911	6045	6950	9781	7996	13803	14258	13957	11383	5561	9069
5085	799884	98	5085	85:133.0 86:110.0 87:139.0 88:125.0 89:1730.0 90:102.0 91:105.0 92:23.0 93:36.0 94:152.0 95:164.0 96:190.0 97:138.0 98:6168.0 99:646.0 100:354.0 101:531.0 102:164.0 103:7093.0 104:637.0 105:445.0 107:27.0 108:35.0 109:74.0 110:127.0 111:68.0 112:100.0 113:184.0 114:91.0 115:107.0 116:253.0 117:2678.0 118:306.0 119:222.0 121:59.0 122:11.0 123:10.0 124:87.0 125:219.0 126:193.0 128:316.0 129:1674.0 …				0	0	1083	893	1084	643	829	850	407	1390	781	779	762	1341	1298	821
4929	624368	156	4929	86:69.0 96:28.0 98:38.0 99:51.0 100:190.0 111:2.0 112:34.0 113:33.0 114:14.0 117:92.0 129:39.0 130:116.0 140:132.0 141:157.0 142:16.0 146:61.0 147:35.0 148:17.0 156:4187.0 157:562.0 158:187.0 161:1.0 168:46.0 172:18.0 184:35.0 196:7.0 217:39.0 222:3.0 229:3.0 311:5.0 326:26.0 361:5.0 376:13.0 402:11.0 404:1.0 412:5.0 457:15.0				0	0	20426	19011	18337	17287	24882	20380	23306	15851	20905	10819	12237	14778	9747	10040
4850	614523	333	4850	86:112.0 94:1.0 100:587.0 102:780.0 108:1.0 109:9.0 110:2.0 115:38.0 117:8504.0 118:656.0 119:16.0 121:1.0 122:11.0 125:35.0 130:230.0 131:488.0 132:59.0 140:102.0 141:141.0 143:1195.0 147:2615.0 148:600.0 149:297.0 155:124.0 156:258.0 171:163.0 172:102.0 175:51.0 179:8.0 180:18.0 181:5.0 183:83.0 185:19.0 189:649.0 190:43.0 195:2.0 201:67.0 203:67.0 204:77.0 209:6.0 211:132.0 212:6.0 213:31.0 21…				0.47	0	667	569	419	660	847	528	408	129	722	411	451	435	437	243
4793	873697	446	4793	85:279.0 86:925.0 87:114.0 88:55.0 89:3142.0 90:218.0 91:82.0 92:131.0 93:153.0 94:138.0 95:105.0 96:3469.0 97:880.0 98:2393.0 99:511.0 100:514.0 101:942.0 102:478.0 103:15218.0 104:1427.0 105:928.0 106:199.0 107:537.0 108:196.0 109:102.0 110:175.0 111:97.0 112:168.0 113:389.0 114:399.0 115:237.0 116:432.0 117:4188.0 118:459.0 119:548.0 120:36.0 122:112.0 123:623.0 124:294.0 126:441.0 127:165.0 1…				0.21	0.33	1688	1926	1950	1699	2310	1522	2103	1687	1022	493	739	1590	978	835
4745	612986	217	4745	85:652.0 88:182.0 89:1438.0 92:118.0 93:226.0 95:137.0 99:1068.0 100:280.0 101:1501.0 102:359.0 103:4860.0 104:555.0 105:320.0 107:115.0 108:22.0 109:307.0 110:105.0 111:781.0 112:44.0 113:771.0 114:380.0 115:168.0 117:1883.0 119:57.0 121:80.0 123:37.0 125:395.0 126:175.0 127:225.0 128:443.0 129:5837.0 131:2136.0 132:1.0 133:3521.0 134:1189.0 135:603.0 137:21.0 139:97.0 141:1428.0 142:390.0 143:2…				0.16	0.33	1021	868	657	1243	1045	1009	2915	1051	871	1505	2895	4594	1130	1115
4732	812184	204	4732	91:47.0 101:38.0 103:1234.0 105:3.0 113:1.0 115:220.0 117:184.0 124:6.0 131:11.0 133:12.0 135:2.0 136:43.0 138:2.0 142:50.0 143:140.0 145:2.0 147:47.0 148:1.0 150:2.0 153:12.0 156:215.0 157:41.0 160:37.0 161:9.0 162:3.0 163:21.0 169:155.0 174:3.0 179:44.0 180:15.0 183:1.0 189:100.0 190:15.0 191:273.0 192:144.0 193:4.0 194:17.0 202:6.0 203:46.0 204:4217.0 205:800.0 206:271.0 207:3.0 208:145.0 210:…				0.26	0.67	249	313	325	498	375	297	516	322	426	712	2431	4589	1693	3495
4722	498814	156	4722	85:175.0 88:1.0 89:1146.0 90:1.0 99:116.0 103:11.0 104:6.0 105:1.0 113:1.0 114:110.0 115:13.0 118:8.0 119:6.0 122:12.0 124:7.0 126:21.0 128:154.0 129:1.0 130:38.0 131:20.0 133:34.0 134:3.0 135:1.0 138:7.0 144:55.0 145:1.0 149:18.0 150:1.0 153:3.0 154:109.0 155:981.0 156:6854.0 157:915.0 158:353.0 161:1.0 163:2.0 166:1.0 169:10.0 171:1029.0 172:128.0 173:183.0 174:59.0 175:2.0 177:7.0 186:214.0 18…				0.16	0	1714	1393	1929	1381	2384	7327	6341	1324	1969	1359	1435	1758	1218	831
4713	939939	361	4713	85:11.0 86:223.0 87:917.0 89:1458.0 90:220.0 97:214.0 98:101.0 99:151.0 100:571.0 103:2564.0 104:358.0 105:824.0 106:262.0 108:94.0 110:85.0 112:63.0 113:504.0 116:317.0 117:3692.0 118:344.0 119:626.0 120:36.0 124:92.0 125:61.0 126:14.0 127:428.0 128:93.0 131:452.0 133:1552.0 139:285.0 141:237.0 143:717.0 144:261.0 145:386.0 146:162.0 147:6274.0 148:337.0 149:508.0 153:130.0 154:218.0 155:680.0 1…				0.37	0	909	455	271	395	1041	718	464	603	547	411	776	2226	1191	921
4709	1066573	204	4709	85:181.0 86:165.0 87:409.0 89:308.0 101:1269.0 102:32.0 103:7410.0 104:573.0 105:86.0 109:131.0 113:223.0 114:33.0 115:234.0 116:444.0 117:1576.0 118:142.0 121:153.0 122:101.0 125:53.0 129:7038.0 130:1043.0 131:1291.0 133:963.0 134:66.0 137:38.0 138:18.0 140:76.0 141:73.0 142:127.0 143:1018.0 144:75.0 145:415.0 146:94.0 147:5491.0 148:767.0 149:552.0 150:91.0 151:103.0 153:30.0 155:528.0 156:72.0…				0.37	0.67	460	547	556	569	435	539	2893	490	394	371	1002	4297	1355	1951
4708	511105	306	4708	85:174.0 87:1489.0 88:647.0 89:5277.0 90:140.0 91:125.0 94:97.0 95:50.0 97:888.0 98:173.0 99:465.0 100:6620.0 101:5793.0 102:1307.0 103:9454.0 104:634.0 105:1122.0 106:57.0 109:55.0 111:562.0 112:35.0 113:270.0 115:8385.0 116:14277.0 117:52588.0 118:5938.0 119:3165.0 120:158.0 121:34.0 126:7.0 127:384.0 128:2082.0 129:1507.0 130:268.0 131:5317.0 132:413.0 133:10983.0 134:616.0 135:1132.0 138:2.0 …				1	1	14967	9268	7917	7497	14826	9002	15296	7636	11963	8079	7579	10790	6214	4971
4550	447676	350	4550	86:704.0 87:1216.0 88:211.0 89:89.0 90:18.0 98:13.0 99:23.0 100:489.0 101:517.0 102:172.0 103:274.0 104:57.0 105:173.0 106:57.0 107:127.0 108:49.0 109:5.0 110:75.0 113:6.0 114:17.0 115:251.0 116:60.0 117:564.0 118:174.0 119:160.0 120:14.0 121:24.0 124:9.0 127:37.0 129:92.0 130:349.0 131:1418.0 132:536.0 133:1324.0 134:87.0 135:81.0 136:9.0 138:1.0 139:7.0 144:60.0 145:19.0 146:123.0 147:5601.0 14…				1	1	354	1490	1475	2058	1156	1934	3041	883	1970	885	2263	2210	563	57
4546	782748	217	4546	85:516.0 86:210.0 87:308.0 88:44.0 89:1357.0 90:38.0 91:106.0 93:119.0 94:129.0 95:198.0 96:257.0 97:215.0 98:257.0 99:309.0 100:249.0 101:440.0 102:198.0 103:5226.0 104:520.0 105:217.0 106:26.0 108:192.0 109:173.0 110:205.0 111:646.0 112:122.0 113:320.0 114:219.0 115:46.0 116:409.0 117:3287.0 118:315.0 119:98.0 121:32.0 122:11.0 123:162.0 124:44.0 125:81.0 128:170.0 129:2126.0 130:307.0 131:469.…				0.16	0	1539	1630	1572	1553	1854	1509	1846	804	1638	1186	1151	1242	757	1282
4543	642404	157	4543	86:82.0 89:743.0 97:6.0 98:47.0 99:118.0 100:181.0 101:439.0 102:127.0 103:618.0 105:234.0 110:9.0 111:1.0 112:67.0 114:57.0 115:6.0 116:464.0 117:1165.0 118:4.0 128:80.0 129:1156.0 130:624.0 131:271.0 133:769.0 135:55.0 138:51.0 140:27.0 141:15.0 142:66.0 143:131.0 144:28.0 145:71.0 147:1805.0 148:298.0 149:177.0 154:25.0 156:25.0 157:3097.0 158:620.0 159:152.0 160:1278.0 161:695.0 162:109.0 163…				0	0	1721	1198	1352	1508	2131	1452	1888	1317	1480	1296	4205	4504	1205	848
4536	1249535	309	4536	87:27.0 94:15.0 95:224.0 103:51.0 104:37.0 109:2.0 114:11.0 119:49.0 121:30.0 122:5.0 129:998.0 130:96.0 135:5.0 142:3.0 148:1.0 155:36.0 163:23.0 165:10.0 176:7.0 178:9.0 191:13.0 192:42.0 193:1.0 194:105.0 207:42.0 209:64.0 210:33.0 222:18.0 237:3.0 244:4.0 249:51.0 251:13.0 253:10.0 265:47.0 267:15.0 279:9.0 280:51.0 281:172.0 284:32.0 295:18.0 309:857.0 310:198.0 311:33.0 329:31.0 341:35.0 34…				0	0	138	123	200	110	185	110	110	75	159	191	179	232	177	105
4529	629429	245	4529	85:38.0 88:70.0 89:126.0 92:15.0 99:55.0 100:63.0 101:79.0 102:21.0 103:921.0 104:72.0 107:36.0 111:22.0 113:51.0 116:40.0 117:398.0 119:50.0 126:51.0 127:22.0 129:1065.0 130:296.0 131:118.0 133:375.0 134:3.0 138:7.0 142:42.0 143:9.0 144:12.0 147:1576.0 148:229.0 149:64.0 157:514.0 158:70.0 159:12.0 160:96.0 161:34.0 163:96.0 171:59.0 172:16.0 175:15.0 178:24.0 184:28.0 189:168.0 190:3.0 203:22.0…				0.32	0.33	11701	2525	10501	24793	15637	11219	9123	9741	8612	22729	2870	35012	969	1022
4292	867404	129	4292	85:281.0 93:165.0 95:102.0 98:79.0 100:75.0 101:489.0 102:66.0 109:27.0 113:89.0 114:30.0 115:495.0 116:46.0 117:135.0 121:25.0 123:25.0 129:6023.0 130:801.0 131:1064.0 132:114.0 137:37.0 141:19.0 145:331.0 146:66.0 159:38.0 164:21.0 167:23.0 171:30.0 175:41.0 181:22.0 186:34.0 193:39.0 201:1078.0 202:174.0 204:23.0 205:18.0 212:20.0 215:108.0 216:24.0 225:15.0 229:25.0 234:17.0 243:33.0 244:23.0…				0	0	1741	1989	1845	1599	1655	1551	1384	1266	2074	1118	1180	1604	1572	1502
3507	838408	157	3507	85:102.0 99:42.0 101:24.0 103:667.0 111:2.0 112:2.0 114:14.0 116:1.0 117:101.0 127:1.0 128:26.0 129:366.0 130:45.0 133:141.0 141:51.0 143:104.0 147:1420.0 156:60.0 157:1562.0 158:98.0 159:53.0 163:24.0 169:109.0 173:133.0 177:22.0 179:13.0 189:9.0 191:671.0 192:44.0 204:1188.0 205:217.0 206:21.0 207:312.0 209:48.0 217:466.0 218:126.0 220:28.0 221:585.0 222:126.0 223:26.0 233:127.0 253:3.0 259:25.…				0.16	0	834	698	960	942	1430	1391	1544	1088	1098	656	561	817	504	471
3465	564741	129	3465	85:191.0 86:277.0 87:66.0 89:3069.0 90:210.0 91:208.0 95:151.0 97:32.0 98:102.0 99:150.0 100:1462.0 101:1363.0 102:883.0 103:999.0 104:50.0 106:14.0 109:94.0 110:98.0 112:151.0 113:451.0 114:547.0 115:457.0 116:591.0 117:498.0 118:74.0 119:98.0 124:3.0 127:418.0 128:1219.0 129:8112.0 130:891.0 131:802.0 132:122.0 133:1064.0 134:80.0 139:161.0 140:61.0 141:26.0 142:715.0 143:293.0 144:710.0 145:98…				0.11	0	11857	9844	9109	9448	2390	1815	2845	1903	1608	2525	2476	6022	2446	1613
3423	583908	217	3423	89:439.0 90:69.0 95:6.0 98:91.0 99:55.0 100:4.0 101:228.0 103:1014.0 104:3.0 105:26.0 110:90.0 111:67.0 113:75.0 116:33.0 117:3371.0 118:362.0 119:52.0 127:76.0 129:901.0 130:156.0 131:370.0 132:30.0 133:856.0 134:294.0 141:52.0 142:9.0 143:367.0 145:6.0 146:42.0 147:8778.0 148:1352.0 149:913.0 150:42.0 151:37.0 157:320.0 160:82.0 163:71.0 164:17.0 169:4.0 170:4.0 171:61.0 177:37.0 184:55.0 189:8…				0.63	0.33	1617	2247	2382	2263	2145	2328	3135	2133	1538	1658	1381	2432	1587	1321
3247	979460	160	3247	89:475.0 99:30.0 100:75.0 101:176.0 102:3.0 103:1711.0 104:76.0 105:97.0 107:70.0 113:96.0 114:40.0 116:178.0 117:836.0 128:28.0 129:2250.0 130:245.0 131:294.0 132:3.0 133:486.0 141:10.0 142:63.0 143:227.0 145:40.0 147:2058.0 148:360.0 149:245.0 151:16.0 155:252.0 156:8.0 157:255.0 158:44.0 160:1119.0 161:382.0 162:81.0 163:110.0 165:51.0 169:1309.0 170:95.0 171:105.0 172:16.0 173:14.0 177:77.0 1…				0.74	1	1216	476	728	3704	868	435	1347	1011	520	3796	19475	15644	5727	1687
3232	952057	204	3232	85:22.0 86:82.0 87:169.0 89:720.0 90:3.0 95:73.0 96:9.0 97:123.0 99:52.0 100:55.0 101:635.0 102:95.0 103:2414.0 104:170.0 105:312.0 108:27.0 109:5.0 111:91.0 113:76.0 114:117.0 115:161.0 116:221.0 117:1229.0 118:172.0 127:31.0 128:11.0 129:2262.0 130:299.0 131:581.0 133:772.0 135:60.0 142:53.0 143:399.0 144:74.0 147:2017.0 148:508.0 149:473.0 153:67.0 154:5.0 155:144.0 157:355.0 158:9.0 159:99.0 …				0.21	0	4934	4354	4647	7087	4321	5806	10563	3067	2040	25230	8412	299877	9202	272765
3229	840703	204	3229	85:64.0 86:19.0 87:39.0 89:23.0 93:99.0 98:13.0 99:35.0 100:4.0 101:281.0 102:3.0 103:506.0 113:6.0 116:119.0 117:644.0 129:88.0 130:4.0 131:117.0 133:30.0 137:6.0 140:6.0 141:11.0 142:15.0 143:157.0 144:18.0 147:990.0 151:18.0 154:23.0 157:106.0 158:58.0 159:427.0 160:37.0 161:153.0 165:22.0 168:18.0 169:63.0 172:22.0 178:3.0 187:7.0 189:143.0 190:19.0 191:209.0 192:37.0 194:9.0 203:27.0 204:276…				0.21	0.33	777	1024	625	1656	363	1466	2393	649	864	2073	2111	3203	1586	1751
3207	441068	117	3207	85:392.0 86:32.0 88:65.0 91:1.0 95:28.0 98:1.0 101:468.0 102:84.0 109:21.0 110:91.0 111:18.0 115:515.0 116:1.0 117:6582.0 118:744.0 119:225.0 124:9.0 126:133.0 129:98.0 130:799.0 131:494.0 132:39.0 133:522.0 134:90.0 135:118.0 137:6.0 138:8.0 141:7.0 143:166.0 145:130.0 147:3005.0 148:258.0 149:702.0 150:112.0 151:20.0 153:3.0 157:828.0 158:217.0 159:134.0 160:14.0 163:14.0 169:22.0 173:5.0 175:1…				0.11	0	1743	1894	2129	1905	2260	1788	1667	2070	732	1607	1160	1260	1482	606
3205	641417	275	3205	85:945.0 87:63.0 88:75.0 89:3093.0 90:327.0 99:803.0 101:397.0 102:260.0 104:32.0 111:10.0 113:869.0 115:85.0 116:1417.0 117:2593.0 118:412.0 119:74.0 129:1937.0 130:316.0 131:2858.0 132:249.0 133:2052.0 134:381.0 135:144.0 139:29.0 143:811.0 144:130.0 145:100.0 146:602.0 147:9310.0 148:1405.0 149:689.0 153:64.0 154:57.0 155:23.0 157:2947.0 158:308.0 159:1346.0 160:135.0 161:105.0 163:564.0 164:7…				0.84	1	1260	1109	1086	1047	927	1190	2035	1018	1222	249	1277	1217	756	499
3204	362716	212	3204	85:711.0 86:364.0 87:206.0 88:975.0 89:135.0 90:256.0 91:122.0 92:99.0 93:150.0 94:15.0 95:27.0 96:246.0 97:71.0 98:62.0 99:180.0 100:1150.0 101:1197.0 102:158.0 103:8164.0 104:1154.0 105:540.0 106:200.0 107:351.0 108:107.0 109:102.0 110:1012.0 111:112.0 113:221.0 114:485.0 115:1934.0 116:1538.0 117:76.0 118:468.0 119:337.0 120:607.0 121:86.0 122:16.0 123:38.0 126:19.0 128:76.0 129:3386.0 130:446…				0.05	0	197	233	418	399	366	303	287	268	512	619	855	974	367	118
3182	864701	204	3182	85:60.0 88:2.0 89:101.0 90:26.0 91:76.0 92:14.0 99:38.0 101:601.0 103:1037.0 104:1.0 108:28.0 109:44.0 110:154.0 111:36.0 113:21.0 115:98.0 116:308.0 117:1222.0 118:58.0 122:5.0 126:26.0 127:8.0 129:1248.0 131:179.0 133:352.0 134:265.0 139:2.0 141:3.0 142:41.0 143:353.0 144:29.0 147:2041.0 148:334.0 149:300.0 152:18.0 155:86.0 157:221.0 158:59.0 167:7.0 168:5.0 169:341.0 170:70.0 171:53.0 172:45.…				0.74	1	6480	2281	3153	5379	2927	2385	5889	2788	2336	4220	10971	20686	8620	15343
3173	517075	217	3173	85:84.0 86:33.0 88:82.0 89:182.0 97:32.0 98:150.0 99:653.0 100:70.0 101:227.0 102:112.0 103:1042.0 107:169.0 109:3.0 110:25.0 111:132.0 112:215.0 113:129.0 115:122.0 116:262.0 117:541.0 118:119.0 127:152.0 128:22.0 129:2292.0 130:601.0 131:298.0 133:684.0 134:4.0 135:31.0 143:886.0 144:57.0 147:1664.0 149:278.0 155:65.0 184:60.0 189:74.0 190:46.0 191:22.0 199:18.0 203:26.0 204:63.0 205:5.0 217:98…				0.05	0.33	1181	1036	1382	1406	1422	1123	1891	1057	1042	1658	1629	2407	1236	849
3161	756161	204	3161	85:7877.0 86:1956.0 87:12708.0 88:4005.0 89:22913.0 90:2366.0 91:1622.0 92:351.0 93:277.0 94:699.0 95:1464.0 96:351.0 97:3427.0 98:1243.0 99:9190.0 100:1529.0 101:39623.0 102:6960.0 103:113537.0 104:11023.0 105:7035.0 106:377.0 107:68.0 108:234.0 109:4309.0 110:217.0 111:6158.0 112:875.0 113:10413.0 114:2040.0 115:22221.0 116:18861.0 117:131355.0 118:14132.0 119:12625.0 120:1067.0 121:793.0 122:2…				0.11	0	1102	718	1071	1123	1162	1087	1514	937	1127	965	1207	1648	854	668
3143	459926	155	3143	88:126.0 100:234.0 103:134.0 105:27.0 110:51.0 112:72.0 126:44.0 133:135.0 139:377.0 147:1501.0 155:3104.0 177:18.0 202:16.0 205:20.0 206:18.0 231:22.0 239:27.0 390:12.0 397:13.0 440:18.0 443:20.0 455:23.0 477:17.0				0.21	0.33	493	326	615	608	609	501	581	340	687	838	695	1352	803	950
3029	605198	223	3029	85:1116.0 86:185.0 87:101.0 88:159.0 89:276.0 91:1571.0 92:139.0 93:1385.0 94:86.0 95:916.0 96:6.0 97:258.0 98:12.0 99:117.0 101:478.0 102:166.0 103:1545.0 104:182.0 105:989.0 106:71.0 107:1562.0 108:87.0 109:906.0 110:49.0 111:464.0 113:4.0 115:150.0 116:128.0 117:7251.0 118:815.0 119:900.0 120:26.0 121:668.0 122:46.0 123:952.0 124:18.0 125:149.0 126:173.0 128:337.0 130:165.0 131:590.0 132:5.0 1…				0.05	0.33	146	242	481	362	599	378	194	160	261	716	652	4451	310	857
2900	569952	156	2900	85:1329.0 86:310.0 87:60.0 88:392.0 90:157.0 92:2.0 93:10.0 94:48.0 95:100.0 98:70.0 99:90.0 100:1686.0 101:305.0 102:1931.0 103:660.0 104:115.0 105:3.0 107:24.0 108:30.0 109:7.0 110:50.0 112:15.0 113:134.0 114:378.0 115:568.0 116:423.0 117:177.0 119:1.0 120:74.0 122:1.0 126:7.0 127:140.0 128:1247.0 129:638.0 130:646.0 131:777.0 132:337.0 133:217.0 134:99.0 135:4.0 136:1.0 137:1.0 138:37.0 140:26…				0.32	0.33	1134	1583	1689	1169	1562	984	1155	5809	1882	984	1489	1086	936	440
2749	468334	218	2749	85:265.0 86:100.0 87:318.0 93:20.0 98:25.0 99:147.0 100:799.0 101:334.0 102:111.0 107:47.0 110:32.0 111:1.0 112:105.0 113:22.0 114:412.0 115:182.0 116:89.0 117:407.0 118:410.0 128:1293.0 129:387.0 130:1760.0 131:342.0 132:222.0 134:153.0 140:26.0 142:4.0 144:273.0 146:125.0 147:629.0 148:66.0 149:107.0 153:1.0 155:94.0 156:14.0 158:24.0 159:18.0 160:2.0 167:25.0 170:412.0 171:155.0 172:58.0 173:4…				0.37	0.33	1004	877	1230	1005	1162	896	1179	877	1250	828	1343	2601	1111	1464
2673	401189	144	2673	86:271.0 88:3.0 89:7.0 94:6.0 95:1.0 97:19.0 98:258.0 100:246.0 102:177.0 105:14.0 106:298.0 107:30.0 108:66.0 109:12.0 110:37.0 111:2.0 112:16.0 114:296.0 119:11.0 123:1.0 125:11.0 126:1578.0 127:485.0 128:140.0 129:81.0 130:192.0 136:5.0 139:99.0 140:62.0 141:68.0 143:6.0 144:2734.0 145:310.0 146:7.0 149:14.0 151:40.0 152:105.0 153:18.0 154:161.0 157:2.0 166:235.0 167:770.0 168:138.0 171:75.0 1…				0.26	0.33	1141	1122	1387	1027	1499	1208	1258	1035	1613	967	1250	3120	1161	1890
2575	563223	279	2575	85:117.0 88:37.0 89:392.0 90:119.0 91:356.0 94:76.0 95:152.0 99:227.0 100:194.0 102:234.0 103:486.0 104:105.0 105:465.0 106:200.0 107:529.0 108:62.0 109:88.0 110:741.0 111:47.0 112:92.0 114:17.0 115:425.0 116:198.0 117:91.0 118:824.0 119:305.0 120:30.0 123:56.0 124:87.0 125:7.0 127:49.0 128:316.0 129:27.0 131:38.0 132:151.0 135:217.0 136:2.0 137:124.0 139:11.0 140:60.0 141:282.0 142:26.0 143:6.0 …				0.37	0.67	1337	752	1459	1465	1779	1214	1659	1057	1498	1065	1045	1812	1058	437
2568	800444	156	2568	85:67.0 86:356.0 89:340.0 97:50.0 98:400.0 99:45.0 100:411.0 101:35.0 102:26.0 103:1028.0 104:34.0 107:18.0 112:132.0 113:107.0 115:28.0 116:285.0 117:328.0 120:11.0 127:1404.0 128:321.0 129:888.0 131:47.0 133:438.0 134:19.0 140:507.0 141:283.0 142:183.0 143:83.0 144:111.0 146:154.0 147:1896.0 148:335.0 149:83.0 151:92.0 152:6.0 153:38.0 154:109.0 155:538.0 156:9197.0 157:1176.0 158:712.0 159:88.…				0.21	0.33	2065	1766	2062	1771	1692	1365	1867	1533	1452	1667	1120	2689	1171	2284
2438	492298	245	2438	86:503.0 88:17.0 89:116.0 90:4.0 93:88.0 95:113.0 96:66.0 97:168.0 98:89.0 99:8.0 100:314.0 101:247.0 102:27.0 103:1128.0 104:51.0 107:91.0 110:29.0 111:25.0 112:33.0 113:187.0 114:59.0 115:108.0 116:201.0 125:16.0 127:112.0 128:62.0 129:1199.0 130:50.0 131:268.0 132:1.0 133:674.0 136:3.0 140:734.0 141:200.0 142:241.0 143:310.0 144:116.0 146:71.0 147:4685.0 148:901.0 149:165.0 153:27.0 154:7.0 15…				0.21	0	810	675	739	615	930	819	738	634	375	698	877	1020	694	362
2405	560224	200	2405	85:194.0 86:203.0 88:33.0 89:725.0 90:158.0 92:109.0 93:3.0 99:45.0 100:62.0 102:537.0 106:13.0 107:25.0 110:1660.0 113:12.0 117:357.0 126:67.0 130:530.0 131:36.0 134:109.0 149:111.0 171:249.0 172:12.0 183:83.0 184:203.0 200:2498.0 201:199.0 202:34.0 203:42.0 211:6.0 215:483.0 218:15.0 229:23.0 241:80.0 244:78.0 299:20.0 313:1.0 316:103.0 354:5.0 372:3.0 382:26.0 397:9.0 404:11.0 431:33.0				0.47	0.33	2752	2364	3167	2979	4416	3402	4281	2286	3063	1212	1472	1919	1422	622
2403	424868	174	2403	85:166.0 86:217.0 89:1992.0 90:139.0 91:108.0 93:15.0 98:276.0 99:150.0 100:826.0 101:87.0 102:253.0 103:48.0 104:3.0 107:170.0 109:47.0 110:34.0 111:1.0 112:11.0 114:46.0 115:22.0 126:69.0 127:287.0 128:100.0 129:42.0 130:267.0 133:3.0 134:139.0 137:6.0 142:74.0 143:20.0 144:269.0 147:632.0 149:155.0 151:16.0 154:174.0 156:27.0 157:66.0 158:105.0 160:1.0 163:48.0 170:15.0 172:106.0 173:46.0 174:…				0.11	0	2115	1478	1932	2299	1433	1702	1404	1526	1295	1245	1459	1476	1080	796
2394	882646	204	2394	86:357.0 88:25.0 94:1.0 96:6.0 98:242.0 99:45.0 100:399.0 101:19.0 102:167.0 107:3.0 110:82.0 111:1.0 112:2.0 113:4.0 114:129.0 116:474.0 120:7.0 121:4.0 122:20.0 124:2.0 126:54.0 128:175.0 129:168.0 130:50.0 135:2.0 137:1.0 138:2.0 139:2.0 140:100.0 142:54.0 144:128.0 146:1.0 147:78.0 148:10.0 150:1.0 151:2.0 154:39.0 156:152.0 158:89.0 160:38.0 161:1.0 168:67.0 170:43.0 172:33.0 174:777.0 175:5…				0.11	0.33	7171	8068	6520	8880	7793	8107	8271	7391	6415	3139	4344	16668	9313	2533
2197	783720	218	2197	86:255.0 94:20.0 97:32.0 99:39.0 101:183.0 102:126.0 103:14.0 112:23.0 114:34.0 116:42.0 122:27.0 128:387.0 129:286.0 130:97.0 141:31.0 143:5.0 146:31.0 156:39.0 157:131.0 158:55.0 160:20.0 169:43.0 170:2.0 171:26.0 174:62.0 181:14.0 182:21.0 183:4.0 184:18.0 186:66.0 187:63.0 189:5.0 192:32.0 194:7.0 202:82.0 204:19.0 209:19.0 211:13.0 212:36.0 217:122.0 218:2355.0 219:464.0 220:184.0 221:70.0 2…				0.16	0	637	268	308	846	592	669	352	396	306	902	689	1774	425	624
2193	594117	292	2193	86:163.0 87:325.0 88:467.0 89:590.0 90:91.0 91:66.0 92:32.0 94:47.0 97:15.0 99:117.0 101:1733.0 102:1159.0 103:10610.0 104:1025.0 105:396.0 107:19.0 108:1.0 113:94.0 114:145.0 115:70.0 116:1948.0 117:4605.0 118:638.0 119:478.0 120:66.0 122:13.0 126:81.0 129:1036.0 130:1051.0 131:1101.0 132:82.0 133:1631.0 134:272.0 135:101.0 137:14.0 139:22.0 141:162.0 142:194.0 143:1146.0 144:188.0 145:203.0 146…				0.58	0.33	1519	2641	1085	2455	3412	2761	3518	206	2359	2073	1977	2029	634	1215
2044	741417	174	2044	86:811.0 88:4.0 89:6.0 94:67.0 95:38.0 99:86.0 100:379.0 101:1.0 102:162.0 103:17.0 104:1.0 105:1.0 107:78.0 114:16.0 115:1.0 116:5.0 117:834.0 118:54.0 127:93.0 128:74.0 129:283.0 130:227.0 131:39.0 132:283.0 133:5.0 139:18.0 140:2.0 142:33.0 145:140.0 146:33.0 147:26.0 148:4.0 149:2.0 158:16.0 168:13.0 172:201.0 173:33.0 174:3953.0 175:685.0 176:248.0 189:1.0 191:1.0 204:15.0 207:1.0 214:2.0 21…				0.68	0.33	1443	1380	1473	1358	1609	1451	1988	1371	1127	1564	1967	2216	1408	797
2017	905961	174	2017	85:567.0 86:1744.0 88:18.0 91:22.0 94:58.0 95:149.0 96:128.0 98:51.0 99:305.0 100:777.0 101:79.0 102:528.0 105:2.0 108:47.0 110:97.0 111:24.0 112:39.0 113:77.0 114:106.0 116:113.0 119:38.0 122:17.0 123:55.0 124:18.0 125:1.0 127:19.0 128:50.0 129:98.0 130:151.0 131:139.0 132:53.0 139:4.0 140:6.0 142:35.0 146:19.0 147:595.0 149:43.0 152:47.0 153:6.0 155:55.0 156:64.0 158:78.0 159:145.0 160:48.0 161…				0.68	0.67	2059	2464	5088	4482	2909	2731	1781	2569	4681	6531	11802	16069	6392	6985
1996	320124	156	1996	86:83.0 91:85.0 99:95.0 100:1096.0 101:21.0 102:128.0 107:34.0 109:27.0 110:81.0 112:9.0 114:6.0 118:7.0 124:1.0 126:21.0 127:116.0 128:172.0 129:23.0 130:332.0 132:33.0 136:32.0 139:78.0 142:23.0 143:63.0 146:250.0 152:6.0 155:16.0 156:5187.0 157:567.0 158:244.0 160:193.0 172:5.0 184:145.0 186:19.0 193:138.0 194:17.0 196:7.0 199:12.0 200:21.0 212:32.0 216:2.0 217:39.0 227:20.0 238:3.0 245:22.0 2…				0.95	1	3574	2558	3835	3250	3619	5683	4431	2682	3191	2441	3576	6115	3152	2712
1981	422675	103	1981	87:36.0 94:11.0 99:55.0 101:101.0 102:156.0 103:8936.0 104:810.0 105:257.0 107:9.0 110:127.0 111:11.0 112:49.0 113:29.0 114:67.0 118:68.0 119:49.0 122:8.0 123:22.0 127:6.0 128:8.0 129:1123.0 130:142.0 131:348.0 132:5.0 133:377.0 136:4.0 144:2.0 147:2152.0 148:60.0 149:259.0 150:38.0 151:3.0 156:62.0 161:22.0 162:14.0 175:54.0 176:30.0 177:139.0 182:4.0 183:60.0 184:5.0 185:4.0 186:51.0 187:20.0 1…				0.63	0	4655	1532	1836	3476	9010	6576	7884	3969	6573	3712	3653	3290	2871	1092
1830	742641	156	1830	86:407.0 92:63.0 96:14.0 97:32.0 100:272.0 101:4.0 103:145.0 107:13.0 108:5.0 117:347.0 129:122.0 130:155.0 131:81.0 132:3.0 134:22.0 136:2.0 139:5.0 140:82.0 141:52.0 142:22.0 143:17.0 152:23.0 154:42.0 156:4987.0 157:877.0 158:635.0 160:53.0 169:27.0 170:11.0 172:3.0 174:1361.0 175:155.0 176:87.0 190:15.0 195:1.0 197:3.0 199:14.0 204:168.0 205:10.0 206:44.0 215:1.0 217:120.0 220:31.0 227:11.0 2…				0.26	1	5262	5219	6200	4884	2993	2386	3736	2634	3587	2644	3673	3887	2371	2409
1809	873701	174	1809	86:584.0 100:398.0 101:71.0 102:68.0 103:33.0 115:11.0 117:145.0 128:91.0 129:62.0 130:390.0 142:294.0 144:88.0 146:39.0 147:447.0 158:48.0 160:665.0 161:15.0 172:52.0 173:133.0 174:3397.0 175:482.0 176:101.0 201:22.0 258:36.0 262:3.0 274:17.0 344:42.0 356:371.0 357:76.0				0.32	0	1389	806	1229	974	1341	1308	1236	991	1510	1469	2390	3663	1778	2871
1771	527322	166	1771	85:27.0 86:81.0 88:48.0 90:162.0 91:64.0 92:54.0 96:65.0 98:14.0 99:48.0 100:928.0 101:109.0 102:193.0 103:99.0 104:26.0 105:34.0 108:6.0 110:341.0 112:20.0 113:92.0 114:53.0 115:169.0 116:150.0 118:526.0 119:75.0 120:60.0 126:84.0 128:141.0 129:9.0 130:224.0 131:171.0 132:160.0 133:68.0 134:282.0 136:18.0 138:883.0 139:2.0 140:106.0 141:52.0 142:439.0 143:25.0 144:149.0 146:8.0 147:1349.0 148:47…				0.05	0	465	690	2030	795	1060	1061	983	1506	1962	1574	2398	1953	1198	1197
1746	766150	156	1746	95:5.0 96:2.0 98:5.0 100:122.0 101:177.0 102:33.0 103:10.0 106:2.0 107:4.0 110:39.0 113:4.0 116:106.0 117:1181.0 118:81.0 119:62.0 121:1.0 123:2.0 129:297.0 130:152.0 131:277.0 132:18.0 133:303.0 134:137.0 135:1.0 138:3.0 140:87.0 141:140.0 143:107.0 147:825.0 151:56.0 156:5457.0 157:957.0 158:867.0 159:63.0 160:11.0 161:42.0 166:16.0 168:15.0 170:11.0 171:8.0 173:1.0 175:45.0 178:8.0 179:1.0 180…				0.74	1	13604	12866	15372	12093	8400	7656	9805	7594	7853	4630	6313	8727	5685	5389
1735	731141	156	1735	85:149.0 86:198.0 89:144.0 90:8.0 95:86.0 99:148.0 100:489.0 101:389.0 102:66.0 103:83.0 104:3.0 107:4.0 108:18.0 109:43.0 111:104.0 112:133.0 113:79.0 114:104.0 115:232.0 116:270.0 117:232.0 118:44.0 119:5.0 123:31.0 126:174.0 128:153.0 129:1095.0 130:467.0 131:247.0 132:84.0 133:220.0 134:94.0 135:119.0 139:34.0 140:282.0 141:61.0 142:162.0 143:224.0 144:95.0 145:38.0 147:815.0 148:170.0 149:15…				0.47	0.67	6215	5718	6700	4259	1887	1648	1982	1701	2303	1642	2133	3567	1978	2456
1732	686299	142	1732	86:542.0 89:43.0 98:70.0 99:458.0 100:1124.0 101:406.0 102:178.0 103:60.0 109:43.0 112:245.0 113:321.0 114:72.0 117:325.0 118:30.0 124:9.0 126:158.0 128:849.0 129:112.0 130:374.0 132:220.0 133:78.0 140:442.0 141:224.0 142:28439.0 143:4770.0 144:1865.0 145:172.0 146:90.0 147:288.0 148:555.0 149:154.0 153:35.0 154:176.0 155:84.0 156:16.0 157:330.0 158:494.0 162:15.0 166:22.0 170:129.0 171:59.0 172:…				0.37	0.67	674	643	709	678	817	580	695	773	700	699	831	2040	760	3202
1725	627764	120	1725	89:1.0 91:2446.0 92:495.0 93:2058.0 94:1249.0 96:5.0 97:3.0 101:34.0 103:316.0 105:67.0 107:165.0 110:42.0 111:2.0 116:7.0 117:1199.0 119:378.0 120:3861.0 121:3647.0 122:304.0 135:5.0 140:55.0 141:15.0 142:231.0 143:15.0 146:6.0 147:13.0 149:10.0 174:12.0 179:7.0 181:47.0 185:5.0 199:1.0 206:1.0 207:4.0 208:52.0 214:1775.0 215:226.0 222:4.0 223:2.0 225:3.0 241:84.0 253:1.0 257:386.0 258:94.0 265:…				0.21	0.33	2188	1794	3642	4413	7230	3918	3487	2452	5777	2691	3102	8267	3684	2676
1721	844722	156	1721	85:5.0 107:146.0 129:72.0 132:28.0 140:56.0 154:30.0 155:27.0 156:3585.0 157:645.0 158:584.0 159:27.0 174:1.0 207:36.0 217:26.0 238:1.0 260:13.0 282:13.0 300:4.0 369:25.0 416:15.0 459:27.0 460:8.0 489:5.0				0.95	1	20020	28269	30064	26916	24591	16983	23919	16645	16049	12174	13816	14548	10989	10346
1717	809765	156	1717	86:223.0 90:13.0 93:25.0 99:101.0 100:229.0 101:52.0 109:21.0 113:6.0 114:41.0 115:59.0 116:311.0 128:47.0 129:352.0 130:7.0 132:19.0 140:54.0 141:16.0 142:49.0 147:211.0 149:34.0 154:50.0 155:21.0 156:4506.0 157:1004.0 158:631.0 159:97.0 161:1.0 168:7.0 170:25.0 171:31.0 172:125.0 181:3.0 199:9.0 211:58.0 213:30.0 214:12.0 217:59.0 228:1.0 234:9.0 237:3.0 241:20.0 242:9.0 260:1.0 299:88.0 303:1.…				0.95	1	8101	7776	8400	4050	9016	6339	9101	8128	7283	4985	6258	6637	4064	3770
1715	522196	217	1715	90:31.0 97:481.0 98:89.0 103:523.0 104:9.0 108:75.0 110:77.0 111:198.0 112:51.0 113:87.0 114:22.0 116:478.0 117:70.0 118:71.0 124:36.0 129:385.0 130:14.0 131:369.0 132:106.0 133:337.0 135:48.0 143:177.0 147:748.0 148:376.0 149:143.0 169:68.0 171:42.0 178:9.0 185:2.0 189:121.0 190:2.0 191:93.0 214:36.0 215:151.0 217:4267.0 218:897.0 219:366.0 220:20.0 225:6.0 226:7.0 227:29.0 230:74.0 231:2.0 239:…				0.89	1	3538	3244	4215	6042	5286	4856	7537	3641	4395	3955	6569	7981	2847	1780
1713	717217	156	1713	86:7.0 90:50.0 93:19.0 95:103.0 97:85.0 98:12.0 99:247.0 100:40.0 101:37.0 105:3.0 109:4.0 111:3.0 112:23.0 114:4.0 115:184.0 116:112.0 117:916.0 119:3.0 120:1.0 123:1.0 125:11.0 128:17.0 129:472.0 130:279.0 132:199.0 135:1.0 138:29.0 140:62.0 142:117.0 143:154.0 144:46.0 145:169.0 146:2.0 150:23.0 154:25.0 156:5109.0 157:938.0 158:613.0 159:270.0 160:2.0 169:9.0 170:21.0 171:1.0 172:25.0 173:64.…				0.95	1	8232	7483	7677	5797	5018	3969	6245	4007	5106	3816	5414	6439	3557	2408
1708	759197	156	1708	85:9.0 86:126.0 90:10.0 93:21.0 100:99.0 103:125.0 104:26.0 108:7.0 110:32.0 116:155.0 140:82.0 141:70.0 142:96.0 149:37.0 153:32.0 154:8.0 156:6197.0 157:986.0 158:924.0 160:8.0 172:7.0 174:10.0 181:27.0 182:12.0 183:18.0 188:41.0 196:23.0 203:150.0 204:25.0 207:15.0 209:177.0 214:5.0 217:72.0 225:95.0 229:70.0 230:89.0 232:22.0 253:20.0 258:3.0 260:20.0 265:360.0 266:8.0 280:17.0 297:5.0 299:40…				0.42	0.67	10627	9092	6060	7982	3195	2387	3569	2966	3124	1790	2239	3740	3156	2978
1702	677891	156	1702	85:89.0 86:61.0 87:45.0 88:25.0 89:42.0 90:13.0 95:15.0 98:5.0 99:5.0 100:265.0 101:85.0 103:271.0 107:46.0 110:66.0 113:54.0 114:36.0 116:187.0 117:661.0 125:25.0 126:107.0 129:288.0 140:210.0 141:61.0 142:197.0 143:31.0 144:19.0 145:34.0 148:71.0 154:84.0 155:66.0 156:7779.0 157:1420.0 158:1228.0 159:8.0 160:45.0 168:30.0 169:47.0 170:27.0 172:72.0 173:113.0 174:16.0 182:7.0 217:77.0 227:203.0 …				0.16	0	4220	4001	4796	3625	2351	2336	2922	2601	3620	1791	2997	3425	2078	2631
1699	574686	180	1699	85:41.0 87:9.0 88:4.0 89:92.0 90:263.0 92:60.0 93:12.0 94:79.0 98:175.0 100:1575.0 101:423.0 102:376.0 103:506.0 104:121.0 105:17.0 107:173.0 108:44.0 110:481.0 111:42.0 112:65.0 114:187.0 115:253.0 116:171.0 117:240.0 118:982.0 119:115.0 120:121.0 124:175.0 126:313.0 127:161.0 128:385.0 129:294.0 130:998.0 132:299.0 133:390.0 134:228.0 135:23.0 136:1.0 137:1.0 138:17.0 142:107.0 143:94.0 144:5.0…				0.74	1	4129	6576	5805	4692	4187	4112	3372	25090	7118	9559	5988	6453	4237	6389
1690	525027	204	1690	85:267.0 86:1.0 87:177.0 88:58.0 89:186.0 97:253.0 98:20.0 99:116.0 100:88.0 101:1989.0 102:67.0 103:1777.0 104:23.0 105:156.0 107:168.0 111:25.0 112:33.0 113:166.0 115:229.0 116:1289.0 117:1250.0 118:151.0 119:87.0 127:27.0 128:12.0 129:2427.0 130:123.0 131:1303.0 132:131.0 133:2316.0 134:16.0 140:71.0 141:150.0 142:54.0 143:1014.0 144:55.0 145:12.0 147:9915.0 148:1531.0 149:1494.0 151:26.0 156:…				0	0	279	201	222	230	642	345	595	264	434	388	346	439	519	124
1684	743774	262	1684	85:4327.0 86:2186.0 87:3461.0 88:2118.0 89:32761.0 90:2625.0 91:1533.0 92:170.0 93:407.0 94:368.0 95:624.0 96:729.0 97:2507.0 98:1747.0 99:1982.0 100:6529.0 101:7703.0 102:2830.0 103:88682.0 104:8750.0 105:10214.0 106:883.0 107:193.0 108:349.0 109:388.0 110:1104.0 111:1111.0 112:417.0 113:2639.0 114:28715.0 115:5538.0 116:5143.0 117:46121.0 118:4935.0 119:5857.0 120:563.0 121:271.0 122:71.0 123:1…				0.26	0	231	173	195	208	138	92	194	1345	165	241	186	330	177	76
1673	540033	217	1673	85:574.0 87:170.0 88:5.0 89:741.0 92:86.0 95:107.0 96:86.0 97:1417.0 98:79.0 99:841.0 101:4672.0 102:364.0 103:4626.0 104:481.0 105:338.0 106:10.0 109:151.0 110:200.0 111:535.0 112:104.0 113:401.0 114:112.0 115:1096.0 116:3061.0 117:3411.0 118:607.0 119:438.0 125:36.0 128:85.0 129:6528.0 130:698.0 131:2573.0 133:7145.0 134:174.0 135:1000.0 140:160.0 141:374.0 142:172.0 143:2551.0 144:304.0 145:33…				0.26	0.33	2112	1599	2554	1534	2389	1306	2453	2053	1799	612	1593	2355	2406	1207
1666	492549	174	1666	85:1225.0 86:33333.0 87:3522.0 88:1713.0 89:341.0 90:379.0 91:488.0 92:243.0 93:83.0 94:113.0 95:213.0 96:353.0 97:1092.0 98:1656.0 99:1490.0 100:26504.0 101:3551.0 102:4716.0 103:810.0 104:1465.0 105:105.0 106:1471.0 107:599.0 108:162.0 110:495.0 111:70.0 112:988.0 113:3825.0 114:1971.0 115:1587.0 116:2196.0 117:1071.0 118:921.0 119:400.0 120:3839.0 121:419.0 122:184.0 123:3.0 124:66.0 125:184.0…				0.21	0.67	6036	3546	4608	5298	4312	4057	3752	4210	3715	3907	6842	7218	2338	5761
1661	631457	174	1661	85:5066.0 86:90202.0 87:9563.0 88:12245.0 89:1089.0 90:312.0 93:5.0 95:178.0 96:159.0 97:1143.0 98:4199.0 99:4660.0 100:46278.0 101:7513.0 102:10440.0 103:2705.0 104:659.0 105:9.0 106:310.0 108:4.0 109:158.0 110:577.0 111:439.0 112:15199.0 113:4665.0 114:6934.0 115:4758.0 116:7847.0 117:7818.0 118:1746.0 119:419.0 120:50.0 122:56.0 123:104.0 124:1379.0 125:251.0 126:3955.0 127:382.0 128:4739.0 12…				0.68	0.67	21886	25803	12019	23375	5155	7688	6233	11213	6304	31707	18823	16171	11632	17157
1380	294677	103	1380	93:59.0 95:25.0 96:318.0 97:80.0 98:217.0 99:340.0 100:323.0 101:168.0 102:345.0 103:10406.0 104:924.0 105:513.0 108:71.0 111:27.0 112:20.0 113:109.0 114:90.0 115:88.0 116:157.0 117:361.0 121:28.0 126:293.0 127:141.0 129:131.0 130:526.0 131:367.0 134:45.0 140:81.0 141:51.0 142:275.0 143:134.0 144:1100.0 145:168.0 146:129.0 147:603.0 148:93.0 149:65.0 150:29.0 151:35.0 152:42.0 154:65.0 155:27.0 1…				0	0	525	522	1475	718	963	841	887	742	1977	1230	1254	1561	1015	621
1173	239709	151	1173	85:1484.0 86:973.0 87:1788.0 88:856.0 89:410.0 90:111.0 92:84.0 96:292.0 97:192.0 98:163.0 100:519.0 101:220.0 102:858.0 103:2626.0 104:641.0 106:151.0 112:61.0 113:346.0 118:458.0 119:236.0 120:92.0 121:93.0 123:132.0 124:381.0 125:68.0 126:366.0 127:107.0 128:1367.0 129:381.0 130:2709.0 131:983.0 132:225.0 133:1233.0 135:598.0 137:405.0 138:40.0 139:84.0 140:33.0 144:108.0 146:2697.0 148:120.0 …				0.05	0	1366	1429	1628	454	720	1283	2206	1840	1527	1784	1897	3093	2408	1176
1029	220340	85	1029	85:9163.0 86:445.0 90:20.0 91:64.0 93:19.0 97:49.0 98:534.0 99:746.0 102:20.0 106:25.0 108:19.0 111:69.0 112:442.0 113:885.0 120:34.0 123:14.0 126:184.0 127:514.0 128:77.0 138:13.0 139:15.0 148:32.0 156:25.0 170:66.0 180:15.0 181:13.0 315:16.0 334:29.0 467:19.0 486:16.0				0.53	0	10325	8634	10355	10287	13391	7655	8822	7852	7724	13457	13360	14571	14868	9521
889	473671	180	889	85:155.0 86:88.0 87:28.0 88:199.0 89:1937.0 90:197.0 91:277.0 92:95.0 93:275.0 94:48.0 97:122.0 99:768.0 101:609.0 103:718.0 105:232.0 106:65.0 107:134.0 109:44.0 110:6712.0 115:333.0 120:45.0 123:43.0 127:599.0 129:232.0 134:448.0 135:232.0 136:108.0 137:99.0 139:60.0 140:34.0 144:172.0 145:241.0 146:99.0 150:74.0 151:55.0 152:449.0 153:114.0 154:245.0 155:84.0 159:143.0 163:178.0 165:17.0 166:5…				0.26	0.33	423	398	625	455	813	422	530	464	542	275	766	794	651	659
592	514932	142	592	85:277.0 86:159.0 87:88.0 89:124.0 92:69.0 95:29.0 96:75.0 98:149.0 99:580.0 100:416.0 101:145.0 102:96.0 103:188.0 104:36.0 107:34.0 111:30.0 112:39.0 113:124.0 114:49.0 116:119.0 117:406.0 118:68.0 119:68.0 122:7.0 125:49.0 126:138.0 127:201.0 128:95.0 130:149.0 131:263.0 132:46.0 133:325.0 140:67.0 141:61.0 142:7152.0 143:1057.0 144:313.0 145:88.0 147:2124.0 148:465.0 150:52.0 152:42.0 153:41.…				0	0	515	382	620	479	739	684	665	476	559	564	575	757	277	233
458	738853	113	458	85:649.0 86:521.0 87:68.0 88:122.0 89:196.0 93:107.0 94:186.0 95:668.0 96:502.0 98:503.0 99:1371.0 100:1073.0 101:366.0 102:140.0 104:68.0 106:148.0 108:92.0 109:99.0 111:171.0 112:228.0 113:8431.0 114:705.0 115:520.0 116:81.0 117:264.0 118:73.0 120:57.0 123:275.0 124:618.0 125:330.0 126:98.0 127:338.0 128:147.0 131:448.0 133:214.0 138:97.0 139:111.0 140:148.0 142:297.0 147:3420.0 148:542.0 150:5…				0.16	0	713	1050	1327	867	1157	866	1336	1019	1749	1126	1667	2197	739	454
448	311994	231	448	85:509.0 86:1330.0 87:691.0 88:243.0 90:393.0 91:505.0 93:33.0 94:133.0 97:140.0 99:597.0 100:8516.0 101:883.0 102:592.0 103:490.0 104:614.0 105:63.0 106:107.0 108:43.0 109:65.0 111:52.0 113:161.0 114:82.0 115:736.0 116:4174.0 117:438.0 118:397.0 119:109.0 120:2985.0 121:393.0 122:231.0 123:75.0 124:82.0 126:44.0 127:250.0 129:128.0 130:107.0 131:511.0 132:501.0 133:718.0 136:21.0 137:64.0 138:77…				1	0.67	7093	4964	8148	7852	16361	6319	12420	9043	5343	5078	5083	5854	5516	746
307	637461	174	307	85:52.0 86:1766.0 87:97.0 88:206.0 94:40.0 98:68.0 100:844.0 101:41.0 102:338.0 103:144.0 114:32.0 116:93.0 117:70.0 129:26.0 130:458.0 131:200.0 132:25.0 141:21.0 142:13.0 143:27.0 144:55.0 146:218.0 149:72.0 156:1031.0 157:77.0 160:54.0 164:17.0 168:223.0 170:30.0 172:89.0 173:56.0 174:5443.0 175:795.0 176:285.0 177:28.0 184:40.0 186:47.0 198:14.0 200:927.0 201:6.0 207:28.0 216:29.0 217:16.0 23…				1	1	32217	42491	43960	40987	37110	40325	43086	145472	55749	58845	58275	32663	38903	12567
236	874932	129	236	85:123.0 88:117.0 93:40.0 97:89.0 98:152.0 99:160.0 101:957.0 102:70.0 109:69.0 115:437.0 129:7841.0 130:1063.0 131:1201.0 139:25.0 146:41.0 151:17.0 189:31.0 192:51.0 198:20.0 200:28.0 201:2319.0 202:311.0 207:89.0 209:37.0 211:14.0 216:42.0 218:39.0 221:52.0 224:14.0 227:27.0 229:21.0 234:17.0 243:137.0 244:47.0 255:27.0 257:71.0 271:55.0 278:19.0 280:17.0 322:13.0 340:44.0 341:64.0 354:31.0 35…				0	0	5888	5857	6422	6125	6810	6432	7322	4891	6520	4757	5841	7912	5328	4592
204	604679	111	204	85:1820.0 86:1164.0 87:851.0 88:602.0 89:656.0 90:87.0 91:103.0 92:32.0 93:109.0 94:29.0 95:76.0 96:95.0 97:203.0 98:133.0 99:984.0 100:205.0 101:950.0 102:242.0 103:3697.0 104:339.0 105:174.0 107:57.0 108:45.0 109:102.0 110:102.0 111:30793.0 112:1832.0 113:569.0 114:145.0 115:3308.0 116:835.0 117:1625.0 118:221.0 119:148.0 120:50.0 121:28.0 122:16.0 123:75.0 124:53.0 125:95.0 126:107.0 127:285.0…				0	0	266	244	262	389	547	336	394	480	283	508	349	1117	371	234
168	878989	122	168	85:766.0 91:896.0 92:145.0 93:1368.0 94:1730.0 95:1772.0 96:3618.0 97:6361.0 98:1759.0 99:131.0 103:55.0 104:23.0 105:404.0 106:247.0 107:712.0 108:1348.0 109:747.0 110:2205.0 111:2234.0 112:1302.0 114:49.0 119:229.0 120:222.0 121:306.0 122:5497.0 123:1445.0 124:1560.0 125:862.0 126:347.0 128:42.0 129:33.0 130:36.0 132:25.0 133:231.0 134:281.0 135:236.0 136:4013.0 137:1139.0 138:966.0 139:309.0 1…				0.68	0.67	248	821	3241	1161	420	6091	1791	6079	1663	1143	587	1588	9420	349
134	974612	144	134	85:237.0 86:225.0 87:113.0 88:41.0 89:284.0 90:393.0 91:763.0 93:164.0 94:84.0 95:422.0 96:237.0 97:485.0 98:119.0 99:130.0 100:663.0 101:162.0 102:103.0 109:156.0 110:90.0 113:9.0 114:89.0 115:1137.0 116:5754.0 117:448.0 118:166.0 119:94.0 123:111.0 124:65.0 125:23.0 126:73.0 127:120.0 128:4434.0 129:482.0 130:423.0 131:12233.0 132:1190.0 133:272.0 134:106.0 136:146.0 137:50.0 138:74.0 139:25.0 …				0.68	0.33	1898	1797	4948	3281	2406	12271	3167	9899	2332	1650	717	1455	12368	2687
98	1247478	311	98	85:862.0 87:177.0 89:106.0 91:603.0 93:662.0 94:382.0 95:3186.0 96:1599.0 97:1429.0 98:932.0 99:597.0 100:292.0 101:474.0 102:127.0 103:1754.0 104:226.0 105:231.0 106:75.0 108:251.0 109:1190.0 110:300.0 111:564.0 113:917.0 114:149.0 115:361.0 116:286.0 117:163.0 121:202.0 122:127.0 123:357.0 124:214.0 125:236.0 126:203.0 127:935.0 128:330.0 129:14495.0 130:1536.0 131:528.0 138:187.0 142:1053.0 14…				0	0	298	353	638	331	412	336	418	342	886	898	983	914	1116	370
91	221732	100	91	86:379.0 87:581.0 89:1002.0 90:211.0 99:101.0 100:5992.0 101:1275.0 103:802.0 104:929.0 105:199.0 106:77.0 116:205.0 119:491.0 120:111.0 132:300.0 146:35.0 147:10413.0 148:1705.0 149:820.0 150:49.0 166:86.0 171:61.0 182:15.0 190:2322.0 240:45.0 259:417.0 260:71.0 261:56.0 385:22.0 436:12.0				0.95	1	10815	13538	11793	10725	15126	7776	28840	8755	10267	31683	14094	24927	28791	14653
68	195282	89	68	85:44.0 86:96.0 88:326.0 89:8563.0 90:646.0 91:381.0 95:22.0 98:171.0 101:31.0 102:62.0 103:193.0 104:6214.0 105:415.0 106:219.0 107:47.0 112:52.0 116:65.0 117:371.0 118:110.0 119:2268.0 120:228.0 121:23.0 124:16.0 133:71.0 143:20.0 148:1744.0 149:203.0 157:29.0 161:23.0 174:15.0 186:48.0 187:32.0 189:32.0 192:24.0 202:31.0 206:24.0 210:20.0 215:16.0 227:32.0 237:40.0 246:36.0 247:57.0 249:12.0 2…				1	0.67	6755	13881	11594	9899	5714	8016	12661	11267	19530	19946	21008	15717	7438	12438
54	773271	211	54	85:140.0 87:92.0 89:160.0 90:47.0 91:84.0 92:62.0 93:44.0 95:89.0 96:65.0 97:51.0 98:85.0 99:148.0 101:318.0 102:96.0 103:554.0 104:97.0 105:197.0 106:55.0 107:141.0 109:613.0 110:53.0 111:178.0 112:36.0 113:329.0 114:68.0 115:233.0 116:114.0 117:88.0 119:216.0 120:38.0 121:121.0 122:27.0 123:82.0 124:15.0 125:104.0 126:73.0 128:197.0 129:1920.0 130:179.0 131:605.0 132:90.0 133:2496.0 134:318.0 1…				1	1	1983	1633	3756	4004	1414	1399	7509	2355	5393	3850	5606	3402	3414	1791
