# Supplementary material for: Oxidative ornithine metabolism supports non-inflammatory C. difficile colonization
Source: Nat Metab. 2022 Jan 6;4(1):19–28. doi: 10.1038/s42255-021-00506-4 (PMC8803604; doi:10.1038/s42255-021-00506-4)
Supplement: Supplementary file 3 — Differential expression analysis of 630 WT versus 630 Tox− in the presence of DC1 and 2; DESeq2 Wald test, Benjamini–Hochberg FDR correction. [file 42255_2021_506_MOESM3_ESM.xlsx]

## Sheet: Table_S2
Differential expression analysis of 630 WT vs 630 Tox- in the presence of Defined Communities 1 and 2.
				Defined Community 1			Defined Community 2			Combined 2 communities
gene_ID	locus_tag	gene_name	protein_ID	-log10 adjusted P-value WT / Tox-	WT / Tox- log2 fold-change	log2 fold-change st error	-log10 adjusted P-value WT / Tox-	WT / Tox- log2 fold-change	log2 fold-change st error	-log10 adjusted P-value WT / Tox-	WT / Tox- log2 fold-change	log2 fold-change st error	gene_description
CD630_23900	CD630_23900	-	YP_001088902.1	0.450365	-1.03253	0.343578	1.40911	-1.42655	0.408186	3.01877	-1.16251	0.232326	beta-lactams repressor
ord	CD630_04420	ord	YP_001086913.1	0	-1.29902	0.56436	4.54122	-3.49793	0.64663	3.01222	-2.48872	0.50562	2,4-diaminopentanoate dehydrogenase
oraS	CD630_04450	oraS	YP_001086916.1	0	-1.1976	0.572212	3.80023	-3.30869	0.653803	2.96518	-2.55237	0.535715	D-ornithine aminomutase S component
ortB	CD630_04440	ortB	YP_001086915.1	0.113685	-1.55329	0.597984	3.04456	-2.99575	0.654796	2.96518	-2.45693	0.510185	2-amino-4-ketopentanoate thiolase subunit beta
ortA	CD630_04430	ortA	YP_001086914.1	0.00868729	-1.46577	0.603905	3.05892	-3.43631	0.746999	2.34358	-2.28436	0.52707	2-amino-4-ketopentanoate thiolase subunit alpha
oraE	CD630_04460	oraE	YP_001086917.1	0	-1.38809	0.589815	2.00053	-2.50356	0.63633	2.18455	-2.00141	0.472778	D-ornithine aminomutase E component
CD630_04490	CD630_04490	-	YP_001086920.1	0.54642	-1.54478	0.49101	2.1514	-2.2229	0.55162	2.00829	-1.71279	0.417177	NhaA family Na+/H+ antiporter
scoB	CD630_26780	scoB	YP_001089189.1	0	-2.54976	0.70948	0	-2.86309	0.751212	1.60627	-3.14517	0.812785	succinyl CoA:3-oxoacid CoA-transferase subunit B
CD630_04470	CD630_04470	-	YP_001086918.1	0.27272	-1.47635	0.533166	2.6045	-2.62256	0.608608	1.40512	-1.7475	0.469812	reactivating factor for adenosylcobalamine-dependent D-ornithine aminomutase
cooS_1	CD630_01740	cooS	YP_001086644.1	0	-0.503954	0.227126	1.67568	-0.940527	0.251614	1.40512	-0.776571	0.207807	carbon monoxide dehydrogenase
CD630_15810	CD630_15810	-	YP_001088081.1	0	-0.767967	0.343857	1.39543	-1.26135	0.363088	1.40512	-1.074	0.289545	hypothetical protein CD630_15810
CD630_26800	CD630_26800	-	YP_001089191.1	0	-1.66882	0.749237	1.40911	-3.33229	0.954321	1.10618	-2.17987	0.622252	permease
pflD_2	CD630_32820	pflD	YP_001089798.1	0.179289	-0.593328	0.222662	0.253583	-0.570061	0.252694	1.03447	-0.573967	0.166569	pyruvate formate-lyase
CD630_22610	CD630_22610	-	YP_001088775.1	0.54642	-0.893286	0.283919	0.253583	-0.730942	0.32418	0.772009	-0.794633	0.244263	M24 family peptidase
CD630_28310	CD630_28310	-	YP_001089344.1	0	-0.718971	0.347802	0.464193	-1.08675	0.40856	0.715846	-1.02509	0.322262	adhesin
CD630_36051	CD630_36051	-	YP_001090130.1	0.234348	-0.809567	0.298178	0.652196	-1.04183	0.357057	0.645652	-0.827101	0.264867	ferredoxin
CD630_34460	CD630_34460	-	YP_001089966.1	0	0.166026	1.28005	0	-0.104416	1.03514	0.610591	-3.09399	1.00192	exoaminopeptidase
proC_2	CD630_32810	proC	YP_001089797.1	0	-0.490507	0.262181	0.597951	-0.869468	0.308894	0.600355	-0.770794	0.251024	pyrroline-5-carboxylate reductase
CD630_36200	CD630_36200	-	YP_001090143.1	0	-0.747787	0.449325	0.622395	-1.36688	0.480002	0.532788	-1.04899	0.348091	hypothetical protein CD630_36200
sspA	CD630_26880	sspA	YP_001089199.1	0	-0.775329	0.394535	0.400081	-1.06564	0.419655	0.416118	-0.884788	0.303186	small, acid-soluble spore protein
CD630_24020	CD630_24020	-	YP_001088914.1	0	-0.590549	0.307332	0.200549	-0.810249	0.374292	0.416118	-0.727264	0.249835	cell wall hydrolase
CD630_03580	CD630_03580	-	YP_001086825.1	0	-1.20936	0.594284	0.110871	-1.27078	0.673682	0.391562	-1.39481	0.486844	conjugative transposon protein
thlA2	CD630_26760	thlA2	YP_001089187.1	0	-1.91163	0.667149	0	-2.2345	0.687666	0.391562	-2.47246	0.859995	acetoacetyl-CoA thiolase 2
etfA_1	CD630_08050	etfA	YP_001087282.1	0	-0.794513	0.443609	0.200549	-1.12274	0.517469	0.368034	-1.03997	0.366338	electron transfer flavoprotein subunit alpha
CD630_32770	CD630_32770	-	YP_001089793.1	0	-0.686658	0.404933	0.486569	-1.29317	0.48039	0.308797	-0.901781	0.325665	PTS system mannose/fructose/sorbose transporter subunit IIC
CD630_28110	CD630_28110	-	YP_001089324.1	0	0.0198461	0.972137	0	1.03962	0.968939	0.262664	-1.92832	0.710846	hypothetical protein CD630_28110
CD630_34420	CD630_34420	-	YP_001089962.1	0	-0.675038	0.837407	0	-0.852414	0.848931	0.262664	-1.77324	0.656272	M24 family peptidase
scoA	CD630_26770	scoA	YP_001089188.1	0	-2.20112	0.714625	0	-2.8724	0.756935	0.246637	-1.57005	0.585406	succinyl CoA:3-oxoacid CoA-transferase subunit A
orr	CD630_04480	orr	YP_001086919.1	0.337707	-1.45323	0.507535	3.48827	-3.10461	0.638104	0.179995	-1.57317	0.603272	ornithine racemase
CD630_08020	CD630_08020	-	YP_001087279.1	0	-1.34114	0.569889	0	-0.999843	0.649543	0.179995	-1.30419	0.497398	CoA-transferase
CD630_35750	CD630_35750	-	YP_001090099.1	0	-1.25911	0.612757	0	-1.04087	0.738651	0.179995	-1.20167	0.460732	sodium:solute symporter
CD630_21270	CD630_21270	-	YP_001088641.1	0.66415	-0.703577	0.216278	0	-0.147327	0.239968	0.121501	-0.454099	0.178304	hypothetical protein CD630_21270
CD630_08010	CD630_08010	-	YP_001087278.1	0	-1.45023	0.624132	0	-1.04528	0.70449	0.0925689	-1.39368	0.555396	divalent anion symporter family permease
ermB_1	CD630_20070	ermB	YP_001088518.1	0	-0.866016	0.590348	23.5909	-8.90003	0.816367	0.0720195	-2.06871	0.832253	rRNA adenine N-6-methyltransferase
CD630_32760	CD630_32760	-	YP_001089792.1	0	-0.639312	0.397753	0.40865	-1.20566	0.465797	0.0678734	-0.803527	0.326077	PTS system mannose/fructose/sorbose transporter subunit IID
CD630_11041	CD630_11041	-	YP_001087590.1	0	-1.42155	0.644163	0	-0.751486	0.753762	0.0590499	-1.22116	0.499582	conjugative transposon protein
CD630_23880	CD630_23880	-	YP_001088900.1	0	-1.11294	0.440571	0	-1.47041	0.494625	0.0590499	-1.15126	0.472611	peptidoglycan-binding/hydrolysing protein
ermB_2	CD630_20100	ermB	YP_001088523.1	0	-0.767184	0.790323	12.9514	-8.14404	0.980407	0.0435782	-1.95049	0.813187	rRNA adenine N-6-methyltransferase
CD630_22620	CD630_22620	-	YP_001088776.1	0.414249	-1.0541	0.355072	0.440523	-1.07367	0.407681	0.0435782	-0.981333	0.413096	major facilitator superfamily transporter
CD630_12890	CD630_12890	-	YP_001087783.1	0	-0.191433	0.212514	0.41913	-0.627748	0.240475	0.0435782	-0.392746	0.164454	ribonuclease J family protein
CD630_01750	CD630_01750	-	YP_001086645.1	0	-0.56695	0.302685	0.149246	-0.714536	0.355578	0.0435782	-0.591015	0.245743	oxidoreductase Fe-S subunit
CD630_08030	CD630_08030	-	YP_001087280.1	0	-1.05505	0.505561	0.0996065	-1.04995	0.565277	0.0435782	-1.2313	0.516173	acyl-CoA dehydrogenase
CD630_22390	CD630_22390	-	YP_001088753.1	0	-0.278834	0.676144	0	0.551832	0.71875	0.0435782	-1.20738	0.507192	SSS family Na+/solute symporter
cysE	CD630_15950	cysE	YP_001088096.2	0	-0.0327481	0.323706	1.40911	-1.35779	0.387206	0.0337496	-0.767263	0.326918	serine acetyltransferase
prsA_1	CD630_22630	prsA	YP_001088777.1	0	-0.246505	0.2193	0.200549	-0.565435	0.263166	0.0337496	-0.404745	0.172574	peptidyl-prolyl cis-trans isomerase
xynD	CD630_30690	xynD	YP_001089583.1	0.0880252	-0.813323	0.318411	0	-0.260033	0.387179	0.0337496	-0.599939	0.255693	PTS system xyloside-specific transporter subunit IID
crt1	CD630_08000	crt1	YP_001087277.1	0	-0.692087	0.600966	0.127068	-1.33707	0.694415	0.0127771	-1.19486	0.514592	3-hydroxybutyryl-CoA dehydratase
CD630_10632	CD630_10632	-	YP_001087546.1	0	0.0208767	0.282936	2.75763	-1.38287	0.314184	2.34e-05	-0.496308	0.289949	hypothetical protein CD630_10632
bdhA	CD630_26790	bdhA	YP_001089190.1	0.823074	-2.373	0.689976	1.51992	-2.67813	0.739363	2.34e-05	-1.17264	0.585011	3-hydroxybutyrate dehydrogenase
CD630_10633	CD630_10633	-	YP_001087547.1	0	0.00161199	0.324685	1.50622	-1.28353	0.356468	2.34e-05	-0.541284	0.291169	hypothetical protein CD630_10633
CD630_15900	CD630_15900	-	YP_001088091.1	0	-0.132373	0.245085	0.72998	-0.865743	0.289474	2.34e-05	-0.410337	0.209198	membrane protein
CD630_32980	CD630_32980	-	YP_001089814.1	0	0.217631	0.327359	0.653612	-1.17719	0.402098	2.34e-05	-0.139004	0.34659	ATP/GTP-binding protein
CD630_19040	CD630_19040	-	YP_001088411.1	0	-0.23864	0.33904	0.625482	-1.25544	0.435673	2.34e-05	-0.263666	0.539145	ABC transporter permease
CD630_18980	CD630_18980	-	YP_001088405.1	0	-0.023251	0.248114	0.504212	-0.764581	0.28079	2.34e-05	-0.348142	0.206849	cell wall hydrolase
CD630_35800	CD630_35800	-	YP_001090104.1	0	-0.148352	0.355772	0.464193	-1.3965	0.5253	2.34e-05	-0.0788255	0.755029	hypothetical protein CD630_35800
CD630_05640	CD630_05640	-	YP_001087040.1	0	0.211106	0.280506	0.400081	-0.853636	0.334336	2.34e-05	-0.136975	0.268721	ATP-dependent protease
msrAB	CD630_21660	msrAB	YP_001088679.1	0	-0.04962	0.252331	0.400081	-0.924783	0.360659	2.34e-05	-0.0949431	0.423938	peptide methionine sulfoxide reductase MsrA/MsrB
recA	CD630_13280	recA	YP_001087824.1	0	0.152857	0.298318	0.363829	-0.811926	0.327336	2.34e-05	-0.701398	0.425197	recombinase A
CD630_25530	CD630_25530	-	YP_009109555.1	0	-0.252261	0.31933	0.363829	-0.999873	0.402264	2.34e-05	-0.278609	0.486255	PTS system fructose/mannitol family transporter subunit IIC
CD630_08960	CD630_08960	-	YP_001087370.1	0	0.0297982	0.40385	0.333133	-1.11596	0.457072	2.34e-05	-0.393724	0.342106	hypothetical protein CD630_08960
CD630_31780	CD630_31780	-	YP_001089695.1	0	0.318334	0.432423	0.328662	-1.15253	0.476006	2.34e-05	-0.794413	0.495798	D-hydantoinase
pyrD_2	CD630_20770	pyrD	YP_001088591.1	0	0.209941	0.529404	0.314469	-1.50752	0.629446	2.34e-05	-0.720336	0.441468	dihydroorotate dehydrogenase catalytic subunit
cotJB1	CD630_05970	cotJB1	YP_001087072.1	0	-0.318942	0.338275	0.298222	-0.919469	0.388402	2.34e-05	-0.495389	0.287418	spore coat peptide assembly protein CotJB
cotJC1	CD630_05980	cotJC1	YP_001087073.1	0	-0.322094	0.369174	0.278539	-0.916256	0.39219	2.34e-05	-0.718497	0.331444	spore-coat protein CotJC
CD630_23890	CD630_23890	-	YP_001088901.1	0.236849	-1.14098	0.418688	0.253583	-1.34396	0.589625	2.34e-05	-0.98601	0.666427	beta-lactams signal-transducer
CD630_13210	CD630_13210	-	YP_001087817.1	0	0.0623712	0.405648	0.253583	-1.05188	0.462063	2.34e-05	-0.749194	0.420062	sporulation protein
CD630_30320	CD630_30320	-	YP_001089547.1	0	-0.450208	0.262705	0.253583	-0.689808	0.304457	2.34e-05	-0.431452	0.352649	pyridoxal phosphate-dependent transferase
CD630_32790	CD630_32790	-	YP_001089795.1	0	-0.209005	0.558243	0.200549	-1.42426	0.66256	2.34e-05	-0.832873	0.459388	PTS system mannose/fructose/sorbose transporter subunit IIB
CD630_24590	CD630_24590	-	YP_001088973.1	0	-0.0465334	0.319698	0.200549	-0.867948	0.397845	2.34e-05	-0.294864	0.269176	ROK family glucokinase
CD630_24580	CD630_24580	-	YP_001088972.1	0	-0.0648151	0.288135	0.200549	-0.818651	0.381184	2.34e-05	-0.152904	0.339741	major facilitator superfamily transporter
bglF_3	CD630_30970	bglF	YP_001089611.1	0	0.204237	0.4036	0.200549	-1.00694	0.46811	2.34e-05	-0.136387	0.375936	PTS system beta-glucoside-specific transporter subunit IIABC
CD630_15680	CD630_15680	-	YP_001088068.1	0	0.175465	0.403129	0.200549	-1.22231	0.560108	2.34e-05	-0.0556262	0.423248	hypothetical protein CD630_15680
terD_3	CD630_16360	terD	YP_001088137.1	0	-0.30244	0.302205	0.194991	-0.756139	0.357241	2.34e-05	-0.59178	0.257481	tellurium resistance protein
CD630_18710	CD630_18710	-	YP_001088379.1	0	0.0873182	0.555993	0.194991	-1.47388	0.699001	2.34e-05	-0.551208	0.445751	oxidoreductase
bglA_4	CD630_30960	bglA	YP_001089610.1	0	0.150881	0.48216	0.194991	-1.15294	0.545042	2.34e-05	-0.431695	0.391389	6-phospho-beta-glucosidase
CD630_09020	CD630_09020	-	YP_001087376.1	0	-0.292355	0.399581	0.176415	-1.1065	0.533126	2.34e-05	-0.190538	0.625309	cation efflux protein
CD630_33980	CD630_33980	-	YP_001089918.1	0	0.384076	0.284203	0.169134	-0.653042	0.316862	2.34e-05	-0.416479	0.368382	NUDIX family hydrolase
ade	CD630_18200	ade	YP_009109554.1	0	-0.153641	0.271317	0.168965	-0.749792	0.364932	2.34e-05	-0.156123	0.356766	adenine deaminase
eutH	CD630_19240	eutH	YP_001088431.1	0	-0.308416	0.283248	0.159604	-0.702684	0.346069	2.34e-05	-0.447287	0.224866	ethanolamine utilization protein EutH
CD630_35630	CD630_35630	-	YP_001090086.1	0	-0.198887	0.370356	0.159604	-0.94562	0.46481	2.34e-05	-0.394226	0.307663	spore cortex-lytic hydrolase
celB	CD630_28830	celB	YP_001089396.1	0	0.100374	0.473112	0.148932	-1.13523	0.567824	2.34e-05	-0.532512	0.380223	PTS system cellobiose-specific transporter subunit IIC
CD630_14740	CD630_14740	-	YP_001087975.1	0	-0.122609	0.340994	0.148932	-0.749245	0.375235	2.34e-05	-0.47226	0.282294	rubrerythrin
CD630_01760	CD630_01760	-	YP_001086646.1	0.66415	-0.645138	0.197708	0.137445	-0.479923	0.242759	2.34e-05	-0.502136	0.313947	oxidoreductase NAD/FAD binding subunit
CD630_14170	CD630_14170	-	YP_001087917.1	0	0.0645657	0.371911	0.129329	-0.889959	0.454581	2.34e-05	-0.360695	0.31154	ATP-binding protein
agrD	CD630_27491	agrD	YP_001089262.1	1.0452	-1.29436	0.348024	0.127068	-1.14395	0.595314	2.34e-05	-1.01602	0.546709	autoinducer prepeptide
tcdA	CD630_06630	tcdA	YP_001087137.1	0	-0.759181	0.389472	0.127068	-0.791783	0.412744	2.34e-05	-0.729925	0.344394	toxin A
dnaK	CD630_24610	dnaK	YP_001088975.1	0	-0.137297	0.300176	0.127068	-0.636327	0.329454	2.34e-05	-0.341382	0.234853	chaperone DnaK
feoB_1	CD630_15170	feoB	YP_001088018.1	0	-0.343035	0.299621	0.127068	-0.662185	0.340899	2.34e-05	-0.32221	0.420405	ferrous iron transport protein FeoB
bglA_3	CD630_30950	bglA	YP_001089609.1	0	0.136295	0.495254	0.127068	-1.07001	0.559124	2.34e-05	-0.249698	0.421719	6-phospho-beta-glucosidase
CD630_11730	CD630_11730	-	YP_001087665.1	0	-0.00994209	0.334307	0.127068	-0.839359	0.438622	2.34e-05	-0.161422	0.317149	FAD-linked oxidase
CD630_26020	CD630_26020	-	YP_001089119.1	0	-0.110653	0.417699	0.127068	-1.44342	0.745439	2.34e-05	-0.0715547	0.639064	two-component sensor histidine kinase
trxB_1	CD630_16910	trxB	YP_001088194.1	0	0.0856551	0.248816	0.107138	-0.555056	0.29524	2.34e-05	-0.116188	0.217549	thioredoxin-disulfide reductase
cysK	CD630_15940	cysK	YP_001088095.1	0	-0.185309	0.432674	0.0996065	-0.981296	0.52624	2.34e-05	-0.570519	0.342439	O-acetyl-serine thiol-lyase A
CD630_01390	CD630_01390	-	YP_001086608.1	0	-0.270672	0.567921	0.0995883	-1.14706	0.618384	2.34e-05	-0.829134	0.468854	N(4)-(beta-N-acetylglucosaminyl)-L-asparaginase
CD630_16130	CD630_16130	-	YP_001088114.1	0	-0.730281	0.338231	0.0884543	-0.678392	0.37221	2.34e-05	-0.61226	0.613125	hypothetical protein CD630_16130
sigK	CD630_12300	sigK	YP_009109550.1	0	-0.29776	0.316465	0.0884543	-0.672968	0.368528	2.34e-05	-0.225647	0.668948	RNA polymerase sigma-28 factor SigK
CD630_11330	CD630_11330	-	YP_001087624.1	0	-0.300371	0.52334	0.0831241	-1.14302	0.633433	2.34e-05	-0.240954	0.746705	hypothetical protein CD630_11330
CD630_04410	CD630_04410	-	YP_001086912.1	0	-0.311186	0.455338	0.0771572	-1.0479	0.5849	2.34e-05	-0.320144	0.416776	sigma-54 dependent transcriptional regulator
CD630_28330	CD630_28330	-	YP_001089346.1	0	0.544359	0.417708	0.0771572	-0.895342	0.499809	2.34e-05	-0.0988271	0.359454	calcium-transporting ATPase
CD630_26390	CD630_26390	-	YP_001089150.1	0	0.379358	0.384762	0.0758697	-0.873982	0.490131	2.34e-05	-0.0517665	0.341973	hypothetical protein CD630_26390
prmA	CD630_24500	prmA	YP_001088964.1	0	-0.313563	0.307954	0.0727888	-0.610125	0.344093	2.34e-05	-0.644163	0.356806	50S ribosomal protein L11 methyltransferase
CD630_14330	CD630_14330	-	YP_001087934.1	0	0.00748541	0.298432	0.064697	-0.566421	0.323446	2.34e-05	-0.159674	0.276976	bifunctional peroxiredoxin/chitinase
groES	CD630_01930	groES	YP_001086663.1	0	-0.436887	0.388033	0.054099	-0.780287	0.450183	2.34e-05	-0.663324	0.315422	chaperonin GroES
CD630_00170	CD630_00170	-	YP_001086480.1	0	-0.0588099	0.344122	0.0537072	-0.681169	0.394506	2.34e-05	-0.543914	0.350153	DNA binding protein
CD630_29250	CD630_29250	-	YP_001089440.1	0	-0.66869	0.394317	0.0537072	-1.1818	0.684578	2.34e-05	-0.479429	0.720988	hypothetical protein CD630_29250
aroB	CD630_18330	aroB	YP_001088339.1	0	0.304088	0.486266	0.0496097	-0.989523	0.582436	2.34e-05	-0.340858	0.403685	3-dehydroquinate synthase
eutB	CD630_19130	eutB	YP_001088420.1	0	-0.117833	0.302439	0.0488924	-0.589248	0.348343	2.34e-05	-0.384749	0.24906	ethanolamine ammonia lyase large subunit
CD630_16671	CD630_16671	-	YP_006589375.1	3.24954	-2.06616	0.410041	0.030011	-1.19069	0.739944	2.34e-05	-1.8972	1.24065	hypothetical protein CD630_16671
CD630_26130	CD630_26130	-	YP_001089124.1	0	-0.549251	0.371002	0.030011	-0.667739	0.409862	2.34e-05	-0.547034	0.335389	M24 family peptidase
CD630_12850	CD630_12850	-	YP_001087779.1	0	0.714642	0.526651	0.030011	-0.859124	0.531582	2.34e-05	-0.530238	0.511378	Holliday junction resolvase-like protein
spoIIID	CD630_01260	spoIIID	YP_001086595.1	0	0.395667	0.521117	0.030011	-0.983187	0.599109	2.34e-05	-0.425215	0.464226	stage III sporulation protein D
carB2	CD630_35900	carB2	YP_001090114.1	0	-0.0200452	0.434293	0.030011	-0.826982	0.499294	2.34e-05	-0.271457	0.352904	carbamoyl-phosphate synthase large subunit
CD630_13740	CD630_13740	-	YP_001087872.1	0	-0.0283701	0.494924	0.030011	-1.12772	0.697414	2.34e-05	-0.192906	0.449896	beta-lactamase-inhibitor protein II
CD630_30070	CD630_30070	-	YP_001089525.2	0	-0.0456263	0.32275	0.030011	-0.670896	0.41366	2.34e-05	-0.0952365	0.37754	hypothetical protein CD630_30070
CD630_02040	CD630_02040	-	YP_001086672.1	0	-0.218525	0.403513	0.030011	-1.09372	0.679838	2.34e-05	-0.0750646	0.764624	signaling protein
CD630_21670	CD630_21670	-	YP_001088680.1	0	0.327004	0.435647	0.030011	-0.887761	0.551896	2.34e-05	-0.0659736	0.353275	acyl transferase/acyl hydrolase/lysophospholipase
CD630_26370	CD630_26370	-	YP_001089148.1	0	0.134289	0.464971	0.030011	-0.996145	0.619582	2.34e-05	-0.0296753	0.43181	two-component sensor histidine kinase
CD630_05960	CD630_05960	-	YP_001087071.1	0	-0.415069	0.372468	0.0186011	-0.705761	0.443062	2.34e-05	-0.322288	0.658171	hypothetical protein CD630_05960
sspB	CD630_32490	sspB	YP_001089765.2	0.0558436	-1.0474	0.417855	0.0156385	-0.710179	0.44784	2.34e-05	-0.888066	0.438378	small, acid-soluble spore protein
CD630_32580	CD630_32580	-	YP_001089774.1	0	0.78155	0.46066	0.0135478	-0.850372	0.537691	2.34e-05	-0.117461	0.412274	Iron hydrogenase
xis_1	CD630_03560	xis	YP_001086823.1	0	-1.064	0.810512	0.00414367	-1.14824	0.735578	2.34e-05	-1.35578	0.778676	excisionase
CD630_36380	CD630_36380	-	YP_001090162.1	0	-0.256424	0.436102	0.00414367	-0.800197	0.516716	2.34e-05	-0.580196	0.360412	hypothetical protein CD630_36380
murB	CD630_34020	murB	YP_001089922.1	0	0.115209	0.257644	0.00414367	-0.446119	0.286797	2.34e-05	-0.362102	0.340319	UDP-N-acetylenolpyruvoylglucosamine reductase
CD630_09930	CD630_09930	-	YP_001087474.1	0	-0.0887764	0.361827	0.00414367	-0.71813	0.462541	2.34e-05	-0.298577	0.283023	thioesterase
rlmH	CD630_36490	rlmH	YP_001090173.1	0	0.0321045	0.500385	0.00414367	-1.00349	0.647504	2.34e-05	-0.271619	0.387322	rRNA large subunit methyltransferase
CD630_35690	CD630_35690	-	YP_001090092.1	0	-0.120156	0.286207	0.00414367	-0.514825	0.329881	2.34e-05	-0.21575	0.259676	sporulation-specific protease
CD630_30380	CD630_30380	-	YP_001089553.1	0	-0.111046	0.520971	0.00414367	-1.18056	0.762128	2.34e-05	-0.0573277	0.659773	hypothetical protein CD630_30380
CD630_06421	CD630_06421	-	NA	0.823074	-1.08078	0.311071	0	-0.447392	0.822653	2.34e-05	-0.903334	1.19256	NA
CD630_16600	CD630_16600	-	YP_001088161.1	0.823074	-1.06439	0.308421	0	-0.271432	0.412929	2.34e-05	-0.716947	0.360387	hypothetical protein CD630_16600
CD630_28890	CD630_28890	-	YP_001089402.1	0.670766	-1.62782	0.494947	0	-0.57464	0.700378	2.34e-05	-1.14934	0.512917	hypothetical protein CD630_28890
CD630_11150	CD630_11150	-	YP_001087604.1	0.453529	-1.51302	0.501181	0	0.608548	1.30784	2.34e-05	-1.24863	1.30666	conjugative transfer protein
CD630_15111	CD630_15111	-	YP_006589369.1	0.453529	-1.3179	0.432724	0	-0.880202	0.808493	2.34e-05	-1.03843	0.918886	hypothetical protein CD630_15111
CD630_28160	CD630_28160	-	YP_001089329.1	0.453529	-1.03107	0.341299	0	0.822376	0.813622	2.34e-05	-0.754206	0.999692	hypothetical protein CD630_28160
grdC	CD630_23490	grdC	YP_001088864.1	0.359778	-0.978331	0.335157	0	0.330817	0.356494	2.34e-05	-0.071318	0.573335	glycine reductase complex component C subunit beta
agrB	CD630_27500	agrB	YP_001089263.1	0.337707	-1.3795	0.483528	0	-0.79083	0.725474	2.34e-05	-1.06998	0.617309	accessory gene regulator
CD630_24591	CD630_24591	-	YP_006589418.1	0.337707	-1.58964	0.555717	0	0.14687	0.611762	2.34e-05	-0.77641	0.475937	hypothetical protein CD630_24591
adhE_2	CD630_29660	adhE	YP_001089483.1	0.337707	-1.14878	0.398736	0	0.241786	0.483217	2.34e-05	-0.724824	0.593206	bifunctional acetaldehyde-CoA/alcohol dehydrogenase
oppC	CD630_08540	oppC	YP_001087331.1	0.337707	-0.444664	0.156366	0	0.213357	0.187392	2.34e-05	-0.168766	0.204696	oligopeptide family ABC transporter permease
CD630_17630	CD630_17630	-	YP_001088269.1	0.27272	-2.93063	1.0517	0	0	1.57322	2.34e-05	-1.83117	1.24654	membrane protein
CD630_11080	CD630_11080	-	YP_001087597.1	0.27272	-2.0577	0.741164	0	1.9918	1.41129	2.34e-05	-1.33985	1.02899	conjugative transposon protein
CD630_11061	CD630_11061	-	YP_001087594.1	0.108244	-1.22587	0.475525	0	0	1.39611	2.34e-05	-0.802826	1.20721	conjugative transposon protein
oppF	NA	oppF	NA	0.0695226	-0.553683	0.218667	0	-0.0381722	0.245828	2.34e-05	-0.341247	0.277365	NA
CD630_11100	CD630_11100	-	YP_001087599.1	0.0454992	-1.64197	0.662766	0	2.65875	1.38649	2.34e-05	-1.05382	1.11352	hydrolase
SinR	CD630_22140	SinR	YP_001088728.1	0.0454992	-1.37296	0.553387	0	-0.756751	0.865126	2.34e-05	-1.03649	0.704463	HTH-type transcriptional regulator
CD630_11180	CD630_11180	-	YP_001087607.1	0.0454992	-1.5508	0.625321	0	2.02269	1.40657	2.34e-05	-1.02148	1.12448	conjugative transposon protein
garR	CD630_28130	garR	YP_001089326.1	0	0.564244	1.97103	0	1.41613	1.57361	2.34e-05	-2.39	1.36172	tartronate semialdehyde reductase
CD630_03760	CD630_03760	-	YP_001086843.1	0	-0.970041	1.48558	0	-1.48893	1.21557	2.34e-05	-1.89259	1.09287	antirestriction protein
CD630_04500	CD630_04500	-	YP_001086921.1	0	-2.11648	1.06389	0	-1.21284	1.23738	2.34e-05	-1.74508	0.856492	transcriptional regulator
CD630_34470	CD630_34470	-	YP_001089967.1	0	-0.029595	1.10999	0	-0.0577349	1.04833	2.34e-05	-1.6708	0.847203	PTS operon transcription antiterminator
tRNA-Val_1	NA	-	NA	0	0.610605	1.33601	0	-3.13754	1.45178	2.34e-05	-1.35717	1.13138	NA
CD630_04120	CD630_04120	-	YP_001086878.1	0	-0.332648	0.822794	0	-1.94046	0.911029	2.34e-05	-1.28269	0.64995	conjugative transfer protein
CD630_20210	CD630_20210	-	YP_001088535.1	0	-1.83293	0.806835	0	0.278072	1.42934	2.34e-05	-1.2479	0.990084	hypothetical protein CD630_20210
CD630_30270	CD630_30270	-	YP_001089542.1	0	-1.094	1.27271	0	-1.08258	1.29559	2.34e-05	-1.24111	0.923496	PTS system glucose-like transporter subunit IIA
aroE2	CD630_27080	aroE2	YP_001089219.1	0	0.0654545	1.19828	0	1.3406	1.08585	2.34e-05	-1.2245	0.823712	shikimate 5-dehydrogenase
tRNA-Val_2	NA	-	NA	0	1.0948	1.61075	0	-1.63436	1.47909	2.34e-05	-1.20679	1.19945	NA
CD630_21990	CD630_21990	-	YP_001088712.1	0	-0.406575	0.882822	0	-1.40358	0.938507	2.34e-05	-1.16415	0.68713	ferredoxin/flavodoxin oxidoreductase subunit alpha
CD630_03840	CD630_03840	-	YP_009109548.1	0	-1.46385	0.970744	0	-0.540225	0.908674	2.34e-05	-1.15067	0.870496	conjugative transposon protein
CD630_21920	CD630_21920	-	YP_001088705.1	0	-1.8828	1.81368	0	-0.161393	1.92996	2.34e-05	-1.14996	1.42002	membrane protein
tcdR	CD630_06590	tcdR	YP_001087134.1	0	-1.47511	1.13443	0	-0.648958	1.32954	2.34e-05	-1.12191	0.917805	alternative RNA polymerase sigma factor TcdR
CD630_11170	CD630_11170	-	YP_001087606.1	0	-1.846	0.998025	0	0	1.61184	2.34e-05	-1.07372	1.30275	conjugative transposon protein
CD630_30800	CD630_30800	-	YP_001089594.1	0	-0.727006	1.60586	0	-0.645316	1.40277	2.34e-05	-1.05452	1.1792	PTS system lactose/cellobiose-family transporter subunit IIA
mngA	CD630_30860	mngA	YP_001089600.1	0	0.257626	1.04768	0	-1.61159	1.06161	2.34e-05	-1.04055	0.826811	PTS system 2-O-a-mannosyl-D-glycerate specific transporter subunit IIABC
CD630_03590	CD630_03590	-	YP_001086826.1	0	-1.11529	0.496276	0	-0.682652	0.546231	2.34e-05	-1.01371	0.527498	RNA polymerase sigma factor
CD630_10921	CD630_10921	-	YP_001087576.1	0	-2.46964	1.63235	0	1.54194	1.74018	2.34e-05	-1.01321	1.29869	conjugative transposon protein
CD630_14870	CD630_14870	-	YP_001087988.1	0	-1.82489	1.01651	0	0.205355	1.18571	2.34e-05	-1.00893	0.808555	hypothetical protein CD630_14870
CD630_09400	CD630_09400	-	YP_001087416.1	0	0	2.83447	0	-0.750924	2.68228	2.34e-05	-0.964115	2.72469	hypothetical protein CD630_09400
spaE	CD630_04790	spaE	YP_001086953.1	0	-1.48348	1.20472	0	-0.129914	1.57375	2.34e-05	-0.9499	1.12791	lantibiotic/multidrug family ABC transporter permease
CD630_03790	CD630_03790	-	YP_001086845.1	0	-0.782518	1.93615	0	0.16127	1.70428	2.34e-05	-0.949557	1.52507	conjugative transposon protein
CD630_05500	CD630_05500	-	YP_001087026.1	0	-0.876976	0.561538	0	-1.39186	0.76422	2.34e-05	-0.947348	0.458935	membrane protein
CD630_21501	CD630_21501	-	YP_006589404.1	0	-1.51925	0.666983	0	2.02886	1.41247	2.34e-05	-0.924647	1.06656	hypothetical protein CD630_21501
CD630_22150	CD630_22150	-	YP_001088729.1	0	-1.2716	0.792582	0	-0.759139	1.21625	2.34e-05	-0.905417	0.857441	HTH-type transcriptional regulator
bglA_2	CD630_30790	bglA	YP_001089593.1	0	-0.494802	0.760246	0	-1.93307	0.967786	2.34e-05	-0.903142	0.625686	6-phospho-beta-glucosidase
CD630_27070	CD630_27070	-	YP_001089218.1	0	-1.05775	1.12713	0	1.68677	1.22556	2.34e-05	-0.899387	0.800552	major facilitator superfamily transporter
CD630_36400	CD630_36400	-	YP_001090164.1	0	-1.00391	0.779923	0	-0.703924	0.941656	2.34e-05	-0.882785	0.602167	ribokinase family sugar kinase
CD630_05860	CD630_05860	-	YP_001087061.1	0	-0.548558	0.710207	0	-1.53418	0.903668	2.34e-05	-0.87778	0.581475	hypothetical protein CD630_05860
CD630_03820	CD630_03820	-	YP_001086848.2	0	-1.35262	1.31204	0	-0.132825	1.19277	2.34e-05	-0.874897	0.976711	conjugative transposon protein
CD630_21970	CD630_21970	-	YP_001088710.1	0	-0.80354	1.09523	0	-0.94124	1.26234	2.34e-05	-0.872444	0.847438	ferredoxin/flavodoxin oxidoreductase subunit gamma
CD630_11020	CD630_11020	-	YP_001087586.1	0	-1.55267	0.742999	0	2.23299	1.43456	2.34e-05	-0.853818	1.08793	endonuclease relaxase
CD630_03860	CD630_03860	-	YP_001086853.1	0	-0.344084	0.605522	0	-0.681735	0.635208	2.34e-05	-0.844743	0.644698	cell surface protein
CD630_20050	CD630_20050	-	NA	0	-1.39349	0.838437	0	-0.171102	0.91671	2.34e-05	-0.844293	0.642439	NA
CD630_20220	CD630_20220	-	YP_001088536.1	0	-1.65052	0.95004	0	2.13939	1.52847	2.34e-05	-0.844065	1.14325	hypothetical protein CD630_20220
CD630_04270	CD630_04270	-	YP_001086895.1	0	-1.28101	0.635591	0	0.118665	1.07776	2.34e-05	-0.841269	0.764303	HTH-type transcriptional regulator
CD630_22810	CD630_22810	-	YP_001088793.1	0	-0.606949	0.908234	0	-0.483208	0.815815	2.34e-05	-0.841072	1.02069	PTS system fructose/mannitol family transporter subunit IIB
uxaA_1	CD630_28720	uxaA	YP_001089385.1	0	-0.755101	0.468418	0	-0.512801	0.512715	2.34e-05	-0.823799	0.521534	D-galactate dehydratase/altronate hydrolase
CD630_26980	CD630_26980	-	YP_001089209.1	0	-0.99413	1.38556	0	-0.333664	1.46547	2.34e-05	-0.809893	1.15723	hypothetical protein CD630_26980
rbsC	CD630_03020	rbsC	YP_001086771.1	0	-0.335288	0.587337	0	-0.734761	0.602435	2.34e-05	-0.807521	0.557038	ribose ABC transporter permease
CD630_15880	CD630_15880	-	YP_001088089.1	0	-0.251649	0.731057	0	-0.716316	0.749355	2.34e-05	-0.792167	0.595636	sugar family ABC transporter permease
CD630_11700	CD630_11700	-	YP_001087662.1	0	-1.07525	0.815636	0	-0.344513	0.957962	2.34e-05	-0.781319	0.622208	hypothetical protein CD630_11700
licC_2	CD630_36450	licC	YP_001090169.1	0	-0.755302	0.807392	0	-0.758479	0.954714	2.34e-05	-0.780727	0.616509	PTS system lichenan-specific transporter subunit IIC
etfB_3	CD630_11710	etfB	YP_001087663.1	0	0.634482	1.09513	0	-1.19678	1.06832	2.34e-05	-0.774912	0.870811	electron transfer flavoprotein subunit alpha
CD630_29240	CD630_29240	-	YP_001089439.1	0	-0.930721	0.854126	0	-0.45549	1.04087	2.34e-05	-0.752552	0.950209	hypothetical protein CD630_29240
CD630_36180	CD630_36180	-	YP_001090141.1	0	-0.850639	0.375071	0	-0.40148	0.427571	2.34e-05	-0.731081	0.373213	hypothetical protein CD630_36180
rbsK	CD630_02990	rbsK	YP_001086768.1	0	0.310953	0.761423	0	-1.22844	0.823439	2.34e-05	-0.730407	0.600242	PfkB family ribokinase
CD630_09562	CD630_09562	-	YP_001087437.1	0	-1.15002	0.562214	0	1.61282	1.3594	2.34e-05	-0.722792	1.05419	hypothetical protein CD630_09562
CD630_28390	CD630_28390	-	YP_001089352.1	0	-1.54173	1.13748	0	1.48037	1.60685	2.34e-05	-0.721282	1.08651	two-component sensor histidine kinase
dapA4	CD630_36270	dapA4	YP_001090150.1	0	-1.16346	0.542575	0	-0.153912	0.603226	2.34e-05	-0.714501	0.519092	dihydrodipicolinate synthase 4
CD630_01400	CD630_01400	-	YP_001086609.1	0	0.0109344	0.704332	0	-0.787344	0.780173	2.34e-05	-0.710508	0.635492	peptidase
CD630_33640	CD630_33640	-	YP_001089881.1	0	-1.42077	1.28424	0	0.45386	1.59976	2.34e-05	-0.708198	1.08142	multidrug family ABC transporter ATP-binding protein
CD630_35290	CD630_35290	-	YP_001090050.1	0	-0.937718	0.93086	0	-0.701736	1.24818	2.34e-05	-0.707075	0.804199	iron family ABC transporter permease
CD630_09410	CD630_09410	-	YP_001087418.1	0	-0.967104	0.416998	0	-0.568713	0.659245	2.34e-05	-0.707031	0.641592	hypothetical protein CD630_09410
CD630_20840	CD630_20840	-	YP_001088598.1	0	-0.707702	0.594136	0	-0.432632	0.667716	2.34e-05	-0.704463	0.497241	peptidase
CD630_10210	CD630_10210	-	YP_001087502.1	0	-0.00786353	0.590503	0	-1.22412	0.674475	2.34e-05	-0.701063	0.474613	spore coat protein
CD630_05070	CD630_05070	-	YP_001086981.1	0	-0.722055	0.624498	0	-0.558996	0.746517	2.34e-05	-0.69946	0.48759	conjugative transposon protein
tRNA-Asp_3	NA	-	NA	0	0.085105	0.910188	0	-1.05232	1.01415	2.34e-05	-0.698214	0.737149	NA
CD630_17511	CD630_17511	-	YP_006589381.1	0	-0.916775	0.527508	0	-0.878326	0.950099	2.34e-05	-0.695874	1.00086	hypothetical protein CD630_17511
CD630_26900	CD630_26900	-	YP_001089201.1	0	-0.491453	0.906021	0	-1.32004	1.14785	2.34e-05	-0.693759	0.773684	membrane-associated phosphatase
CD630_36310	CD630_36310	-	YP_001090154.1	0	-0.950378	0.620109	0	-0.352873	0.740278	2.34e-05	-0.693345	0.481037	PTS operon transcription antiterminator
CD630_18311	CD630_18311	-	YP_001088337.1	0	-0.963555	0.495698	0	1.60212	1.34058	2.34e-05	-0.685297	1.14549	hypothetical protein CD630_18311
CD630_27340	CD630_27340	-	YP_001089246.1	0	-0.705017	0.555791	0	-0.406001	0.63127	2.34e-05	-0.683122	0.472598	NhaC family Na+/H+ antiporter
CD630_20541	CD630_20541	-	YP_006589395.1	0	-0.55336	0.501732	0	-0.692793	0.595037	2.34e-05	-0.675722	0.399769	hypothetical protein CD630_20541
CD630_31010	CD630_31010	-	YP_001089615.1	0	-1.326	0.670158	0	0.455811	0.833921	2.34e-05	-0.670629	0.576484	PTS system glucose-like transporter subunit IIBC
CD630_31130	CD630_31130	-	YP_001089627.1	0	-0.210241	0.609067	0	-0.827723	0.688068	2.34e-05	-0.665889	0.504468	aminobenzoyl-glutamate utilization protein B
CD630_36350	CD630_36350	-	YP_001090158.1	0	-0.275211	0.557234	0	-0.939992	0.661252	2.34e-05	-0.659519	0.437248	hypothetical protein CD630_36350
CD630_30140	CD630_30140	-	YP_001089531.1	0	-0.735552	1.25254	0	-0.313312	1.29673	2.34e-05	-0.653612	0.943322	PTS system mannose-specfic transporter subunit IIB
CD630_06200	CD630_06200	-	YP_001087095.1	0	-1.06764	0.543902	0	-0.0453209	0.657242	2.34e-05	-0.650599	0.433476	hypothetical protein CD630_06200
CD630_15730	CD630_15730	-	YP_001088073.1	0	-0.836736	0.622929	0	-0.924253	0.91546	2.34e-05	-0.650297	0.687706	HTH-type transcriptional regulator
CD630_03830	CD630_03830	-	YP_001086849.1	0	-0.49536	0.869701	0	-0.316154	0.863165	2.34e-05	-0.644578	0.811444	cell-division FtsK/SpoIIIE-family protein
CD630_34430	CD630_34430	-	YP_001089963.1	0	0.0553247	0.880564	0	-0.373969	0.841404	2.34e-05	-0.644172	0.865309	PTS system lactose/cellobiose-family transporter subunit IIC
xylB	CD630_30650	xylB	YP_001089579.1	0	-0.564266	0.740664	0	-0.255494	0.756282	2.34e-05	-0.642465	0.693942	xylulose kinase
CD630_17281	CD630_17281	-	YP_006589378.1	0	-1.55458	1.23399	0	0	1.72533	2.34e-05	-0.639514	1.31222	hypothetical protein CD630_17281
CD630_03850	CD630_03850	-	YP_001086851.1	0	-1.05413	0.926718	0	-0.0425398	0.856082	2.34e-05	-0.637496	0.854643	conjugative transposon protein
CD630_21840	CD630_21840	-	NA	0	-0.841124	0.388287	0	-0.240119	0.456953	2.34e-05	-0.636962	0.602299	NA
CD630_01380	CD630_01380	-	YP_001086607.1	0	-0.0925398	0.613157	0	-0.899872	0.687193	2.34e-05	-0.634981	0.508397	glycine/sarcosine/betaine reductase B
CD630_32201	CD630_32201	-	YP_001089737.1	0	0.117641	0.799717	0	-0.600798	0.743274	2.34e-05	-0.633979	0.639596	small acid-soluble spore protein
CD630_31350	CD630_31350	-	YP_001089650.1	0	0.967156	1.22531	0	0.519558	1.05864	2.34e-05	-0.631218	0.853611	fructose-1-6-bisphosphate aldolase
CD630_09420	CD630_09420	-	YP_001087419.1	0	-0.810022	0.609897	0	-0.235877	0.789172	2.34e-05	-0.629998	0.895383	hypothetical protein CD630_09420
CD630_02410	CD630_02410	-	YP_001086709.1	0	-0.75906	0.459775	0	-0.396717	0.544937	2.34e-05	-0.627747	0.351563	phosphoserine phosphatase
CD630_05020	CD630_05020	-	YP_001086977.1	0	-0.609747	0.475248	0	-0.326176	0.528819	2.34e-05	-0.625461	0.454762	ATPase
CD630_26120	CD630_26120	-	YP_001089123.1	0	-0.788644	0.343196	0	-0.296185	0.396381	2.34e-05	-0.621204	0.523998	amino acid permease
CD630_22830	CD630_22830	-	YP_001088795.1	0	0.22114	0.708494	0	-0.443319	0.735696	2.34e-05	-0.616682	0.801183	PTS operon transcription antiterminator
CD630_29071	CD630_29071	-	YP_001089422.1	0	-1.05798	0.491755	0	1.67063	1.31332	2.34e-05	-0.615233	0.971995	hypothetical protein CD630_29071
araD	CD630_22780	araD	YP_001088790.1	0	-0.312056	0.873251	0	-0.362559	0.898239	2.34e-05	-0.614305	0.799016	L-ribulose-5-phosphate 4-epimerase
CD630_36260	CD630_36260	-	YP_001090149.1	0	-0.606062	0.572579	0	-0.336981	0.642487	2.34e-05	-0.612891	0.516186	4-hydroxy-2-oxoglutarate aldolase
CD630_10730	CD630_10730	-	YP_001087557.1	0	-0.88925	0.861663	0	-0.552098	1.22464	2.34e-05	-0.611331	0.837058	GntR family transcriptional regulator
CD630_31310	CD630_31310	-	YP_001089646.1	0	-0.883836	0.719318	0	-0.612024	1.00847	2.34e-05	-0.607907	0.68916	AraC family transcriptional regulator
CD630_22800	CD630_22800	-	YP_001088792.1	0	0.415833	0.664976	0	-0.557953	0.704934	2.34e-05	-0.607461	0.696133	PTS system fructose/mannitol family transporter subunit IIC
CD630_36290	CD630_36290	-	YP_001090152.1	0	-0.915202	0.436092	0	-0.0848793	0.499494	2.34e-05	-0.606963	0.39054	PTS system ascorbate-specific transporter subunit IIC
CD630_03380	CD630_03380	-	YP_001086807.1	0	-0.927278	1.36603	0	-0.228332	1.58367	2.34e-05	-0.606526	1.09728	two-component sensor histidine kinase
CD630_36440	CD630_36440	-	YP_001090168.1	0	-2.26699	1.44869	0	0.89744	1.48013	2.34e-05	-0.597085	1.09656	hypothetical protein CD630_36440
CD630_26160	CD630_26160	-	YP_001089127.2	0	-0.410868	0.387718	0	-0.517149	0.440785	2.34e-05	-0.595142	0.369807	hypothetical protein CD630_26160
CD630_19810	CD630_19810	-	YP_001088488.1	0	-1.09505	0.980501	0	0.31813	1.50792	2.34e-05	-0.587868	1.0561	HxlR family transcriptional regulator
fliZ	CD630_02590	fliZ	YP_001086728.1	0	-0.955584	0.845493	0	-0.660025	1.1793	2.34e-05	-0.583046	0.784036	flagellar protein FliZ
CD630_06160	CD630_06160	-	YP_001087091.1	0	-0.865977	0.482882	0	-0.374974	0.706751	2.34e-05	-0.582718	0.594315	MerR family transcriptional regulator
CD630_21780	CD630_21780	-	YP_001088691.1	0	-0.644544	0.617644	0	-1.24497	0.962338	2.34e-05	-0.578272	0.644804	oxidoreductase Fe-S subunit
CD630_16040	CD630_16040	-	YP_001088105.1	0	-0.383062	0.462441	0	-0.777363	0.513451	2.34e-05	-0.574872	0.356698	multidrug family ABC transporter ATP-binding protein
CD630_19520	CD630_19520	-	YP_001088458.1	0	-1.48998	1.11614	0	2.22163	1.6302	2.34e-05	-0.573398	1.18164	LysR family transcriptional regulator
acpP_1	CD630_10620	acpP	YP_001087543.1	0	-0.790251	0.397217	0	0.0214062	0.505086	2.34e-05	-0.572485	0.620938	acyl carrier protein
CD630_27520	CD630_27520	-	YP_001089265.1	0	-0.903934	0.50087	0	-0.278611	0.927404	2.34e-05	-0.569175	0.843012	hypothetical protein CD630_27520
CD630_04850	CD630_04850	-	YP_001086959.1	0	-1.08227	0.875734	0	0.308411	1.45519	2.34e-05	-0.568028	0.971268	two-component sensor histidine kinase
tRNA-Asp_4	NA	-	NA	0	0.687298	0.936149	0	-1.63634	1.05122	2.34e-05	-0.567445	0.777751	NA
CD630_04250	CD630_04250	-	YP_001086893.1	0	-0.709187	0.707298	0	-0.0922784	0.755066	2.34e-05	-0.566195	0.621437	endonuclease relaxase
CD630_04210	CD630_04210	-	YP_001086889.1	0	-2.04501	1.52855	0	0.4633	1.38428	2.34e-05	-0.562221	1.12312	type IA DNA topoisomerase
tRNA-Gly_3	NA	-	NA	0	-0.556589	0.818687	0	-0.484147	0.965767	2.34e-05	-0.55654	0.647113	NA
CD630_13870	CD630_13870	-	YP_001087887.1	0	-0.30757	0.721443	0	-0.669552	0.832565	2.34e-05	-0.555992	0.538598	allophanate hydrolase subunit 2
CD630_32750	CD630_32750	-	YP_001089791.1	0	-0.589251	0.560261	0	-1.00035	0.661955	2.34e-05	-0.553512	0.636944	phosphosugar isomerase
CD630_15461	CD630_15461	-	YP_006589371.1	0	-1.08402	0.626587	0	2.01558	1.39983	2.34e-05	-0.552797	1.0684	hypothetical protein CD630_15461
CD630_15830	CD630_15830	-	YP_001088083.1	0	-0.533147	0.596088	0	-0.596512	0.741055	2.34e-05	-0.547395	0.451771	hypothetical protein CD630_15830
CD630_23130	CD630_23130	-	YP_001088828.1	0	-1.51519	1.09142	0	1.51539	1.47628	2.34e-05	-0.542551	0.93409	molybdenum-like ABC transporter ATP-binding protein
aroF_2	CD630_18320	aroF	YP_001088338.1	0	-0.474126	0.375286	0	-0.580605	0.464517	2.34e-05	-0.537972	0.29471	phospho-2-dehydro-3-deoxyheptonate aldolase
tRNA-Thr_1	NA	-	NA	0	-1.13795	0.882105	0	0.993988	1.53267	2.34e-05	-0.537561	1.0668	NA
CD630_26970	CD630_26970	-	YP_001089208.1	0	-0.895292	0.80111	0	-0.0747077	1.02986	2.34e-05	-0.537497	0.686089	peptidase
CD630_34060	CD630_34060	-	YP_001089926.1	0	-0.417843	0.413734	0	0.165471	0.43853	2.34e-05	-0.529243	0.273616	iron-only hydrogenase electron-transferring subunit HymB-like protein
CD630_36280	CD630_36280	-	YP_001090151.1	0	-1.16601	0.553234	0	0.166848	0.604403	2.34e-05	-0.527396	0.532107	phosphosugar isomerase
CD630_10750	CD630_10750	-	YP_001087559.1	0	-0.398471	0.836092	0	-0.806141	1.02575	2.34e-05	-0.525863	0.652707	BtpA family membrane complex biogenesis protein
fumB	CD630_10040	fumB	YP_001087485.1	0	-0.0153987	0.570841	0	-0.940948	0.676802	2.34e-05	-0.519198	0.429418	fumarate hydratase subunit B
CD630_29050	CD630_29050	-	YP_001089419.1	0	-0.887797	0.8185	0	0.0147724	0.999767	2.34e-05	-0.512987	0.634844	tail tape measure protein
CD630_33760	CD630_33760	-	YP_001089896.2	0	-0.752186	0.417133	0	-0.117841	0.447115	2.34e-05	-0.512041	0.493697	transcriptional regulator
CD630_33680	CD630_33680	-	YP_001089885.1	0	-0.129096	0.471088	0	-0.69564	0.549043	2.34e-05	-0.510034	0.388143	ribosome biogenesis GTPase RsgA
trxA_2	CD630_30330	trxA	YP_001089548.1	0	-0.847102	0.674383	0	-0.0724281	0.962484	2.34e-05	-0.509449	0.648964	thioredoxin
pth	CD630_35020	pth	YP_001090023.1	0	-0.453351	0.56579	0	-0.55607	0.693347	2.34e-05	-0.508258	0.419946	peptidyl-tRNA hydrolase
CD630_01960	CD630_01960	-	NA	0	-0.711331	0.329371	0	-0.236263	0.379528	2.34e-05	-0.505634	0.430647	NA
CD630_26990	CD630_26990	-	YP_001089210.1	0	-1.29999	1.3722	0	0.718148	1.64196	2.34e-05	-0.504007	1.10225	membrane protein
CD630_02910	CD630_02910	-	YP_001086760.1	0	0.0281398	1.15462	0	-0.803766	1.24014	2.34e-05	-0.500391	0.854885	peptidase
CD630_18700	CD630_18700	-	YP_001088378.1	0	-0.0513935	1.0155	0	-0.790096	1.12067	2.34e-05	-0.499425	0.783365	conjugative transposon protein
CD630_11690	CD630_11690	-	YP_001087661.1	0	-0.294335	0.734285	0	-1.79532	1.01143	2.34e-05	-0.498662	0.677972	GntR family transcriptional regulator
CD630_06550	CD630_06550	-	YP_001087130.1	0	-1.23629	0.652177	0	1.98024	1.23226	2.34e-05	-0.498528	0.810112	beta-lactamase-like protein
pyrF	CD630_35920	pyrF	YP_001090116.1	0	0.144589	0.441472	0	-0.606301	0.485189	2.34e-05	-0.498055	0.423348	orotidine 5\'-phosphate decarboxylase
CD630_16790	CD630_16790	-	YP_001088182.1	0	-0.910177	0.656175	0	0	1.46057	2.34e-05	-0.494629	1.18993	flavodoxin
CD630_24090	CD630_24090	-	YP_001088921.1	0	-0.579724	0.381142	0	-0.333299	0.419545	2.34e-05	-0.493515	0.308401	hypothetical protein CD630_24090
CD630_32380	CD630_32380	-	YP_001089755.1	0	-0.193515	0.264367	0	-0.396031	0.283424	2.34e-05	-0.489999	0.526012	proline reductase PrdE-like protein
CD630_21120	CD630_21120	-	YP_001088626.1	0	-0.705268	0.543036	0	-0.378955	0.760224	2.34e-05	-0.487981	0.734832	hypothetical protein CD630_21120
cspA	CD630_08920	cspA	YP_001087366.1	0	-0.797254	0.391913	0	0.185397	0.461133	2.34e-05	-0.487965	0.470323	cold shock protein
CD630_07490	CD630_07490	-	YP_001087226.1	0	-0.589644	0.531392	0	-0.794864	0.662055	2.34e-05	-0.487125	0.64921	UvrD/REP type DNA helicase
CD630_25201	CD630_25201	-	NA	0	-0.977343	0.600741	0	0.219	0.69763	2.34e-05	-0.486627	0.483971	NA
CD630_08780	CD630_08780	-	YP_001087352.1	0	-0.993517	0.797924	0	0.271536	1.35612	2.34e-05	-0.485824	0.897	sugar-specific ABC transporter permease
CD630_02020	CD630_02020	-	YP_001086670.1	0	-0.837516	0.533366	0	0.127983	1.20916	2.34e-05	-0.480458	0.934815	hypothetical protein CD630_02020
CD630_01370	CD630_01370	-	YP_001086606.1	0	0.0490164	0.554278	0	-0.848964	0.611803	2.34e-05	-0.478189	0.448726	PTS system lactose/cellobiose-family transporter subunit IIC
CD630_30870	CD630_30870	-	YP_001089601.1	0	-0.805803	0.933952	0	-0.738519	1.38406	2.34e-05	-0.478155	0.974886	RpiR family transcriptional regulator
gcvPB	CD630_16580	gcvPB	YP_001088159.1	0	-0.343681	0.608648	0	-0.519576	0.721709	2.34e-05	-0.476045	0.45489	glycine dehydrogenase subunit 2
CD630_10780	CD630_10780	-	YP_001087562.1	0	-0.612013	0.524228	0	-0.215668	0.629993	2.34e-05	-0.474059	0.4103	PTS system mannose/fructose/sorbose transporter subunit IID
clpB	CD630_20200	clpB	YP_001088534.1	0	-0.536365	0.29612	0	-0.356922	0.345785	2.34e-05	-0.473371	0.22929	chaperone protein
pheS	CD630_06990	pheS	YP_001087175.2	0	0.318647	0.343675	0	-0.524076	0.378519	2.34e-05	-0.472306	0.443771	phenylalanine--tRNA ligase subunit alpha
CD630_33230	CD630_33230	-	YP_001089839.1	0	-0.726825	0.691686	0	-0.793518	1.25849	2.34e-05	-0.469032	0.88445	hypothetical protein CD630_33230
aroA	CD630_18340	aroA	YP_001088340.1	0	-0.462785	0.487766	0	-0.985778	0.656932	2.34e-05	-0.468967	0.40919	3-phosphoshikimate 1-carboxyvinyltransferase
CD630_25340	CD630_25340	-	YP_001089048.1	0	-0.62106	0.749793	0	-0.26666	0.906457	2.34e-05	-0.468635	0.618457	ABC transporter ATP-binding protein
xynB	CD630_30680	xynB	YP_001089582.1	0	-0.807405	0.565326	0	0.0641514	0.725467	2.34e-05	-0.468362	0.519122	PTS system xyloside-specific transporter subunit IIB
CD630_05830	CD630_05830	-	YP_001087058.1	0	-0.735943	0.462866	0	-0.666012	0.951455	2.34e-05	-0.465712	0.824178	diguanylate kinase signaling protein
celA	CD630_28840	celA	YP_001089397.1	0	-0.986788	0.722087	0	0.280188	0.905821	2.34e-05	-0.462497	0.577599	PTS system cellobiose-specific transporter subunit IIB
CD630_23460	CD630_23460	-	YP_001088861.2	0	-0.65867	0.433157	0	-0.124274	0.65898	2.34e-05	-0.460894	0.880145	membrane protein
CD630_25300	CD630_25300	-	YP_001089044.1	0	-0.843652	0.870906	0	-0.479064	1.37852	2.34e-05	-0.457999	1.00088	AraC family transcriptional regulator
CD630_06750	CD630_06750	-	YP_001087151.2	0	-0.660265	0.369149	0	-0.647705	0.5497	2.34e-05	-0.455833	0.628789	acetyltransferase
CD630_36300	CD630_36300	-	YP_001090153.1	0	-1.15854	1.17216	0	0.618036	1.39168	2.34e-05	-0.453713	0.933657	PTS system fructose/mannitol-family transporter subunit IIB
CD630_33260	CD630_33260	-	YP_001089842.1	0	-0.235293	0.431405	0	0.54701	0.455661	2.34e-05	-0.453137	0.380184	integrase
CD630_06030	CD630_06030	-	NA	0	-0.694754	0.396459	0	-0.123631	0.493327	2.34e-05	-0.452599	0.322272	NA
CD630_08770	CD630_08770	-	YP_001087351.1	0	-1.22986	0.993612	0	0.977118	1.29704	2.34e-05	-0.449264	0.82619	sugar family ABC transporter ATP-binding protein
pepA	CD630_13000	pepA	YP_001087794.1	0	-0.504043	0.273976	0	-0.428868	0.349037	2.34e-05	-0.446467	0.209451	cytosol aminopeptidase
eutN	CD630_19220	eutN	YP_001088429.1	0	-0.457227	0.394208	0	-0.19789	0.438695	2.34e-05	-0.445591	0.399645	ethanolamine carboxysome structural protein EutN
pyrD_1	CD630_01860	pyrD	YP_001086656.1	0	-0.226509	0.299182	0	-0.533209	0.356127	2.34e-05	-0.443622	0.251879	dihydroorotate dehydrogenase 1B
CD630_23470	CD630_23470	-	YP_001088862.1	0	-0.537904	0.332102	0	-0.422574	0.415013	2.34e-05	-0.442383	0.243765	Xaa-Pro dipeptidase
CD630_10860	CD630_10860	-	YP_001087570.2	0	-0.0756365	0.240352	0	-0.408284	0.265988	2.34e-05	-0.441571	0.388469	peptidase
CD630_36410	CD630_36410	-	YP_001090165.1	0	-0.757494	0.493635	0	0.0986233	0.558404	2.34e-05	-0.439958	0.402306	hypothetical protein CD630_36410
CD630_35470	CD630_35470	-	YP_001090068.1	0	-0.594752	0.670927	0	-0.447116	0.888608	2.34e-05	-0.439637	0.561447	methyltransferase
CD630_03640	CD630_03640	-	YP_001086831.1	0	-0.283685	0.691321	0	-0.541941	0.814117	2.34e-05	-0.435655	0.534984	ABC transporter ATP-binding protein
atpB_1	CD630_29550	atpB	YP_001089471.1	0	-0.352122	0.398398	0	0.337966	0.421385	2.34e-05	-0.435144	0.308472	V-type ATP synthase subunit B
CD630_22100	CD630_22100	-	YP_001088724.1	0	-0.6735	0.335729	0	-0.260104	0.465649	2.34e-05	-0.433399	0.407488	multidrug family ABC transporter ATP-binding protein/permease
CD630_32360	CD630_32360	-	YP_001089753.1	0	-0.23045	0.216666	0	-0.331627	0.241117	2.34e-05	-0.431727	0.355693	membrane protein
CD630_19510	CD630_19510	-	YP_001088457.1	0	-0.606658	0.455222	0	-0.771114	0.653749	2.34e-05	-0.43089	0.801294	acyl-CoA N-acyltransferase
groEL	CD630_01940	groEL	YP_001086664.1	0	-0.542037	0.300521	0	-0.360516	0.332106	2.34e-05	-0.428863	0.336016	chaperonin GroEL
CD630_31770	CD630_31770	-	YP_001089694.1	0	0.0632346	0.419709	0	-0.401268	0.456302	2.34e-05	-0.428824	0.504351	xanthine dehydrogenase
CD630_20230	CD630_20230	-	YP_001088537.1	0	-0.451106	0.706168	0	-0.590458	0.915673	2.34e-05	-0.42801	0.594955	GntR family transcriptional regulator
CD630_01632	CD630_01632	-	YP_001086632.1	0	-0.660182	0.485717	0	0.369877	0.532551	2.34e-05	-0.421633	0.702382	hypothetical protein CD630_01632
CD630_34391	CD630_34391	-	YP_006589440.1	0	-0.863024	0.519645	0	1.97059	1.35876	2.34e-05	-0.42158	1.07096	hypothetical protein CD630_34391
CD630_27250	CD630_27250	-	YP_001089237.1	0	-1.12309	1.00948	0	1.15544	1.4889	2.34e-05	-0.420178	0.948245	monogalactosyldiacylglycerol synthase
CD630_34450	CD630_34450	-	YP_001089965.1	0	-1.3756	1.45357	0	0.0894057	1.22875	2.34e-05	-0.416988	1.15349	PTS system lactose/cellobiose-family transporter subunit IIA
murQ	CD630_30460	murQ	YP_001089561.1	0	0.0366758	0.331772	0	-0.582618	0.383296	2.34e-05	-0.41496	0.319977	N-acetylmuramic acid 6-phosphate etherase
CD630_12930	CD630_12930	-	YP_001087787.1	0	-0.926261	0.675313	0	0.653557	1.33581	2.34e-05	-0.414371	0.866478	AraC family transcriptional regulator
CD630_21730	CD630_21730	-	YP_001088686.2	0	-1.20887	0.921515	0	2.43071	1.49962	2.34e-05	-0.413404	1.04028	peptidase
xdhC1	CD630_20810	xdhC1	YP_001088595.2	0	-0.710125	0.962695	0	0.323122	0.988965	2.34e-05	-0.412616	0.738209	xanthine dehydrogenase iron-sulfur binding subunit XdhC
CD630_31910	CD630_31910	-	YP_001089707.1	0	-0.826923	0.411211	0	0.41648	0.594939	2.34e-05	-0.409193	0.506406	oxidoreductase
CD630_03040	CD630_03040	-	YP_001086773.1	0	-0.140757	0.491442	0	-0.407095	0.558851	2.34e-05	-0.40777	0.396744	hypothetical protein CD630_03040
CD630_25480	CD630_25480	-	YP_001089062.1	0	-0.664701	0.751128	0	-1.15747	1.15864	2.34e-05	-0.407023	0.896593	sugar family ABC transporter permease
CD630_02860	CD630_02860	-	YP_001086755.1	0	-1.18035	1.4161	0	0.832457	1.64359	2.34e-05	-0.40644	1.13139	PTS system mannose/fructose/sorbose transporter subunit IIA
CD630_19010	CD630_19010	-	YP_001088408.1	0	-0.594679	1.00286	0	0.0683737	1.01219	2.34e-05	-0.406168	0.786511	transcriptional regulator
CD630_34130	CD630_34130	-	YP_001089933.1	0	-0.956816	0.839917	0	0.634296	1.2005	2.34e-05	-0.405698	0.80153	nucleotide pyrophosphatase
CD630_10631	CD630_10631	-	YP_001087545.1	0	-0.559332	0.389009	0	-0.793966	0.671786	2.34e-05	-0.404686	1.18278	hypothetical protein CD630_10631
CD630_31950	CD630_31950	-	YP_001089711.1	0	0.110628	0.507275	0	-0.790156	0.59564	2.34e-05	-0.402487	0.413657	UvrABC system protein A
CD630_28970	CD630_28970	-	YP_001089411.1	0	-0.251322	1.18877	0	-0.153796	1.13363	2.34e-05	-0.401725	0.886695	hypothetical protein CD630_28970
CD630_36370	CD630_36370	-	YP_001090161.1	0	-0.391921	0.541366	0	-0.149223	0.616163	2.34e-05	-0.401182	0.45813	NADPH-dependent FMN reductase
CD630_35130	CD630_35130	-	YP_001090034.1	0	-0.677388	0.35554	0	-0.285852	0.504588	2.34e-05	-0.4004	0.493058	pilin protein
CD630_18240	CD630_18240	-	YP_001088329.1	0	-0.270323	0.289957	0	-0.438833	0.319718	2.34e-05	-0.399569	0.242823	P-type calcium transport ATPase
CD630_34392	CD630_34392	-	YP_006589441.1	0	-0.658534	0.345125	0	0.758649	1.36131	2.34e-05	-0.399159	1.19356	hypothetical protein CD630_34392
CD630_03650	CD630_03650	-	YP_001086832.1	0	-0.578105	0.457782	0	-1.80228	0.96848	2.34e-05	-0.397827	0.709339	multidrug family ABC transporter permease
mtlD	CD630_23310	mtlD	YP_001088846.1	0	1.69857	0.986364	0	-0.20805	1.29881	2.34e-05	-0.39683	0.791825	mannitol-1-phosphate 5-dehydrogenase
CD630_09060	CD630_09060	-	YP_001087379.1	0	-0.74313	0.496768	0	0.650335	1.15086	2.34e-05	-0.395284	0.90617	DNA-binding protein
CD630_09771	CD630_09771	-	YP_001087459.1	0	-0.846425	0.505457	0	0.934211	1.01903	2.34e-05	-0.391841	0.760738	hypothetical protein CD630_09771
CD630_03810	CD630_03810	-	YP_001086847.1	0	2.064	1.34362	0	-0.369509	0.980385	2.34e-05	-0.391061	0.978706	replication initiation factor
gloA	CD630_11340	gloA	YP_001087625.1	0	-0.306113	0.381306	0	-0.389406	0.459527	2.34e-05	-0.387794	0.291413	lactoylglutathione lyase
CD630_02760	CD630_02760	-	YP_001086745.1	0	-0.344747	0.662501	0	-1.10474	0.937308	2.34e-05	-0.383774	0.602938	AraC family transcriptional regulator
CD630_04380	CD630_04380	-	YP_001086908.1	0	0.194262	0.438259	0	-0.567839	0.492431	2.34e-05	-0.38295	0.391098	hypothetical protein CD630_04380
CD630_03410	CD630_03410	-	YP_001086810.1	0	-0.724656	0.445062	0	0.218149	0.609683	2.34e-05	-0.382878	0.469425	hypothetical protein CD630_03410
xylA	CD630_30640	xylA	YP_001089578.1	0	-0.379834	0.543371	0	-0.268199	0.636252	2.34e-05	-0.382283	0.421869	xylose isomerase
CD630_13360	CD630_13360	-	YP_001087832.1	0	-0.488588	0.377718	0	-0.697194	0.551297	2.34e-05	-0.378602	0.377696	PTS system maltose and glucose-specific transporter subunits IICB
CD630_19921	CD630_19921	-	YP_001088499.1	0	-0.71028	0.460162	0	1.24368	1.34868	2.34e-05	-0.377182	1.08787	hypothetical protein CD630_19921
CD630_32080	CD630_32080	-	YP_001089724.1	0	-0.54466	0.73703	0	-0.126116	0.899079	2.34e-05	-0.375251	0.576763	MarR family transcriptional regulator
hfq	CD630_19740	hfq	YP_001088480.1	0	-0.612082	0.575181	0	-0.108376	0.789606	2.34e-05	-0.37035	0.722881	RNA-binding protein Hfq
CD630_23861	CD630_23861	-	YP_006589415.1	0	-0.619434	0.435371	0	-0.287833	0.843127	2.34e-05	-0.369587	0.90214	hypothetical protein CD630_23861
CD630_02950	CD630_02950	-	YP_001086764.1	0	-0.241442	0.231524	0	-0.388958	0.273232	2.34e-05	-0.368734	0.201363	iron-sulfur-binding protein
prdD	CD630_32400	prdD	YP_001089757.2	0	-0.0596437	0.226285	0	-0.238042	0.244062	2.34e-05	-0.367607	0.470892	proline reductase PrdD
CD630_04150	CD630_04150	-	YP_001086882.1	0	-3.26916	1.37811	0	1.26254	1.18823	2.34e-05	-0.367199	1.11025	membrane protein
cysM	CD630_16650	cysM	YP_001088167.1	0	-0.498569	0.310282	0	-0.00254028	0.355527	2.34e-05	-0.366246	0.281305	O-acetylserine (thiol)-lyase
gcvTPA	CD630_16570	gcvTPA	YP_001088158.1	0	0.508325	0.921879	0	-0.603176	0.99015	2.34e-05	-0.365883	0.749953	bifunctional glycine dehydrogenase/aminomethyl transferase
CD630_10670	CD630_10670	-	YP_001087551.1	0	-0.374037	0.35966	0	-0.297762	0.379565	2.34e-05	-0.365109	0.307218	hypothetical protein CD630_10670
CD630_14250	CD630_14250	-	YP_001087927.1	0	-0.350221	0.380308	0	-0.48561	0.475627	2.34e-05	-0.363251	0.300368	magnesium transporter
feoA_3	CD630_15180	feoA	YP_001088019.1	0	-0.48258	0.302489	0	-0.565209	0.389877	2.34e-05	-0.363044	0.435713	ferrous iron transport protein FeoA
CD630_23090	CD630_23090	-	YP_001088824.1	0	-0.576365	0.396058	0	0.00869804	1.08076	2.34e-05	-0.362683	1.04578	hypothetical protein CD630_23090
dnaJ	CD630_24600	dnaJ	YP_001088974.1	0	-0.0456234	0.332462	0	-0.523644	0.373912	2.34e-05	-0.361633	0.301761	chaperone protein DnaJ
CD630_22370	CD630_22370	-	YP_001088751.1	0	1.48506	1.14609	0	0.689052	1.0565	2.34e-05	-0.359649	0.821853	hypothetical protein CD630_22370
CD630_02260	CD630_02260	-	YP_001086694.1	0	-0.389656	0.287123	0	-0.391089	0.34526	2.34e-05	-0.359631	0.212497	lytic transglycosylase
CD630_31900	CD630_31900	-	YP_001089706.1	0	-0.768102	0.670971	0	0.364169	0.94517	2.34e-05	-0.359456	0.652176	MerR family transcriptional regulator
CD630_03680	CD630_03680	-	YP_001086835.1	0	-0.622541	0.625787	0	-0.283835	0.923889	2.34e-05	-0.358167	0.622263	two-component response regulator
leuB	CD630_09920	leuB	YP_001087473.1	0	0.184202	0.456812	0	-0.304574	0.489305	2.34e-05	-0.358153	0.522945	3-isopropylmalate dehydrogenase
CD630_10500	CD630_10500	-	YP_001087531.1	0	-0.443694	0.645559	0	-1.09132	0.969161	2.34e-05	-0.357633	0.635329	multidrug family ABC transporter ATP-binding protein
CD630_22200	CD630_22200	-	YP_001088734.1	0	-0.554494	0.291145	0	-0.102135	0.450883	2.34e-05	-0.352714	0.697596	cyclic nucleotides-binding protein
CD630_04390	CD630_04390	-	YP_001086909.1	0	-0.64525	0.605535	0	-0.0461896	0.846198	2.34e-05	-0.352291	0.712618	hypothetical protein CD630_04390
fabZ	CD630_01280	fabZ	YP_001086597.1	0	-0.0599475	0.269609	0	-0.306466	0.305057	2.34e-05	-0.351943	0.317455	(3R)-hydroxymyristoyl-ACP dehydratase
CD630_01530	CD630_01530	-	YP_001086622.1	0	-0.324987	0.285264	0	-0.220894	0.330052	2.34e-05	-0.348736	0.269951	4-hydroxyphenylacetate decarboxylase catalytic subunit HpdB
acnB	CD630_08330	acnB	YP_001087310.1	0	-0.196509	0.484398	0	-0.390942	0.571282	2.34e-05	-0.347349	0.376405	aconitate hydratase
CD630_04280	CD630_04280	-	YP_001086896.2	0	-0.644774	0.310518	0	0.654729	0.558448	2.34e-05	-0.345859	0.719354	AraC family transcriptional regulator
CD630_07060	CD630_07060	-	YP_001087182.1	0	-0.273414	0.35	0	-0.364007	0.422703	2.34e-05	-0.34544	0.252522	Fe-S domain-containing protein
CD630_34140	CD630_34140	-	YP_001089934.2	0	0.682489	1.37294	0	-0.85092	1.34746	2.34e-05	-0.345358	1.01033	sugar family ABC transporter substrate-binding protein
uppP2	CD630_29860	uppP2	YP_001089504.1	0	0.0411866	0.963384	0	-1.38345	1.1956	2.34e-05	-0.344785	0.838785	undecaprenyl pyrophosphate phosphatase
pyrD_3	CD630_31790	pyrD	YP_001089696.1	0	0.285498	0.503609	0	-0.330849	0.544912	2.34e-05	-0.344673	0.541156	dihydroorotate dehydrogenase catalytic subunit
CD630_35680	CD630_35680	-	YP_001090091.1	0	-0.483687	0.575475	0	-0.307627	0.680002	2.34e-05	-0.343511	0.743706	hypothetical protein CD630_35680
nagA	CD630_10100	nagA	YP_001087491.2	0	-0.368056	0.461248	0	-0.248771	0.549793	2.34e-05	-0.342504	0.371313	N-acetylglucosamine-6-phosphate deacetylase
CD630_32700	CD630_32700	-	YP_001089786.1	0	-0.354024	0.503156	0	-0.584938	0.659037	2.34e-05	-0.341515	0.397323	MgtC/SapB family magnesium transport ATPase
sleC	CD630_05510	sleC	YP_001087027.1	0	-0.362882	0.340044	0	-0.348034	0.36825	2.34e-05	-0.340465	0.258883	spore cortex-lytic protein
CD630_32780	CD630_32780	-	YP_001089794.1	0	-0.494921	0.740541	0	-0.962437	1.00253	2.34e-05	-0.340145	0.814006	PTS system mannose/fructose/sorbose transporter subunit IIA
cspBA	CD630_22470	cspBA	YP_001088762.1	0	0.0851948	0.387769	0	-0.57552	0.435232	2.34e-05	-0.338896	0.342186	subtilisin-like serine protease
CD630_30280	CD630_30280	-	YP_001089543.1	0	-0.326795	0.887272	0	-0.296506	1.03854	2.34e-05	-0.337228	0.682295	phosphosugar isomerase
CD630_26250	CD630_26250	-	YP_001089136.1	0	-0.515257	0.265105	0	-0.123431	0.290846	2.34e-05	-0.336206	0.206884	membrane protein
CD630_15700	CD630_15700	-	YP_009109552.1	0	-0.543495	0.309172	0	-0.451742	0.395748	2.34e-05	-0.334862	0.36199	lysophospholipase
CD630_01330	CD630_01330	-	YP_001086602.1	0	-1.20915	0.995648	0	1.22262	1.30898	2.34e-05	-0.334482	0.839073	phosphoribosyl transferase
CD630_14990	CD630_14990	-	YP_009109551.1	0	-0.431649	0.27949	0	-0.512125	0.362625	2.34e-05	-0.332086	0.452703	MurJ/MviN family protein
CD630_30710	CD630_30710	-	YP_001089585.1	0	-0.706658	0.385281	0	0.174423	0.473798	2.34e-05	-0.330544	0.328001	glycosyl hydrolase
CD630_25640	CD630_25640	-	YP_001089080.1	0	-0.452934	0.528703	0	-0.824965	0.811647	2.34e-05	-0.32963	0.53024	MerR family transcriptional regulator
xynA	CD630_30670	xynA	YP_001089581.1	0	-0.652552	0.55353	0	0.275303	0.752769	2.34e-05	-0.328784	0.620563	PTS system xyloside-specific transporter subunit IIA
CD630_35260	CD630_35260	-	YP_001090047.1	0	-0.563877	0.347145	0	-0.13033	0.471507	2.34e-05	-0.328412	0.486443	iron family ABC transporter permease
CD630_31450	CD630_31450	-	YP_001089659.1	0	-0.00615162	0.366859	0	-0.237813	0.395847	2.34e-05	-0.328187	0.507474	serine-aspartate repeat-containing protein SdrF
CD630_24490	CD630_24490	-	YP_001088963.1	0	-0.376392	0.471685	0	-0.635881	0.636044	2.34e-05	-0.325766	0.418417	rRNA small subunit methyltransferase E
CD630_05103	CD630_05103	-	YP_006589344.1	0	-0.483462	0.966383	0	0.0437208	1.07099	2.34e-05	-0.32549	0.73583	conjugative transposon protein
carA_2	CD630_35910	carA	YP_001090115.1	0	-0.282548	0.490399	0	-0.669214	0.624041	2.34e-05	-0.324843	0.379786	carbamoyl-phosphate synthase small subunit
CD630_14880	CD630_14880	-	YP_001087989.1	0	-0.25439	0.854469	0	-1.16094	1.15924	2.34e-05	-0.323623	0.758248	DeoR family transcriptional regulator
CD630_30360	CD630_30360	-	YP_001089551.1	0	-0.361009	0.534074	0	-0.399538	0.633595	2.34e-05	-0.323528	0.416848	major facilitator superfamily transporter
CD630_07040	CD630_07040	-	YP_001087180.1	0	-0.190841	0.288322	0	-0.308013	0.337661	2.34e-05	-0.323523	0.263226	metal-dependent phosphohydrolase
CD630_33520	CD630_33520	-	YP_001089869.1	0	-0.172572	0.626989	0	-1.3278	0.916423	2.34e-05	-0.321195	0.580308	AraC family transcriptional regulator
CD630_03530	CD630_03530	-	YP_001086820.1	0	-0.587688	0.678097	0	-0.0479312	0.891583	2.34e-05	-0.320204	0.569924	hypothetical protein CD630_03530
CD630_17480	CD630_17480	-	YP_001088252.1	0	-0.377069	0.644718	0	-0.712521	0.879646	2.34e-05	-0.318917	0.574502	hypothetical protein CD630_17480
hisF	CD630_15530	hisF	YP_001088054.1	0	0.284526	0.725678	0	-0.326244	0.749737	2.34e-05	-0.318859	0.62095	Imidazole glycerol phosphate synthase subunit HisF
CD630_20650	CD630_20650	-	YP_001088579.1	0	-0.593354	0.342496	0	0.846104	0.739822	2.34e-05	-0.318591	0.868741	beta-lactams repressor
CD630_04401	CD630_04401	-	YP_001086911.2	0	-0.740383	0.586106	0	0.167039	1.35928	2.34e-05	-0.31602	1.01464	hypothetical protein CD630_04401
CD630_36390	CD630_36390	-	YP_001090163.1	0	-0.575169	0.427932	0	0.013353	0.893117	2.34e-05	-0.315666	0.810824	LysR family transcriptional regulator
CD630_31970	CD630_31970	-	YP_001089713.1	0	-0.220523	0.486159	0	-0.399149	0.594254	2.34e-05	-0.314177	0.367321	MerR family transcriptional regulator
pyrE	CD630_01870	pyrE	YP_001086657.1	0	-0.178177	0.411514	0	-0.441257	0.483352	2.34e-05	-0.313919	0.323072	orotate phosphoribosyltransferase
CD630_04080	CD630_04080	-	YP_001086873.1	0	-1.09665	0.65815	0	0.749406	0.807059	2.34e-05	-0.313481	0.567557	hypothetical protein CD630_04080
CD630_05910	CD630_05910	-	YP_001087066.1	0	-0.476534	0.458369	0	-0.6759	0.644635	2.34e-05	-0.311956	0.447451	ATPase
CD630_05490	CD630_05490	-	YP_001087025.1	0	-0.562362	0.477839	0	0.0949894	0.574537	2.34e-05	-0.311402	0.496781	hypothetical protein CD630_05490
CD630_24850	CD630_24850	-	YP_001088999.1	0	-0.374443	0.937039	0	-0.148368	1.08065	2.34e-05	-0.309709	0.721757	Xaa-Pro aminopeptidase
CD630_15320	CD630_15320	-	YP_001088033.1	0	-0.790648	0.944033	0	0.376592	1.23371	2.34e-05	-0.308191	0.796421	ABC transporter ATP-binding protein
CD630_18460	CD630_18460	-	YP_001088352.1	0	-0.199569	0.349749	0	-0.334754	0.421513	2.34e-05	-0.307306	0.269338	conjugative transposon protein
CD630_20550	CD630_20550	-	YP_001088569.1	0	-0.487764	0.385011	0	-0.956663	0.649488	2.34e-05	-0.306781	0.767309	hypothetical protein CD630_20550
CD630_01910	CD630_01910	-	YP_001086661.1	0	0.187827	0.510789	0	-0.862292	0.61541	2.34e-05	-0.306065	0.385632	DNA glycosylase
CD630_35190	CD630_35190	-	YP_001090040.1	0	-0.597193	0.397675	0	0.216056	0.861305	2.34e-05	-0.305929	0.816601	hypothetical protein CD630_35190
CD630_34480	CD630_34480	-	YP_001089968.1	0	0.106029	0.583221	0	-0.0500888	0.591064	2.34e-05	-0.303668	0.680512	tagatose-bisphosphate aldolase
CD630_15951	CD630_15951	-	YP_006589372.1	0	-0.306737	0.43742	0	-0.805828	0.545858	2.34e-05	-0.302971	0.514724	ferredoxin
CD630_27990	CD630_27990	-	YP_001089312.1	0	-0.264016	0.741214	0	-0.475955	0.92147	2.34e-05	-0.302248	0.577944	cell wall binding protein
CD630_06900	CD630_06900	-	YP_001087166.1	0	0.465376	0.589631	0	-1.53206	0.745466	2.34e-05	-0.302036	0.484899	nucleotide phosphodiesterase
dpaL_1	CD630_20850	dpaL	YP_001088599.1	0	-0.809011	0.648609	0	0.247661	0.624701	2.34e-05	-0.299825	0.662018	diaminopropionate ammonia-lyase
CD630_24050	CD630_24050	-	YP_001088917.1	0	-0.559205	0.394398	0	-1.13925	1.01687	2.34e-05	-0.299819	0.882187	MarR family transcriptional regulator
CD630_36050	CD630_36050	-	YP_001090129.1	0	-0.937046	0.814694	0	1.66895	1.43174	2.34e-05	-0.299393	0.920237	phosphatase
CD630_31340	CD630_31340	-	YP_001089649.1	0	-0.15481	0.714698	0	-0.0095103	0.750597	2.34e-05	-0.299259	0.729851	PTS system fructose-like transporter subunit IIABC
ribD	CD630_17000	ribD	YP_001088203.1	0	-0.778044	0.679874	0	0.359709	1.27801	2.34e-05	-0.299195	0.919278	riboflavin biosynthesis bifunctional diaminohydroxyphosphoribosylaminopyrimidine deaminase /5-amino-6-(5-phosphoribosylamino)uracil reductase
cbiQ_1	CD630_01020	cbiQ	YP_001086570.1	0	-0.406397	0.382282	0	-0.146514	0.467737	2.34e-05	-0.298832	0.276786	cobalt ABC transporter permease
CD630_24480	CD630_24480	-	YP_001088962.1	0	-0.222225	0.432003	0	-0.533293	0.52812	2.34e-05	-0.297379	0.303993	MiaB-like tRNA modifying protein
CD630_27090	CD630_27090	-	YP_001089220.1	0	-1.35338	0.774687	0	0.180681	0.699501	2.34e-05	-0.296687	0.927834	oxidoreductase
CD630_22380	CD630_22380	-	YP_001088752.1	0	-0.516914	1.07039	0	0.0291508	1.22345	2.34e-05	-0.296262	0.836162	hypothetical protein CD630_22380
CD630_32670	CD630_32670	-	YP_001089783.1	0	-0.429374	0.752949	0	-0.6255	1.05556	2.34e-05	-0.295677	0.688936	two-component response regulator
CD630_00181	CD630_00181	-	YP_006589332.1	0	-0.823362	0.963259	0	0.879279	1.52409	2.34e-05	-0.294554	1.04499	hypothetical protein CD630_00181
CD630_09390	CD630_09390	-	YP_001087415.1	0	-0.565077	0.567787	0	0.375538	0.712884	2.34e-05	-0.294488	0.676259	hypothetical protein CD630_09390
CD630_30880	CD630_30880	-	YP_001089602.1	0	-0.442141	0.287029	0	-0.369315	0.407068	2.34e-05	-0.293697	0.529741	cellobiose-phosphate degrading protein
CD630_23590	CD630_23590	-	YP_001088872.1	0	-0.392932	0.303342	0	-0.0914941	0.366552	2.34e-05	-0.292949	0.245963	HAD superfamily hydrolase
CD630_24560	CD630_24560	-	YP_001088970.1	0	-0.586954	0.340171	0	0.174927	0.510774	2.34e-05	-0.292886	0.538781	sugar family ABC transporter ATP-binding protein
CD630_33550	CD630_33550	-	YP_001089872.1	0	-0.533465	0.25681	0	0.0412407	0.320167	2.34e-05	-0.29268	0.214826	nitroreductase
tRNA-Tyr_3	NA	-	NA	0	0.304037	0.723886	0	-0.71937	0.826304	2.34e-05	-0.292293	0.581975	NA
CD630_32800	CD630_32800	-	YP_001089796.1	0	-0.723433	0.760492	0	0.0940493	1.03035	2.34e-05	-0.291571	0.671688	PTS operon transcription antiterminator
CD630_25280	CD630_25280	-	YP_001089042.1	0	-0.850347	0.522489	0	0.931223	0.78855	2.34e-05	-0.290851	0.566481	hypothetical protein CD630_25280
CD630_20830	CD630_20830	-	YP_001088597.1	0	-0.527312	0.533622	0	0.0638701	0.659874	2.34e-05	-0.290584	0.412569	D-hydantoinase
CD630_18580	CD630_18580	-	YP_001088365.1	0	-0.0165923	0.922259	0	0.0497558	0.837621	2.34e-05	-0.289489	0.831738	cell surface protein
CD630_31100	CD630_31100	-	YP_001089624.1	0	-0.768436	0.921801	0	-0.0422672	1.43644	2.34e-05	-0.289186	0.974529	6-phosphofructokinase
CD630_27240	CD630_27240	-	YP_001089236.1	0	-0.0943971	0.59238	0	-0.803194	0.768892	2.34e-05	-0.289066	0.478668	polysaccharide deacetylase
lgt	CD630_26590	lgt	YP_001089170.1	0	-0.258668	0.737175	0	-0.432772	0.916975	2.34e-05	-0.288771	0.550826	prolipoprotein diacylglyceryl transferase
CD630_28210	CD630_28210	-	YP_001089334.2	0	-0.787518	0.827694	0	0.480455	1.01132	2.34e-05	-0.288629	0.674576	membrane protein
CD630_14130	CD630_14130	-	YP_001087913.1	0	-0.558614	0.734987	0	-0.721536	1.08829	2.34e-05	-0.288596	0.701148	membrane protein
CD630_20980	CD630_20980	-	YP_001088612.1	0	-0.54366	0.472114	0	-0.108933	0.719795	2.34e-05	-0.288462	0.703369	hypothetical protein CD630_20980
CD630_34070	CD630_34070	-	YP_001089927.1	0	-0.40419	0.255428	0	-0.13971	0.275086	2.34e-05	-0.287695	0.199138	iron-only hydrogenase catalytic subunit HymC-like protein
CD630_27330	CD630_27330	-	YP_001089245.1	0	-0.758299	0.517637	0	0.356896	0.602954	2.34e-05	-0.287261	0.427033	pyridoxal phosphate-dependent transferase
tuf	CD630_00710	tuf	YP_001086535.1	0	-0.199474	0.242594	0	-0.228399	0.258288	2.34e-05	-0.286909	0.32824	elongation factor Tu
CD630_07121	CD630_07121	-	YP_006589358.1	0	-0.699615	1.2648	0	0.635789	1.6805	2.34e-05	-0.286772	1.22135	hypothetical protein CD630_07121
CD630_36130	CD630_36130	-	YP_001090136.1	0	-0.472745	0.432998	0	-0.607861	0.706869	2.34e-05	-0.286417	0.914602	hypothetical protein CD630_36130
CD630_21520	CD630_21520	-	YP_001088665.1	0	-0.576164	0.330085	0	0.131432	0.416404	2.34e-05	-0.285034	0.365385	glutamyl-aminopeptidase
CD630_13560	CD630_13560	-	YP_001087852.2	0	-0.510608	0.298882	0	-0.0596266	0.503687	2.34e-05	-0.282864	0.68207	CBS domain-containing protein
CD630_08870	CD630_08870	-	YP_001087361.1	0	-0.545902	0.251313	0	-0.0265817	0.355809	2.34e-05	-0.28253	0.381451	GntR family transcriptional regulator
CD630_25171	CD630_25171	-	YP_001089031.1	0	-0.549329	0.391104	0	0.459098	0.613815	2.34e-05	-0.280664	0.764199	hypothetical protein CD630_25171
CD630_15431	CD630_15431	-	YP_001088045.1	0	-0.605966	0.570051	0	0.343305	0.79418	2.34e-05	-0.279837	0.669733	hypothetical protein CD630_15431
CD630_23870	CD630_23870	-	YP_001088899.1	0	-0.193606	0.397472	0	-0.214979	0.461592	2.34e-05	-0.278672	0.327248	alpha-hydroxy acid dehydrogenase
CD630_17370	CD630_17370	-	YP_001088241.1	0	-0.407966	0.614546	0	-0.109979	0.761998	2.34e-05	-0.277299	0.467166	divalent ion symporter
CD630_06642	CD630_06642	-	YP_001087140.1	0	-0.725225	0.383952	0	0.380824	0.478084	2.34e-05	-0.277249	0.330607	hypothetical protein CD630_06642
CD630_06390	CD630_06390	-	YP_001087114.1	0	-0.666653	0.379617	0	1.18732	1.06408	2.34e-05	-0.276926	0.862983	hypothetical protein CD630_06390
bglF_5	CD630_31250	bglF	YP_001089640.1	0	-0.220778	0.442518	0	-0.829115	0.609831	2.34e-05	-0.276642	0.397633	PTS system beta-glucoside-specific transporter subunit IIABC
CD630_10850	CD630_10850	-	YP_001087569.1	0	0.0991053	0.313922	0	-0.436609	0.364368	2.34e-05	-0.272792	0.278846	membrane protein
tagABC	CD630_30750	tagABC	YP_001089589.1	0	1.22251	0.64802	0	-0.113377	0.617141	2.34e-05	-0.271834	0.956449	PTS system tagatose-specific transporter subunit IIABC
CD630_14600	CD630_14600	-	YP_001087961.1	0	-0.495341	0.329811	0	-0.78081	0.698732	2.34e-05	-0.271316	0.749019	phosphohydrolase
spaR	CD630_04810	spaR	YP_001086955.1	0	-0.188575	0.401307	0	-0.14579	0.463567	2.34e-05	-0.271165	0.335566	two-component response regulator
CD630_35240	CD630_35240	-	YP_001090045.1	0	-0.0506824	0.516805	0	-0.707101	0.646458	2.34e-05	-0.270428	0.379789	ribonuclease M5
CD630_02120	CD630_02120	-	YP_001086680.1	0	-0.349777	0.544355	0	-0.833097	0.714278	2.34e-05	-0.269417	0.608414	sulfatase
vexP2	CD630_18740	vexP2	YP_001088383.1	0	-0.289453	0.547414	0	-1.03219	0.836478	2.34e-05	-0.268755	0.554741	ABC transporter ATP-binding protein
cspB	CD630_13550	cspB	YP_001087851.1	0	-0.407561	0.260998	0	-0.12679	0.294598	2.34e-05	-0.268674	0.323819	cold shock protein CspB
fabG_2	CD630_25770	fabG	YP_001089093.1	0	-0.596026	0.791229	0	0.167021	0.993294	2.34e-05	-0.266548	0.633735	3-oxoacyl-ACP reductase
CD630_05470	CD630_05470	-	YP_001087023.1	0	0.0849576	0.459209	0	-0.568013	0.547395	2.34e-05	-0.266379	0.378214	beta-lactams repressor
CD630_30720	CD630_30720	-	YP_001089586.1	0	-0.565035	1.12881	0	0.193839	1.38554	2.34e-05	-0.264253	0.908176	hypothetical protein CD630_30720
oppD	CD630_08560	oppD	YP_001087333.1	0	-0.472306	0.272147	0	-0.00530987	0.296264	2.34e-05	-0.263823	0.225803	ABC transporter ATP-binding protein
CD630_11240	CD630_11240	-	YP_001087613.1	0	-0.3432	0.51142	0	-0.580911	0.67108	2.34e-05	-0.263733	0.46471	hypothetical protein CD630_11240
CD630_23110	CD630_23110	-	YP_001088826.1	0	-0.374738	0.833986	0	-0.54784	1.17536	2.34e-05	-0.263726	0.818108	molybdenum-like ABC transporter substrate-binding protein
CD630_03730	CD630_03730	-	YP_001086840.2	0	-0.118039	0.855529	0	0.0823054	0.806553	2.34e-05	-0.263654	0.756983	membrane protein
CD630_29690	CD630_29690	-	YP_001089487.1	0	-0.68542	0.767892	0	0.613113	1.25233	2.34e-05	-0.26337	0.797164	AMP-binding protein
CD630_19820	CD630_19820	-	NA	0	-0.660334	0.918725	0	0.297047	1.14466	2.34e-05	-0.262252	0.75058	NA
CD630_11120	CD630_11120	-	YP_001087601.1	0	-0.690474	0.481148	0	0	1.39371	2.34e-05	-0.261987	1.17538	membrane protein
tRNA-Asp_1	NA	-	NA	0	-0.882082	0.871082	0	0	1.54285	2.34e-05	-0.26177	1.16959	NA
CD630_26340	CD630_26340	-	YP_001089145.1	0	-0.560228	0.585478	0	-0.0460816	0.812096	2.34e-05	-0.261507	0.544581	hypothetical protein CD630_26340
CD630_16380	CD630_16380	-	YP_001088139.1	0	-0.428648	0.387435	0	-0.35316	0.534618	2.34e-05	-0.260748	0.594017	hypothetical protein CD630_16380
rplX	CD630_00830	rplX	YP_001086548.2	0	0.239092	0.43518	0	-0.243618	0.472672	2.34e-05	-0.26001	0.487217	50S ribosomal protein L24
ppdK	CD630_24100	ppdK	YP_001088922.2	0	-0.528157	0.274545	0	0.070609	0.303827	2.34e-05	-0.259977	0.225581	pyruvate phosphate dikinase
CD630_03400	CD630_03400	-	YP_001086809.1	0	-0.406787	0.247709	0	-0.152841	0.299518	2.34e-05	-0.258647	0.277018	hypothetical protein CD630_03400
rpsZ	CD630_00841	rpsZ	YP_001086550.1	0	0.317323	0.333877	0	-0.249766	0.34854	2.34e-05	-0.256842	0.51141	30S ribosomal protein S14
sdaB	CD630_32220	sdaB	YP_001089739.1	0	-0.263745	0.251483	0	-0.175927	0.299251	2.34e-05	-0.254991	0.193349	L-serine dehydratase
clpC	CD630_00260	clpC	YP_001086489.1	0	-0.0498953	0.262261	0	-0.446962	0.3002	2.34e-05	-0.254615	0.209509	class III stress response-related ATPase
CD630_08180	CD630_08180	-	YP_001087295.1	0	-0.337168	0.367837	0	-0.357438	0.461239	2.34e-05	-0.25323	0.397721	6-phospho-beta-glucosidase
nadE	CD630_07940	nadE	YP_001087271.1	0	-0.121488	0.30634	0	-0.233537	0.357251	2.34e-05	-0.252729	0.274361	NH3-dependent NAD(+) synthetase
CD630_16740	CD630_16740	-	YP_001088176.1	0	-0.272314	0.305245	0	-0.434138	0.390835	2.34e-05	-0.25183	0.265091	NADPH-dependent FMN reductase
mreB1	CD630_01270	mreB1	YP_001086596.1	0	-0.0442694	0.235675	0	-0.253702	0.272324	2.34e-05	-0.25157	0.243326	rod shape-determining protein MreB
CD630_01990	CD630_01990	-	YP_001086667.1	0	-0.358947	0.381434	0	-0.210084	0.491986	2.34e-05	-0.251563	0.304517	membrane-associated nucleotidase
CD630_03610	CD630_03610	-	YP_001086828.2	0	-0.176948	0.803828	0	-0.387538	0.976797	2.34e-05	-0.249798	0.634635	two-component sensor histidine kinase
CD630_35110	CD630_35110	-	YP_001090032.1	0	0.0662227	0.677177	0	-0.290817	0.755466	2.34e-05	-0.249674	0.519672	type IV pilus secretion protein
fliC	CD630_02390	fliC	YP_001086707.1	0	-0.306258	0.291615	0	-0.154364	0.309179	2.34e-05	-0.249178	0.239991	flagellin C
cheY	CD630_05330	cheY	YP_001087009.1	0	-0.651639	0.42925	0	0.35203	0.608814	2.34e-05	-0.248727	0.441563	chemotaxis protein CheY
aroC	CD630_18350	aroC	YP_001088341.1	0	0.126735	0.612883	0	-0.63591	0.731743	2.34e-05	-0.248517	0.464792	chorismate synthase
CD630_30130	CD630_30130	-	YP_001089530.1	0	0.228919	0.64293	0	-0.182899	0.669606	2.34e-05	-0.248083	0.548419	PTS system mannose-specfic transporter subunit IIC
CD630_14800	CD630_14800	-	YP_001087981.1	0	-0.969254	1.27809	0	0.887965	1.58148	2.34e-05	-0.246738	1.08208	hypothetical protein CD630_14800
fabF	CD630_11840	fabF	YP_001087677.1	0	-0.235784	0.224517	0	-0.131842	0.256998	2.34e-05	-0.245921	0.229716	3-oxoacyl-ACP synthase
CD630_24680	CD630_24680	-	YP_001088982.1	0	-1.08298	1.29721	0	1.56429	1.72788	2.34e-05	-0.24319	1.20059	hypothetical protein CD630_24680
CD630_21530	CD630_21530	-	YP_001088666.1	0	-0.0705047	0.380607	0	-0.116096	0.417733	2.34e-05	-0.242787	0.413668	hypothetical protein CD630_21530
secG	CD630_31691	secG	YP_001089686.1	0	-0.70898	0.452544	0	0.230208	0.571583	2.34e-05	-0.2412	0.514549	protein-export membrane protein SecG
CD630_14180	CD630_14180	-	YP_001087918.1	0	-0.641598	0.555903	0	0.71386	1.2975	2.34e-05	-0.241093	0.996091	MATE family drug/sodium antiporter
oppB	CD630_08530	oppB	YP_001087330.1	0	-0.358543	0.236957	0	-0.217029	0.295424	2.34e-05	-0.241011	0.564588	oligopeptide family ABC transporter permease
CD630_30890	CD630_30890	-	YP_001089603.1	0	-0.326457	0.212343	0	-0.315344	0.267998	2.34e-05	-0.240958	0.333975	PTS system glucose-like transporter subunit IIBC
CD630_00080	CD630_00080	-	YP_001086471.1	0	-0.261859	0.616749	0	-0.124439	0.734479	2.34e-05	-0.240554	0.481498	hypothetical protein CD630_00080
cotJC2	CD630_24010	cotJC2	YP_001088913.1	0	-0.316612	0.345213	0	-0.182714	0.369531	2.34e-05	-0.24038	0.267185	spore coat peptide assembly protein CotJC
CD630_15100	CD630_15100	-	YP_001088011.1	0	-0.474211	0.33548	0	0.0554019	0.39856	2.34e-05	-0.240061	0.273286	hypothetical protein CD630_15100
csrA	CD630_02340	csrA	YP_001086702.1	0	-0.299619	0.739105	0	-0.551793	0.946244	2.34e-05	-0.238996	0.615282	carbon storage regulator CsrA
CD630_32040	CD630_32040	-	YP_001089720.1	0	-0.635882	0.350188	0	0.776223	0.704596	2.34e-05	-0.238634	0.791316	membrane protein
licC_1	CD630_02110	licC	YP_001086679.1	0	-0.114291	0.361674	0	-0.305232	0.436453	2.34e-05	-0.237796	0.28435	CTP:phosphocholine cytidylyltransferase
ilvC	CD630_15650	ilvC	YP_001088065.1	0	0.285294	0.533685	0	-0.250161	0.576174	2.34e-05	-0.237353	0.485144	ketol-acid reductoisomerase
dapG	CD630_13220	dapG	YP_001087818.1	0	0.152307	0.244579	0	-0.426325	0.281817	2.34e-05	-0.237155	0.260821	aspartate kinase I
CD630_01470	CD630_01470	-	YP_001086616.1	0	-0.404071	0.421489	0	-0.663431	0.659286	2.34e-05	-0.234896	0.617448	transporter
CD630_24820	CD630_24820	-	YP_001088996.1	0	-0.19865	0.638286	0	-0.319435	0.782532	2.34e-05	-0.233741	0.461545	lipoprotein
feoB1	CD630_14790	feoB1	YP_001087980.1	0	-0.317972	0.500404	0	-0.839621	0.704318	2.34e-05	-0.233107	0.536307	ferrous iron transport protein FeoB
fldX	CD630_19990	fldX	YP_001088507.1	0	0.0335128	0.719986	0	-1.16029	0.934386	2.34e-05	-0.233015	0.613829	flavodoxin
CD630_07120	CD630_07120	-	YP_001087188.1	0	-0.669325	0.746596	0	1.01747	1.25721	2.34e-05	-0.232831	0.87538	hypothetical protein CD630_07120
CD630_22110	CD630_22110	-	YP_001088725.1	0	-0.190474	0.342386	0	-0.567977	0.448608	2.34e-05	-0.232133	0.292979	multidrug family ABC transporter ATP-binding protein/permease
CD630_13440	CD630_13440	-	YP_001087840.1	0	-0.465948	0.500912	0	-0.746315	0.835779	2.34e-05	-0.232125	0.604156	cell wall biosynthesis protein
CD630_05100	CD630_05100	-	YP_001086987.1	0	-0.320329	0.46389	0	0.076091	0.511154	2.34e-05	-0.229977	0.47557	hypothetical protein CD630_05100
spoIIIAG	CD630_11980	spoIIIAG	YP_001087691.1	0	0.619796	0.43796	0	-0.598063	0.491825	2.34e-05	-0.22985	0.428291	stage III sporulation protein AG
CD630_04730	CD630_04730	-	YP_001086946.1	0	-0.704933	0.766506	0	0.706733	1.38672	2.34e-05	-0.228002	0.915277	MarR family transcriptional regulator
CD630_10650	CD630_10650	-	YP_001087549.1	0	-0.286879	0.380397	0	-0.334292	0.421635	2.34e-05	-0.227754	0.371274	hypothetical protein CD630_10650
CD630_18720	CD630_18720	-	YP_001088381.2	0	0.105229	0.696626	0	-0.597752	0.829517	2.34e-05	-0.22774	0.525442	iron-sulfur binding protein
CD630_10740	CD630_10740	-	YP_001087558.1	0	-0.338319	0.89006	0	-0.739609	1.24468	2.34e-05	-0.227273	0.816744	PTS system mannose/fructose/sorbose transporter subunit IIA
CD630_31220	CD630_31220	-	YP_001089637.1	0	-0.345903	0.599773	0	-0.641619	0.885144	2.34e-05	-0.226855	0.613097	ArsR family transcriptional regulator
CD630_34770	CD630_34770	-	YP_001089997.1	0	-0.423418	0.43352	0	-0.0729165	0.549466	2.34e-05	-0.226589	0.345704	dCMP deaminase
CD630_18800	CD630_18800	-	YP_001088389.1	0	-0.134498	0.372695	0	-0.520272	0.437173	2.34e-05	-0.226556	0.309804	hypothetical protein CD630_18800
spoVAD	CD630_07740	spoVAD	YP_001087251.1	0	-0.0289467	0.373582	0	-0.344876	0.429851	2.34e-05	-0.226191	0.299599	stage V sporulation protein AD
cspC_1	CD630_19902	cspC	YP_001088496.1	0	-0.426913	0.440512	0	0.0085582	0.631789	2.34e-05	-0.224642	0.752552	major cold shock protein CspC
bglA_5	CD630_31150	bglA	YP_001089629.1	0	-0.637091	0.51052	0	0.37244	0.751469	2.34e-05	-0.224291	0.537344	6-phospho-beta-glucosidase
prdC	CD630_32470	prdC	YP_001089763.1	0	0.164999	0.252348	0	-0.171887	0.277185	2.34e-05	-0.223679	0.408057	electron transfer protein
CD630_31290	CD630_31290	-	YP_001089644.1	0	-0.509262	0.960678	0	0.0408343	1.25175	2.34e-05	-0.223546	0.810705	glycosyl hydrolase/phosphorylase
CD630_31690	CD630_31690	-	YP_001089685.1	0	-0.458945	0.545673	0	-0.826186	1.03392	2.34e-05	-0.223187	0.774204	malate transporter
CD630_18140	CD630_18140	-	YP_001088319.1	0	0.189294	0.720297	0	-0.209945	0.772794	2.34e-05	-0.22238	0.604127	phosphoglycerate mutase
CD630_05040	CD630_05040	-	NA	0	-0.81163	0.499966	0	0.222356	0.542736	2.34e-05	-0.222133	0.544398	NA
CD630_33300	CD630_33300	-	YP_001089846.1	0	-0.420888	0.388244	0	-0.0534886	0.488039	2.34e-05	-0.221792	0.321546	HTH-type transcriptional regulator
tRNA-Gln_2	NA	-	NA	0	-0.739892	0.809619	0	0.974191	1.51159	2.34e-05	-0.219679	1.07732	NA
CD630_14970	CD630_14970	-	YP_001087998.1	0	-0.123159	0.456965	0	-0.405007	0.550951	2.34e-05	-0.218072	0.319705	hypothetical protein CD630_14970
eutE	CD630_19170	eutE	YP_001088424.1	0	0.133596	0.31132	0	-0.543587	0.359785	2.34e-05	-0.217397	0.260257	ethanolamine acetaldehyde oxidoreductase
CD630_14630	CD630_14630	-	YP_001087964.1	0	-0.411569	0.536335	0	-0.126637	0.713323	2.34e-05	-0.217261	0.722436	hypothetical protein CD630_14630
CD630_02440	CD630_02440	-	YP_001086712.1	0	-0.414255	0.447622	0	-0.399032	0.667094	2.34e-05	-0.216188	0.686837	CDP-glycerol:poly(glycerophosphate) glycerophosphotransferase
CD630_29930	CD630_29930	-	YP_001089511.1	0	-0.654928	0.621257	0	0.287199	1.02546	2.34e-05	-0.215499	0.699758	hypothetical protein CD630_29930
hisA	CD630_15520	hisA	YP_001088053.1	0	0.253017	0.943413	0	-0.641458	1.09024	2.34e-05	-0.215487	0.731593	1-(5-phosphoribosyl)-5
CD630_04190	CD630_04190	-	YP_001086886.1	0	-0.500776	1.0177	0	0.31196	1.07739	2.34e-05	-0.215277	0.766651	conjugative transposon protein
CD630_24860	CD630_24860	-	YP_001089000.1	0	-0.199331	0.380888	0	-0.529048	0.48562	2.34e-05	-0.214931	0.316948	PTS system fructose-like transporter subunit IIC
leuD	CD630_09910	leuD	YP_001087472.1	0	0.0698979	0.901915	0	-0.387274	1.0402	2.34e-05	-0.213552	0.693983	3-isopropylmalate dehydratase small subunit
CD630_06500	CD630_06500	-	YP_001087125.1	0	-0.238854	0.549378	0	-0.170111	0.678702	2.34e-05	-0.212231	0.434153	peptidase
CD630_10090	CD630_10090	-	YP_001087490.1	0	-0.2183	0.686034	0	-0.371152	0.832873	2.34e-05	-0.212126	0.52962	GntR family transcriptional regulator
CD630_14110	CD630_14110	-	YP_001087911.1	0	-0.417896	0.486193	0	-0.21255	0.843058	2.34e-05	-0.211942	0.982511	hypothetical protein CD630_14110
xynC	CD630_30700	xynC	YP_001089584.1	0	-0.533641	0.524326	0	0.232599	0.667578	2.34e-05	-0.211877	0.47593	PTS system xyloside-specific transporter subunit IIC
ispG	CD630_21280	ispG	YP_001088642.1	0	-0.142774	0.360641	0	-0.28148	0.444249	2.34e-05	-0.211301	0.277184	4-hydroxy-3-methylbut-2-en-1-yl diphosphate synthase
sat	CD630_22260	sat	YP_001088740.1	0	-0.39513	0.434789	0	-0.426301	0.646002	2.34e-05	-0.21119	0.483416	streptogramin A acetyltransferase
CD630_17230	CD630_17230	-	YP_001088226.1	0	-0.636791	0.572245	0	0.58752	0.839606	2.34e-05	-0.209704	0.605597	acyltransferase
CD630_05750	CD630_05750	-	YP_001087050.1	0	-0.515044	0.501593	0	-0.0127111	0.977019	2.34e-05	-0.206627	0.748144	hypothetical protein CD630_05750
CD630_27670	CD630_27670	-	YP_001089280.1	0	-0.183036	0.319492	0	-0.199666	0.360126	2.34e-05	-0.206156	0.240637	cell surface protein
pyrK	CD630_01850	pyrK	YP_001086655.1	0	-0.117588	0.341015	0	-0.261392	0.415996	2.34e-05	-0.206137	0.25825	dihydroorotate dehydrogenase electron transfer subunit
CD630_19980	CD630_19980	-	YP_001088506.1	0	-0.340676	0.351561	0	-0.0165412	0.410562	2.34e-05	-0.205686	0.273185	TetR family transcriptional regulator
CD630_19650	CD630_19650	-	YP_001088471.1	0	0.063075	0.590176	0	0.0522725	0.594571	2.34e-05	-0.204828	0.650886	permease
CD630_07910	CD630_07910	-	YP_001087268.1	0	-0.26574	0.47532	0	-0.31766	0.620487	2.34e-05	-0.204378	0.391414	hypothetical protein CD630_07910
CD630_06520	CD630_06520	-	YP_001087127.1	0	-0.440146	1.04068	0	0.0714596	1.28896	2.34e-05	-0.204157	0.85198	GntR family transcriptional regulator
CD630_11350	CD630_11350	-	YP_001087626.1	0	0.000101549	0.220649	0	-0.203426	0.247385	2.34e-05	-0.203827	0.270094	SH3-domain-containing protein
CD630_14810	CD630_14810	-	YP_001087982.2	0	-0.241155	0.313578	0	-0.0087536	0.371961	2.34e-05	-0.203223	0.251644	tryptophan RNA-binding attenuation protein
birA	CD630_35580	birA	YP_001090081.1	0	0.364051	0.8787	0	-1.01426	1.03688	2.34e-05	-0.201671	0.685244	bifunctional biotin operon repressor/biotin-
CD630_22250	CD630_22250	-	NA	0	-0.292419	0.490079	0	-0.114366	0.606425	2.34e-05	-0.201411	0.364065	NA
CD630_06220	CD630_06220	-	YP_001087096.1	0	-0.581541	0.626508	0	-0.0352683	1.04542	2.34e-05	-0.200884	0.712866	hypothetical protein CD630_06220
CD630_30230	CD630_30230	-	YP_001089538.1	0	-0.0754291	1.02049	0	-0.441733	1.19441	2.34e-05	-0.198718	0.801507	hypothetical protein CD630_30230
CD630_14420	CD630_14420	-	YP_001087943.1	0	-0.44641	0.719495	0	-0.0784041	0.94006	2.34e-05	-0.198718	0.631824	MORN repeat-containing protein
CD630_16770	CD630_16770	-	YP_001088179.1	0	-0.037154	0.546281	0	-0.611062	0.68007	2.34e-05	-0.198631	0.446448	membrane protein
CD630_32840	CD630_32840	-	YP_001089800.1	0	-0.438435	0.377736	0	0.0082245	0.493317	2.34e-05	-0.197338	0.339207	serine protease, HrtA family
CD630_31890	CD630_31890	-	YP_001089705.1	0	-0.424019	0.465081	0	-0.0466724	0.642428	2.34e-05	-0.196939	0.437064	NADPH-dependent FMN reductase
vexP3	CD630_18750	vexP3	YP_001088384.1	0	-0.332475	0.372852	0	-0.346476	0.488572	2.34e-05	-0.196834	0.404226	ABC transporter permease
CD630_03100	CD630_03100	-	YP_001086779.1	0	-0.464756	0.594417	0	-0.998449	1.0196	2.34e-05	-0.196167	0.772936	hypothetical protein CD630_03100
CD630_21250	CD630_21250	-	YP_001088639.2	0	-0.109187	0.555588	0	-0.404059	0.694291	2.34e-05	-0.195626	0.416067	acetyltransferase
CD630_12860	CD630_12860	-	YP_001087780.1	0	-0.397859	0.369236	0	0.184647	0.484925	2.34e-05	-0.195445	0.555292	hypothetical protein CD630_12860
CD630_14230	CD630_14230	-	YP_001087925.1	0	-0.744786	1.14688	0	0.458313	1.60982	2.34e-05	-0.193988	1.10141	hypothetical protein CD630_14230
garK	CD630_30840	garK	YP_001089598.1	0	-0.263568	0.647633	0	0.167888	0.706085	2.34e-05	-0.193747	0.598041	glycerate kinase
CD630_22510	CD630_22510	-	YP_001088766.1	0	-0.40172	0.313796	0	-0.621254	0.785319	2.34e-05	-0.19363	0.909404	hypothetical protein CD630_22510
CD630_05310	CD630_05310	-	YP_001087007.1	0	-0.384272	0.913332	0	-0.3326	1.20268	2.34e-05	-0.193529	0.787667	DeoR family transcriptional regulator
atpI_2	CD630_34750	atpI	YP_001089995.1	0	-0.404744	0.408901	0	-0.16375	0.56248	2.34e-05	-0.193492	0.435514	ATP synthase subunit I
CD630_36500	CD630_36500	-	YP_001090174.1	0	-0.655525	0.412252	0	0.694658	0.587183	2.34e-05	-0.192697	0.464507	PTS system lactose/cellobiose-family transporter subunit IIC
CD630_26750	CD630_26750	-	YP_001089186.1	0	-0.530848	0.488681	0	0.462792	0.864144	2.34e-05	-0.192668	0.712642	LysR family transcriptional regulator
CD630_24230	CD630_24230	-	YP_001088935.1	0	-0.469316	0.589367	0	0.143195	0.71427	2.34e-05	-0.19214	0.487969	major facilitator superfamily transporter
CD630_05890	CD630_05890	-	YP_001087064.1	0	0.0093277	0.547837	0	0.0150415	0.587989	2.34e-05	-0.192069	0.519202	hypothetical protein CD630_05890
smpB	CD630_31570	smpB	YP_001089673.1	0	-0.413508	0.459485	0	0.165144	0.595054	2.34e-05	-0.191995	0.599097	SsrA-binding protein
bglA_6	CD630_31240	bglA	YP_001089639.1	0	-0.365545	0.632635	0	-0.0841714	0.802113	2.34e-05	-0.191354	0.489017	6-phospho-beta-glucosidase
CD630_07050	CD630_07050	-	YP_001087181.1	0	-0.132105	0.479197	0	-0.446797	0.594853	2.34e-05	-0.191319	0.372129	NUDIX family hydrolase
CD630_35220	CD630_35220	-	YP_001090043.1	0	0.623585	0.702078	0	-0.696482	0.799491	2.34e-05	-0.190964	0.589685	hypothetical protein CD630_35220
CD630_34050	CD630_34050	-	YP_001089925.1	0	-0.429874	0.317893	0	0.0987083	0.347063	2.34e-05	-0.189437	0.272843	iron-only hydrogenase electron-transferring subunit HymA-like protein
CD630_22910	CD630_22910	-	YP_001088803.1	0	-0.856843	0.884868	0	1.57177	1.46865	2.34e-05	-0.189084	0.969019	HTH-type transcriptional regulator
CD630_05081	CD630_05081	-	YP_001086984.2	0	-0.399076	0.247844	0	0.0736159	0.296886	2.34e-05	-0.186947	0.258141	conjugative transposon protein
CD630_05270	CD630_05270	-	YP_001087003.1	0	-0.820924	0.869548	0	1.68221	1.45956	2.34e-05	-0.185951	0.935002	beta-lactamase-like hydrolase
CD630_32561	CD630_32561	-	YP_006589433.1	0	-0.5059	0.396457	0	0.773408	1.3698	2.34e-05	-0.185611	1.13206	hypothetical protein CD630_32561
CD630_34490	CD630_34490	-	YP_001089969.2	0	0.581868	0.802294	0	-0.115317	0.843144	2.34e-05	-0.185288	0.767986	phosphosugar isomerase
cdd1	CD630_06641	cdd1	YP_001087139.1	0	-0.444705	0.767358	0	-0.00212643	1.01098	2.34e-05	-0.18522	0.646649	hypothetical protein CD630_06641
grpE	CD630_24620	grpE	YP_001088976.1	0	0.0111343	0.478117	0	-0.864288	0.565617	2.34e-05	-0.183734	0.423528	protein GrpE
xdhB	CD630_21010	xdhB	YP_001088615.1	0	-0.67231	0.469023	0	0.539427	0.665013	2.34e-05	-0.183436	0.451144	xanthine dehydrogenase FAD-binding subunit XdhB
norV	CD630_11570	norV	YP_001087649.1	0	-0.257988	0.269245	0	-0.24976	0.312849	2.34e-05	-0.182171	0.430659	anaerobic nitric oxide reductase flavorubredoxin
CD630_04330	CD630_04330	-	YP_001086901.1	0	0.122206	0.511492	0	-0.466874	0.60401	2.34e-05	-0.181729	0.395852	multidrug family ABC transporter permease
CD630_07520	CD630_07520	-	YP_001087229.1	0	-0.221448	0.315655	0	-0.175507	0.380966	2.34e-05	-0.181551	0.238863	amino acid family ABC transporter ATP-binding protein
CD630_03090	CD630_03090	-	YP_001086778.1	0	-0.420085	0.310831	0	-0.263492	0.496306	2.34e-05	-0.181386	0.736068	HAD superfamily hydrolase
argE	CD630_03030	argE	YP_001086772.1	0	0.00537496	0.549316	0	-0.0487316	0.604956	2.34e-05	-0.181367	0.509742	acetylornithine deacetylase ArgE
CD630_19930	CD630_19930	-	YP_001088500.1	0	-0.498488	0.524835	0	0.206763	0.666866	2.34e-05	-0.18091	0.464914	decarboxylase
rplF	CD630_00860	rplF	YP_001086552.1	0	0.355961	0.343565	0	-0.244053	0.375284	2.34e-05	-0.180198	0.407509	50S ribosomal protein L6
CD630_21870	CD630_21870	-	YP_001088700.1	0	-0.531575	0.490074	0	0.61479	0.873442	2.34e-05	-0.179661	0.732614	cell wall hydrolase
eutC	CD630_19140	eutC	YP_001088421.1	0	-0.26853	0.367055	0	-0.207659	0.447598	2.34e-05	-0.179282	0.315775	ethanolamine ammonia-lyase small subunit
carB1	CD630_35880	carB1	YP_001090112.1	0	-0.0805551	0.297658	0	-0.280638	0.338515	2.34e-05	-0.179092	0.228896	carbamoyl-phosphate synthase large subunit
CD630_01290	CD630_01290	-	YP_001086598.1	0	0.0547104	0.405843	0	-0.612745	0.49308	2.34e-05	-0.177155	0.329679	sporulation protein
CD630_28280	CD630_28280	-	YP_001089341.1	0	-0.332831	0.334489	0	-0.145377	0.48325	2.34e-05	-0.175976	0.770137	aspartate aminotransferase
CD630_15160	CD630_15160	-	YP_001088017.1	0	-0.699906	0.72769	0	1.32646	1.42489	2.34e-05	-0.175591	0.949686	MerR family transcriptional regulator
atpA_2	CD630_34700	atpA	YP_001089990.1	0	0.259213	0.218974	0	-0.252153	0.246846	2.34e-05	-0.175369	0.296922	ATPase subunit alpha
CD630_25220	CD630_25220	-	YP_001089036.1	0	0.0968683	0.301004	0	-0.504745	0.359819	2.34e-05	-0.175264	0.24551	ribosomal silencing factor RsfS
CD630_19440	CD630_19440	-	NA	0	-0.2297	0.302445	0	-0.179073	0.367498	2.34e-05	-0.174586	0.243145	NA
spoVT	CD630_34990	spoVT	YP_001090020.1	0	-0.328482	0.360383	0	-0.169826	0.498142	2.34e-05	-0.174055	0.630687	stage V sporulation protein T
CD630_21510	CD630_21510	-	YP_001088664.2	0	-0.634295	0.564774	0	0.558792	0.665886	2.34e-05	-0.17385	0.47778	hypothetical protein CD630_21510
ruvC	CD630_28070	ruvC	YP_001089320.1	0	-0.313008	0.618004	0	0.0408695	0.75669	2.34e-05	-0.173835	0.488353	crossover junction endodeoxyribonuclease RuvC
CD630_02920	CD630_02920	-	YP_001086761.1	0	-0.422073	0.765147	0	0.136595	1.01076	2.34e-05	-0.172837	0.656701	HTH-type transcriptional regulator
fabD	CD630_11810	fabD	YP_001087674.1	0	-0.0141806	0.31988	0	-0.238738	0.375716	2.34e-05	-0.172651	0.250301	malonyl CoA-acyl carrier protein transacylase
CD630_28270	CD630_28270	-	YP_001089340.1	0	-0.320591	0.765028	0	0.00853243	0.938731	2.34e-05	-0.172238	0.589204	MarR family transcriptional regulator
CD630_15550	CD630_15550	-	YP_001088056.2	0	-0.283726	0.265195	0	-0.378157	0.350329	2.34e-05	-0.171477	0.382325	amino acid permease
CD630_20240	CD630_20240	-	YP_001088538.1	0	-0.538035	0.560904	0	0.0774759	1.01164	2.34e-05	-0.171458	0.74478	multidrug family ABC transporter ATP-binding protein
CD630_21980	CD630_21980	-	YP_001088711.1	0	0.814819	1.40697	0	-0.210394	1.19493	2.34e-05	-0.171141	0.942695	ferredoxin/flavodoxin oxidoreductase subunit beta
CD630_25030	CD630_25030	-	YP_001089016.1	0	-0.19559	0.28354	0	-0.303724	0.343268	2.34e-05	-0.169157	0.242788	cation-transporting P-type ATPase
pepI	CD630_30410	pepI	YP_001089556.1	0	-0.299144	0.207131	0	0.0199908	0.248412	2.34e-05	-0.168862	0.162001	proline iminopeptidae
acoB	CD630_00370	acoB	YP_001086500.1	0	-0.0092258	0.416377	0	0.112166	0.403826	2.34e-05	-0.16861	0.621054	acetoin dehydrogenase E1 component subunit beta
CD630_21570	CD630_21570	-	YP_001088670.1	0	-0.251509	0.502496	0	-0.606708	0.642735	2.34e-05	-0.1682	0.597217	hypothetical protein CD630_21570
rpsO	CD630_13160	rpsO	YP_001087812.1	0	-0.249007	0.494889	0	-0.247479	0.548678	2.34e-05	-0.16781	0.500402	30S ribosomal protein S15
CD630_22980	CD630_22980	-	NA	0	-0.436724	1.03758	0	0.194834	1.26491	2.34e-05	-0.167681	0.813449	NA
CD630_26810	CD630_26810	-	YP_001089192.1	0	0.224855	0.664039	0	-1.65494	0.945923	2.34e-05	-0.167517	0.612049	sporulation protein
def2	CD630_25850	def2	YP_001089101.1	0	0.37412	0.500851	0	-0.323576	0.565407	2.34e-05	-0.167389	0.436516	peptide deformylase 2
CD630_01900	CD630_01900	-	YP_001086660.1	0	-0.490615	0.787652	0	-0.329912	1.08359	2.34e-05	-0.167384	0.681446	membrane protein
fliF	CD630_02480	fliF	YP_001086716.1	0	0.070984	0.266639	0	-0.102069	0.291479	2.34e-05	-0.167059	0.377745	flagellar MS-ring protein
celC	CD630_28800	celC	YP_001089393.1	0	0.0854175	0.525099	0	-0.876887	0.67337	2.34e-05	-0.166633	0.415995	PTS system cellobiose-specific transporter subunit IIA
CD630_01560	CD630_01560	-	YP_001086625.1	0	-0.248004	0.539415	0	-0.956311	0.752827	2.34e-05	-0.166622	0.600908	membrane protein
CD630_30740	CD630_30740	-	YP_001089588.1	0	0.0134983	0.787769	0	0.0321126	0.822952	2.34e-05	-0.166069	0.651989	tagatose-bisphosphate aldolase
eutQ	CD630_19250	eutQ	YP_001088432.1	0	-0.423197	0.359579	0	-0.201995	0.613613	2.34e-05	-0.166007	0.603662	ethanolamine utilization protein EutQ
ruvB	CD630_28050	ruvB	YP_001089318.1	0	0.357286	0.397454	0	-0.614878	0.462919	2.34e-05	-0.1651	0.335357	Holliday junction ATP-dependent DNA helicase RuvB
CD630_01100	CD630_01100	-	YP_001086578.1	0	-0.27488	0.357137	0	-0.220344	0.454954	2.34e-05	-0.165025	0.29956	hypothetical protein CD630_01100
CD630_05030	CD630_05030	-	YP_001086978.1	0	-0.815958	0.593978	0	0.528596	0.651421	2.34e-05	-0.16441	0.561331	membrane protein
CD630_36100	CD630_36100	-	YP_001090135.1	0	-0.100945	0.710697	0	-1.50638	1.05771	2.34e-05	-0.163508	0.69441	hypothetical protein CD630_36100
atpF_1	CD630_29561	atpF	YP_001089473.2	0	-0.301343	0.395058	0	-0.0356887	0.447991	2.34e-05	-0.163404	0.35191	V-type ATP synthase subunit F
CD630_25570	CD630_25570	-	YP_001089072.1	0	-0.295946	0.502368	0	-0.218001	0.648707	2.34e-05	-0.162618	0.417783	hypothetical protein CD630_25570
CD630_35050	CD630_35050	-	YP_001090026.1	0	-0.300957	0.313723	0	0.110381	0.358484	2.34e-05	-0.162337	0.32339	twitching motility protein PilT
CD630_23450	CD630_23450	-	YP_001088860.1	0	-0.476977	0.494351	0	1.35296	1.35184	2.34e-05	-0.162277	1.08247	LysR family transcriptional regulator
CD630_07930	CD630_07930	-	YP_001087270.1	0	-0.467532	0.421893	0	-0.0282895	1.00904	2.34e-05	-0.161371	0.839108	hypothetical protein CD630_07930
etfA_3	CD630_11720	etfA	YP_001087664.1	0	-0.337477	0.567343	0	0.212948	0.632669	2.34e-05	-0.161327	0.475403	electron transfer flavoprotein subunit alpha
ilvD	CD630_20140	ilvD	YP_001088528.1	0	-0.112757	0.307246	0	0.0113385	0.340126	2.34e-05	-0.16132	0.400362	dihydroxy-acid dehydratase
grdB	CD630_23510	grdB	YP_001088865.2	0	-0.545652	0.240624	0	0.0972195	0.254397	2.34e-05	-0.161031	0.607583	glycine reductase complex component B subunit gamma
pyrH	CD630_21380	pyrH	YP_001088652.1	0	0.121602	0.372284	0	-0.118466	0.412264	2.34e-05	-0.160342	0.404307	uridylate kinase
pdp	CD630_12250	pdp	YP_001087718.1	0	-0.442579	0.403035	0	0.258536	0.492418	2.34e-05	-0.160253	0.315883	pyrimidine-nucleoside phosphorylase
gabT	CD630_21580	gabT	YP_001088671.1	0	-0.335912	0.186062	0	0.0703945	0.212953	2.34e-05	-0.159917	0.147789	4-aminobutyrate aminotransferase
CD630_32020	CD630_32020	-	YP_001089718.1	0	-0.367022	0.517528	0	0.0922141	0.6493	2.34e-05	-0.159823	0.414021	two-component sensor histidine kinase
rpsL	CD630_00680	rpsL	YP_001086532.2	0	-0.05329	0.315305	0	-0.149713	0.34219	2.34e-05	-0.159811	0.28304	30S ribosomal protein S12
CD630_10770	CD630_10770	-	YP_001087561.1	0	-0.475381	0.600162	0	0.308298	0.731324	2.34e-05	-0.15939	0.461386	PTS system mannose/fructose/sorbose transporter subunit IIC
CD630_27840	CD630_27840	-	YP_001089297.1	0	-0.0827117	0.227525	0	-0.307082	0.270537	2.34e-05	-0.159042	0.179199	N-acetylmuramoyl-L-alanine amidase
CD630_06980	CD630_06980	-	YP_001087174.1	0	-0.499661	0.704089	0	0.16343	0.985904	2.34e-05	-0.158759	0.636824	tRNA/rRNA methyltransferase SpoU
pflE	CD630_32830	pflE	YP_001089799.1	0	-0.195586	0.288886	0	-0.314912	0.365311	2.34e-05	-0.158085	0.253228	pyruvate formate-lyase
CD630_32990	CD630_32990	-	YP_001089815.1	0	-0.381324	0.282066	0	-0.0419569	0.406502	2.34e-05	-0.157825	0.418814	major facilitator superfamily transporter
CD630_04870	CD630_04870	-	YP_001086961.1	0	-0.365306	0.280939	0	0.326411	0.390876	2.34e-05	-0.156255	0.564728	carbon-nitrogen hydrolase
CD630_23280	CD630_23280	-	YP_001088843.1	0	-0.232207	0.267446	0	-0.216472	0.346466	2.34e-05	-0.155731	0.234914	PTS operon transcription antiterminator
CD630_04230	CD630_04230	-	YP_001086891.1	0	-0.0819877	0.519365	0	0.122482	0.545291	2.34e-05	-0.155721	0.588247	DNA/RNA helicase
CD630_19801	CD630_19801	-	YP_001088487.1	0	-0.397998	0.392649	0	0.100577	0.52652	2.34e-05	-0.153727	0.389686	hypothetical protein CD630_19801
CD630_19680	CD630_19680	-	YP_001088474.1	0	-0.296246	0.364742	0	-0.169919	0.479818	2.34e-05	-0.15346	0.449732	membrane protein
CD630_16590	CD630_16590	-	YP_001088160.1	0	-0.283984	0.420165	0	-0.435815	0.625336	2.34e-05	-0.153251	0.436325	cation-transporting ATPase
CD630_28560	CD630_28560	-	YP_001089369.1	0	-0.481809	0.456373	0	0.0781209	1.20827	2.34e-05	-0.152737	0.985776	membrane protein
CD630_16300	CD630_16300	-	YP_001088131.1	0	-0.900102	0.866548	0	2.31174	1.48244	2.34e-05	-0.152675	1.05897	membrane protein
CD630_12880	CD630_12880	-	YP_001087782.1	0	-0.315027	0.617286	0	-1.0455	0.91536	2.34e-05	-0.152597	0.737801	membrane protein
CD630_05420	CD630_05420	-	YP_001087018.1	0	-0.243654	0.306862	0	0.185092	0.332504	2.34e-05	-0.152528	0.359854	hypothetical protein CD630_05420
recR	CD630_00180	recR	YP_001086481.1	0	0.104913	0.221801	0	-0.216957	0.25029	2.34e-05	-0.152415	0.274556	recombination protein RecR
CD630_36420	CD630_36420	-	YP_001090166.1	0	-0.364085	0.786647	0	0.132592	0.956998	2.34e-05	-0.151083	0.609574	selenocysteine synthase
dacF_1	CD630_12910	dacF	YP_001087785.1	0	-0.128776	0.441349	0	-0.383842	0.510155	2.34e-05	-0.150785	0.375035	D-alanyl-D-alanine carboxypeptidase
CD630_18500	CD630_18500	-	YP_001088356.1	0	-0.160777	0.319145	0	-0.213542	0.393651	2.34e-05	-0.1507	0.251444	AraC family transcriptional regulator
atpG	CD630_34690	atpG	YP_001089989.1	0	0.0411581	0.264633	0	-0.238947	0.31222	2.34e-05	-0.149923	0.226489	ATP synthase subunit gamma
fliG	CD630_02490	fliG	YP_001086717.1	0	-0.0812178	0.290023	0	-0.188555	0.338046	2.34e-05	-0.149791	0.22357	flagellar motor switch protein FliG
CD630_10840	CD630_10840	-	YP_001087568.1	0	-0.426928	0.398251	0	0.00559606	0.597345	2.34e-05	-0.149718	0.542855	multidrug family ABC transporter ATP-binding protein/permease
CD630_13110	CD630_13110	-	NA	0	-0.133174	0.309667	0	-0.447397	0.351142	2.34e-05	-0.149277	0.378401	NA
CD630_24280	CD630_24280	-	YP_001088940.1	0	0.037469	0.513557	0	0.114311	0.511913	2.34e-05	-0.148914	0.646028	flavodoxin/ferredoxin oxidoreductase subunit beta
CD630_33690	CD630_33690	-	YP_001089887.1	0	-0.531013	0.516017	0	0.35162	0.930041	2.34e-05	-0.148462	0.73928	hypothetical protein CD630_33690
leuC	CD630_09900	leuC	YP_001087471.1	0	0.231328	0.45746	0	0.00858248	0.468316	2.34e-05	-0.147452	0.61864	3-isopropylmalate dehydratase large subunit
CD630_25430	CD630_25430	-	YP_001089057.1	0	-0.494663	0.576826	0	0.429728	0.850304	2.34e-05	-0.14745	0.654657	membrane-bound O-acyl transferase
CD630_03360	CD630_03360	-	YP_001086805.1	0	-0.0749277	0.739232	0	-0.449808	0.943764	2.34e-05	-0.147229	0.591146	ABC transporter ATP-binding protein
atpC_2	CD630_34670	atpC	YP_001089987.1	0	-0.00218894	0.41643	0	-0.103248	0.483709	2.34e-05	-0.147196	0.358282	ATP synthase subunit epsilon
pepT	CD630_10460	pepT	YP_001087527.1	0	-0.148328	0.411303	0	-0.348127	0.488384	2.34e-05	-0.14656	0.357414	peptidase T
CD630_04060	CD630_04060	-	YP_001086872.2	0	0.105483	0.259674	0	-0.389786	0.312809	2.34e-05	-0.146279	0.218689	tRNA (Uracil-5-)-methyltransferase
alaS	CD630_12820	alaS	YP_001087776.1	0	0.262668	0.268592	0	-0.347973	0.306609	2.34e-05	-0.145401	0.262434	alanine--tRNA ligase
nanE	CD630_22410	nanE	YP_001088755.1	0	0.150085	0.95845	0	0.207849	0.849101	2.34e-05	-0.14441	1.00548	N-acetylmannosamine-6-phosphate 2-epimerase
CD630_18680	CD630_18680	-	YP_001088376.1	0	-0.364816	0.238272	0	0.0148613	0.325705	2.34e-05	-0.144096	0.375797	conjugative transposon protein
CD630_24510	CD630_24510	-	YP_001088965.2	0	-0.247947	0.5136	0	-0.723121	0.688784	2.34e-05	-0.143584	0.630345	CRISPR-associated ATP-dependent helicase
CD630_01360	CD630_01360	-	YP_001086605.1	0	0.0589716	0.737354	0	-0.543457	0.85866	2.34e-05	-0.14339	0.574428	PTS system lactose/cellobiose-family transporter subunit IIB
hrcA	CD630_24630	hrcA	YP_001088977.1	0	-0.242245	0.312423	0	-0.609991	0.412195	2.34e-05	-0.142069	0.48293	heat-inducible repressor HrcA
acoC	CD630_00380	acoC	YP_001086501.1	0	-0.224709	0.584012	0	0.130575	0.665432	2.34e-05	-0.141801	0.486986	acetoin dehydrogenase E2 component dihydrolipoamide acetyltransferase
trxA_1	CD630_16900	trxA	YP_001088193.1	0	-0.0237855	0.339116	0	-0.578966	0.416065	2.34e-05	-0.141551	0.293524	thioredoxin
CD630_07690	CD630_07690	-	YP_001087246.1	0	-0.131295	0.556405	0	-0.504245	0.731822	2.34e-05	-0.140718	0.451063	oxidoreductase subunit
CD630_22090	CD630_22090	-	YP_001088723.1	0	-0.286622	0.364795	0	-0.198169	0.488241	2.34e-05	-0.139836	0.387377	GTP-binding protein HflX
CD630_21230	CD630_21230	-	YP_001088637.1	0	-0.265076	0.416027	0	-0.560913	0.60917	2.34e-05	-0.138918	0.540424	multiprotein-complex assembly TPR repeat-containing protein
CD630_33500	CD630_33500	-	YP_001089867.1	0	-0.203175	0.354965	0	-0.410343	0.418374	2.34e-05	-0.138865	0.433879	family 2 glycosyl transferase
csdA	CD630_21830	csdA	YP_001088696.1	0	0.0712289	0.575845	0	-0.961692	0.765011	2.34e-05	-0.138699	0.474469	ATP-dependent RNA helicase
CD630_21790	CD630_21790	-	YP_001088692.1	0	-0.511643	0.435749	0	0.616603	0.620245	2.34e-05	-0.138668	0.502957	anaerobic dehydrogenase
CD630_10360	CD630_10360	-	YP_001087517.2	0	-0.326619	0.293833	0	0.120313	0.346156	2.34e-05	-0.138639	0.23187	N-acetylmuramoyl-L-alanine amidase
dut	CD630_24030	dut	YP_001088915.1	0	0.103747	0.47432	0	-0.418369	0.57518	2.34e-05	-0.138594	0.352355	deoxyuridine 5\'-triphosphate nucleotidohydrolase
CD630_01650	CD630_01650	-	YP_001086634.1	0	-0.484322	0.403159	0	0.223387	0.59987	2.34e-05	-0.13724	0.45871	amino acid transporter
CD630_27130	CD630_27130	-	YP_001089224.2	0	-0.0601475	0.305097	0	-0.266481	0.344882	2.34e-05	-0.136771	0.220645	cell wall protein
cbiK	CD630_34220	cbiK	YP_001089942.1	0	-0.0505253	0.380368	0	-0.0301995	0.442566	2.34e-05	-0.136685	0.315015	sirohydrochlorin cobaltochelatase
CD630_09670	CD630_09670	-	YP_001087448.1	0	-0.707659	0.95981	0	0.737018	0.951279	2.34e-05	-0.134826	0.785067	hypothetical protein CD630_09670
kamA	CD630_22520	kamA	YP_001088767.1	0	0.0231113	0.353084	0	-0.575475	0.418812	2.34e-05	-0.132854	0.312307	glutamate 2,3-aminomutase
cbiO2	CD630_01010	cbiO2	YP_001086569.1	0	0.00350154	0.298629	0	-0.105736	0.350573	2.34e-05	-0.132605	0.251419	cobalt ABC transporter ATP-binding protein
CD630_26450	CD630_26450	-	YP_001089156.1	0	-0.519104	0.574655	0	0.445112	0.754753	2.34e-05	-0.132383	0.489357	sugar family ABC transporter substrate-binding protein
CD630_18640	CD630_18640	-	YP_001088372.1	0	-0.661941	0.54348	0	1.30093	0.885289	2.34e-05	-0.131926	0.687656	HTH-type transcriptional regulator
atpZ	CD630_34760	atpZ	YP_001089996.1	0	-0.616463	0.627486	0	1.28198	1.38596	2.34e-05	-0.131851	0.95513	ATP synthase transporter protein AtpZ
kdpE	CD630_18300	kdpE	YP_001088335.1	0	-0.298895	0.434652	0	-0.163414	0.606075	2.34e-05	-0.131581	0.406589	two-component response regulator KdpE
CD630_05560	CD630_05560	-	YP_001087032.2	0	-0.334269	0.476779	0	-0.132293	0.634406	2.34e-05	-0.131437	0.608756	sugar isomerase / endonuclease
xdhA_2	CD630_20790	xdhA	YP_001088593.1	0	-0.00394508	0.344529	0	-0.0207873	0.392169	2.34e-05	-0.130902	0.292702	xanthine dehydrogenase molybdenum binding subunit XdhA
CD630_23620	CD630_23620	-	NA	0	-0.407612	0.463356	0	0.851706	0.979705	2.34e-05	-0.130862	0.91973	NA
CD630_26360	CD630_26360	-	YP_001089147.1	0	-0.510914	0.589455	0	-0.0647008	0.890565	2.34e-05	-0.130552	0.6928	membrane protein
CD630_25820	CD630_25820	-	YP_001089098.2	0	-0.29428	0.293962	0	-0.0415448	0.376863	2.34e-05	-0.129666	0.291127	metal-dependent peptidase
CD630_14410	CD630_14410	-	YP_001087942.1	0	-0.187431	0.440963	0	-0.813777	0.567204	2.34e-05	-0.129082	0.613359	membrane protein
CD630_03180	CD630_03180	-	YP_001086787.1	0	0.383937	0.566084	0	-0.16353	0.60317	2.34e-05	-0.128847	0.489295	bacitracin/multidrug family ABC transporter ATP-binding protein
CD630_25650	CD630_25650	-	YP_001089081.1	0	-0.564626	0.658531	0	0	1.4566	2.34e-05	-0.128769	1.16653	transcription antiterminator
thiS	CD630_17021	thiS	YP_001088206.1	0	-0.0943154	1.09151	0	-0.684999	1.35695	2.34e-05	-0.128501	0.936733	thiamine biosynthesis protein ThiS
CD630_27991	CD630_27991	-	YP_006589423.1	0	-0.309313	0.311671	0	-0.154843	0.415809	2.34e-05	-0.127023	0.439899	hypothetical protein CD630_27991
CD630_07100	CD630_07100	-	YP_001087186.1	0	0.640159	0.688939	0	-0.612776	0.779715	2.34e-05	-0.125984	0.536865	hypothetical protein CD630_07100
trxB_2	CD630_21170	trxB	YP_001088631.1	0	0.0683415	0.381857	0	-0.530522	0.471462	2.34e-05	-0.125843	0.292193	thioredoxin reductase
CD630_15450	CD630_15450	-	YP_001088046.1	0	-0.748752	0.82288	0	1.99761	1.34924	2.34e-05	-0.12536	0.866426	hypothetical protein CD630_15450
CD630_36160	CD630_36160	-	YP_001090139.1	0	-0.215712	0.455615	0	-0.269996	0.614925	2.34e-05	-0.124997	0.408745	potassium/proton antiporter
CD630_03700	CD630_03700	-	YP_001086837.1	0	-0.205292	1.12212	0	-0.298558	1.3827	2.34e-05	-0.124916	0.927761	HTH-type transcriptional regulator
rgaR	CD630_32550	rgaR	YP_001089771.1	0	-0.369537	0.302812	0	-0.366163	0.650906	2.34e-05	-0.124899	0.773574	VirR-like two-component response regulator RgaR
cspC_2	CD630_22460	cspC	YP_001088761.1	0	0.270214	0.362097	0	-0.607308	0.429848	2.34e-05	-0.124766	0.288261	subtilisin-like serine protease
CD630_35120	CD630_35120	-	YP_001090033.2	0	0.15924	0.402848	0	-0.241273	0.468496	2.34e-05	-0.124642	0.316458	type IV pilus transporter system
CD630_27830	CD630_27830	-	YP_001089296.1	0	-3.04e-05	0.230214	0	-0.176145	0.269541	2.34e-05	-0.123546	0.186214	glycosyl transferase family protein
CD630_21720	CD630_21720	-	YP_001088685.1	0	0.0421725	1.15277	0	-1.29475	1.45507	2.34e-05	-0.123541	1.05173	cystine/aminoacid family ABC transporter ATP-binding protein
CD630_26871	CD630_26871	-	YP_006589421.1	0	-0.426649	0.529527	0	0.844648	1.41656	2.34e-05	-0.123139	1.15152	hypothetical protein CD630_26871
CD630_30200	CD630_30200	-	NA	0	-0.68915	0.66554	0	1.62324	1.36862	2.34e-05	-0.122681	0.899297	NA
CD630_07960	CD630_07960	-	YP_001087273.1	0	-0.359346	0.397516	0	0.0777855	0.528237	2.34e-05	-0.122525	0.406236	LacI family transcriptional regulator
CD630_21150	CD630_21150	-	YP_001088629.1	0	0.104522	0.292246	0	-0.456343	0.36014	2.34e-05	-0.121603	0.232526	copper-transporting P-type ATPase
feoA_4	CD630_17451	feoA	YP_001088249.1	0	-0.23322	0.395487	0	-0.343209	0.559926	2.34e-05	-0.121454	0.369067	ferrous iron transport protein
CD630_14300	CD630_14300	-	YP_001087931.1	0	-0.304019	0.389867	0	-0.121881	0.554706	2.34e-05	-0.121139	0.553311	delta-lactam-biosynthetic de-N-acteylase
rplN	CD630_00820	rplN	YP_001086547.1	0	0.223131	0.344143	0	-0.00654567	0.367756	2.34e-05	-0.120897	0.539659	50S ribosomal protein L14
rpoZ	CD630_25871	rpoZ	YP_001089104.1	0	0.188947	0.456288	0	-0.10469	0.516153	2.34e-05	-0.120526	0.389825	DNA-directed RNA polymerase subunit omega
CD630_16020	CD630_16020	-	YP_001088103.1	0	-0.489615	0.429567	0	0.504963	0.581163	2.34e-05	-0.120097	0.45929	PTS system lactose/cellobiose-family transporter subunit IIB
CD630_05190	CD630_05190	-	YP_001086997.1	0	-0.247118	0.321695	0	-0.104299	0.371093	2.34e-05	-0.120045	0.432899	hypothetical protein CD630_05190
CD630_02940	CD630_02940	-	YP_001086763.1	0	-0.783609	1.05243	0	1.70606	1.5681	2.34e-05	-0.119662	1.09172	bacitracin/multidrug family ABC transporter permease
pabA	CD630_14450	pabA	YP_001087946.1	0	-0.176624	0.523338	0	0.0990218	0.606926	2.34e-05	-0.119636	0.407241	para-aminobenzoate/anthranilate synthase glutamine amidotransferase component II
CD630_16370	CD630_16370	-	YP_001088138.1	0	-0.242754	0.169224	0	0.0241041	0.195033	2.34e-05	-0.119551	0.130081	calcium-transporting ATPase
CD630_21810	CD630_21810	-	YP_001088694.1	0	-0.402071	0.213799	0	0.330461	0.267428	2.34e-05	-0.119415	0.348739	alpha/beta hydrolase
CD630_25520	CD630_25520	-	YP_001089066.1	0	-0.301345	0.329919	0	-0.0507804	0.442839	2.34e-05	-0.118829	0.33396	hypothetical protein CD630_25520
CD630_02420	CD630_02420	-	YP_001086710.1	0	-0.385612	0.370878	0	0.363272	0.518002	2.34e-05	-0.118707	0.543042	hypothetical protein CD630_02420
rnfG	CD630_11390	rnfG	YP_001087630.1	0	0.192188	0.264193	0	-0.0993935	0.288262	2.34e-05	-0.118694	0.403137	electron transport complex protein RnfG
CD630_08620	CD630_08620	-	YP_001087336.1	0	0.263118	1.43736	0	-0.172889	1.48371	2.34e-05	-0.11796	1.0924	PTS system lactose/cellobiose-family transporter subunit IIC
spoIVB_1	CD630_07830	spoIVB	YP_001087260.1	0	-0.283122	0.299489	0	-0.281063	0.420366	2.34e-05	-0.117812	0.540716	S55 peptidase family stage IV sporulation protein SpoIVB
spaK	CD630_04820	spaK	YP_001086956.1	0	-0.180829	0.376744	0	-0.114863	0.470035	2.34e-05	-0.117535	0.292607	two-component sensor histidine kinase
CD630_33650	CD630_33650	-	YP_001089882.1	0	-0.389456	0.298518	0	0.231305	0.501681	2.34e-05	-0.116888	0.600769	diguanylate kinase signaling protein
CD630_11220	CD630_11220	-	YP_001087611.1	0	-0.0903289	0.386484	0	-0.300212	0.489085	2.34e-05	-0.116144	0.304164	transcriptional regulator
CD630_03851	CD630_03851	-	YP_001086852.1	0	-1.11624	1.09495	0	1.41612	1.17643	2.34e-05	-0.116047	0.893088	hypothetical protein CD630_03851
trxB3	CD630_23560	trxB3	YP_001088869.1	0	-0.0380361	0.402409	0	0.118242	0.402669	2.34e-05	-0.115423	0.77906	thioredoxin reductase
maa	CD630_08720	maa	YP_001087346.1	0	-0.133414	0.497106	0	-0.398272	0.666368	2.34e-05	-0.114714	0.423271	maltose O-acetyltransferase
CD630_08210	CD630_08210	-	YP_001087298.1	0	-0.112417	0.404716	0	-0.0574809	0.475589	2.34e-05	-0.114509	0.317278	two-component sensor histidine kinase
sip2_2	CD630_05550	sip2	YP_001087031.1	0	-0.19701	0.642919	0	-0.212489	0.811173	2.34e-05	-0.114449	0.505028	signal peptidase
thiE	CD630_16010	thiE	YP_001088102.1	0	-0.31468	0.439447	0	-0.145534	0.643301	2.34e-05	-0.114065	0.518404	thiamine-phosphate synthase
CD630_08680	CD630_08680	-	YP_001087342.1	0	-0.274712	0.39855	0	-0.0744201	0.529911	2.34e-05	-0.114035	0.432455	DNA-binding domain-containing protein
hydN1	CD630_33130	hydN1	YP_001089829.1	0	0.0357559	0.259085	0	-0.085529	0.301739	2.34e-05	-0.113747	0.227537	oxidoreductase Fe-S subunit
CD630_04520	CD630_04520	-	YP_001086923.1	0	0.021578	0.237576	0	0.00247073	0.26975	2.34e-05	-0.113611	0.274558	NUDIX family hydrolase
CD630_26890	CD630_26890	-	YP_001089200.1	0	-0.184378	0.457781	0	-0.817658	0.666756	2.34e-05	-0.113541	0.579371	lipoprotein
CD630_12800	CD630_12800	-	YP_001087774.1	0	-0.137102	0.234331	0	-0.439862	0.305996	2.34e-05	-0.113147	0.301701	NifU family iron-sulfur cluster assembly protein
CD630_13071	CD630_13071	-	YP_001087803.1	0	0.0108303	0.609157	0	-0.0670243	0.704059	2.34e-05	-0.112849	0.477044	hypothetical protein CD630_13071
glmS	CD630_01200	glmS	YP_001086589.1	0	-0.128237	0.28673	0	-0.198927	0.328363	2.34e-05	-0.112742	0.262106	glucosamine--fructose-6-phosphate aminotransferase
rnfC	CD630_11370	rnfC	YP_001087628.1	0	0.190637	0.23627	0	-0.167684	0.257403	2.34e-05	-0.112652	0.319392	electron transport complex protein RnfC
pepD	CD630_07080	pepD	YP_001087184.1	0	-0.0923234	0.219393	0	-0.258011	0.247831	2.34e-05	-0.112011	0.285808	peptidase D
CD630_14860	CD630_14860	-	YP_001087987.1	0	-0.252421	0.4021	0	-0.875341	0.621488	2.34e-05	-0.111135	0.740144	hypothetical protein CD630_14860
CD630_23960	CD630_23960	-	YP_001088908.1	0	-0.198326	0.429548	0	-0.131696	0.538099	2.34e-05	-0.11085	0.34645	hypothetical protein CD630_23960
gpsA	CD630_26300	gpsA	YP_001089141.1	0	0.149956	0.209805	0	-0.136297	0.237367	2.34e-05	-0.110519	0.2606	glycerol-3-phosphate dehydrogenase
CD630_29700	CD630_29700	-	YP_001089488.1	0	0.208584	0.684891	0	-1.60392	0.961885	2.34e-05	-0.110431	0.662177	thiolase
rsiT	CD630_06760	rsiT	YP_001087152.1	0	-0.311564	0.576973	0	-0.619101	0.95658	2.34e-05	-0.109975	0.674811	anti ECF RNA polymerase sigma factor RsiT
CD630_29870	CD630_29870	-	YP_001089505.1	0	-0.442223	0.709229	0	-0.406439	1.24525	2.34e-05	-0.109371	0.923697	two-component sensor histidine kinase
CD630_36430	CD630_36430	-	YP_001090167.1	0	-0.238118	0.622137	0	-0.636431	0.969764	2.34e-05	-0.10935	0.638068	dihydroorotase
cbiQ_2	CD630_03260	cbiQ	YP_001086795.1	0	-0.597259	0.601317	0	2.21244	1.32418	2.34e-05	-0.109057	0.910407	cobalt ABC transporter permease CbiQ
dpaL_2	CD630_31840	dpaL	YP_001089701.1	0	0.637424	0.582962	0	-0.0036191	0.586363	2.34e-05	-0.108646	0.703879	diaminopropionate ammonia-lyase
CD630_16230	CD630_16230	-	YP_001088124.1	0	-0.0919099	0.234887	0	-0.2951	0.274115	2.34e-05	-0.108132	0.253494	oxidoreductase
CD630_01550	CD630_01550	-	YP_001086624.1	0	-0.400202	0.3055	0	0.238512	0.396464	2.34e-05	-0.107859	0.281154	4-hydroxyphenylacetate decarboxylase activating subunit HpdA
gtaB_2	CD630_34880	gtaB	YP_001090009.1	0	0.0136503	0.281726	0	-0.244102	0.343977	2.34e-05	-0.107003	0.219802	UTP--glucose-1-phosphate uridylyltransferase
CD630_14570	CD630_14570	-	YP_001087958.1	0	-0.214398	0.376171	0	-0.0472281	0.485352	2.34e-05	-0.106946	0.302613	hypothetical protein CD630_14570
mtlR	CD630_23330	mtlR	YP_001088848.2	0	1.73129	0.782259	0	-0.761147	1.07748	2.34e-05	-0.106845	0.690456	PTS operon transcription antiterminator
ssuB	CD630_14830	ssuB	YP_001087984.1	0	-0.413712	0.57211	0	0.116944	0.829977	2.34e-05	-0.106193	0.569173	sulfonate family ABC transporter ATP-binding protein
CD630_27610	CD630_27610	-	YP_001089274.1	0	-0.292216	0.317634	0	-0.00159056	0.429048	2.34e-05	-0.106018	0.466177	N-acetylmuramoyl-L-alanine amidase
fabK	CD630_11800	fabK	YP_001087673.1	0	-0.0953252	0.303793	0	0.0875334	0.338027	2.34e-05	-0.105424	0.37874	enoyl-(acyl-carrier-protein) reductase II
CD630_21820	CD630_21820	-	NA	0	-0.0374762	1.30104	0	0.0711934	1.34543	2.34e-05	-0.105312	0.961257	NA
acpP_2	CD630_11830	acpP	YP_001087676.1	0	-0.258159	0.527944	0	-0.0679061	0.667568	2.34e-05	-0.105271	0.419326	acyl carrier protein
CD630_32430	CD630_32430	-	YP_001089759.1	0	0.212629	0.266637	0	-0.00919484	0.287381	2.34e-05	-0.104286	0.470431	hypothetical protein CD630_32430
CD630_05840	CD630_05840	-	YP_001087059.1	0	-0.40845	0.522065	0	0.447782	1.20669	2.34e-05	-0.103854	0.963828	diguanylate kinase signaling protein
pyrR	CD630_25950	pyrR	YP_001089112.1	0	-0.247567	0.591866	0	-0.644185	0.855362	2.34e-05	-0.103588	0.584876	bifunctional pyrimidine operon regulatory protein/uracil phosphoribosyltransferase
CD630_15270	CD630_15270	-	YP_001088028.1	0	-0.28207	0.385472	0	0.161192	0.489215	2.34e-05	-0.103369	0.586922	ABC transporter permease
hbs	CD630_34960	hbs	YP_001090017.1	0	-0.186507	0.233973	0	-0.0718853	0.273348	2.34e-05	-0.10322	0.217444	non-specific DNA-binding protein
tndX	CD630_05110	tndX	YP_001086990.1	0	-0.585614	0.25765	0	0.385718	0.290735	2.34e-05	-0.102718	0.291523	recombinase site-specific resolvase
rsmB	CD630_25810	rsmB	YP_001089097.1	0	-0.226958	0.550747	0	-0.941061	0.885259	2.34e-05	-0.101723	0.687932	rRNA small subunit methyltransferase B
CD630_34940	CD630_34940	-	YP_001090015.1	0	-0.0327347	0.386286	0	-0.0158707	0.452052	2.34e-05	-0.100924	0.320093	sporulation protein
CD630_20450	CD630_20450	-	YP_001088559.1	0	-0.654019	0.637772	0	2.34095	1.37034	2.34e-05	-0.100451	1.00846	HTH-type transcriptional regulator
CD630_07770	CD630_07770	-	YP_001087254.1	0	0.0543853	0.678537	0	-0.43445	0.768267	2.34e-05	-0.100364	0.529715	membrane protein
rpmH	CD630_36800	rpmH	YP_001090205.1	0	-0.265884	0.626245	0	0.185325	0.720818	2.34e-05	-0.100265	0.695548	50S ribosomal protein L34
ispF	CD630_00480	ispF	YP_001086511.1	0	-0.137662	0.598022	0	-0.618687	0.811713	2.34e-05	-0.100136	0.525176	2-C-methyl-D-erythritol 2,4-cyclo diphosphate synthase
CD630_14340	CD630_14340	-	YP_001087935.1	0	-0.319512	0.458603	0	0.0953854	0.71597	2.34e-05	-0.0995492	0.759342	hypothetical protein CD630_14340
CD630_10720	CD630_10720	-	YP_001087556.1	0	0.32838	0.210689	0	-0.305816	0.243992	2.34e-05	-0.0991845	0.234875	aminopeptidase 1
CD630_21440	CD630_21440	-	YP_001088658.1	0	-0.266655	0.407901	0	-0.916995	0.733072	2.34e-05	-0.0983887	0.783735	membrane protein
CD630_25680	CD630_25680	-	YP_001089084.1	0	0.440315	0.535941	0	-0.857096	0.62848	2.34e-05	-0.0983394	0.428571	PTS system mannose-specfic transporter subunit IIC
CD630_05000	CD630_05000	-	YP_001086975.1	0	-0.638091	0.60682	0	0.51412	0.668149	2.34e-05	-0.0976013	0.566227	antirestriction protein
CD630_17770	CD630_17770	-	YP_001088283.1	0	-0.425248	0.399289	0	0.77255	1.36925	2.34e-05	-0.0974405	1.12067	arsenate reductase
CD630_23370	CD630_23370	-	YP_001088852.1	0	-0.372007	0.480038	0	0.082274	0.93825	2.34e-05	-0.0973752	0.847364	membrane protein
CD630_20560	CD630_20560	-	YP_001088570.1	0	-0.281956	0.227181	0	0.121901	0.276197	2.34e-05	-0.0970912	0.191476	hypothetical protein CD630_20560
ffh	CD630_12520	ffh	YP_001087746.1	0	0.556404	0.277989	0	-0.415354	0.311124	2.34e-05	-0.096463	0.303499	signal recognition particle protein
CD630_15831	CD630_15831	-	YP_001088084.1	0	-0.310121	0.334991	0	-0.0182665	0.452277	2.34e-05	-0.096187	0.399376	hypothetical protein CD630_15831
CD630_25460	CD630_25460	-	YP_001089060.1	0	-0.570104	0.503904	0	0.767399	0.72413	2.34e-05	-0.0957419	0.498395	endoglucanase
upp	CD630_34790	upp	YP_001089999.1	0	-0.062956	0.2959	0	-0.316341	0.364999	2.34e-05	-0.095578	0.250751	uracil phosphoribosyltransferase
CD630_34610	CD630_34610	-	YP_001089981.1	0	-0.193057	0.236843	0	-0.146644	0.300642	2.34e-05	-0.0954625	0.354898	mRNA interferase
CD630_15890	CD630_15890	-	YP_001088090.1	0	0.346102	0.604171	0	-0.451141	0.704904	2.34e-05	-0.0950172	0.447577	sugar family ABC transporter substrate-binding protein
CD630_32070	CD630_32070	-	YP_001089723.1	0	-0.204758	0.492564	0	-0.492961	0.728704	2.34e-05	-0.0940737	0.500568	multi antimicrobial extrusion protein
tgt	CD630_28020	tgt	YP_001089315.2	0	0.060519	0.300737	0	-0.296954	0.360745	2.34e-05	-0.0939718	0.21474	queuine tRNA-ribosyltransferase
eutM	CD630_19160	eutM	YP_001088423.1	0	-0.163108	0.407596	0	-0.292742	0.521702	2.34e-05	-0.0936906	0.378422	ethanolamine carboxysome structural protein EutM
CD630_12630	CD630_12630	-	YP_001087757.1	0	-0.202797	0.336815	0	0.181389	0.385061	2.34e-05	-0.0932967	0.324717	FMN-dependent dehydrogenase
CD630_29270	CD630_29270	-	YP_001089442.2	0	-0.278994	0.307	0	0.178679	0.411106	2.34e-05	-0.093246	0.545163	transcriptional regulator
CD630_06510	CD630_06510	-	YP_001087126.1	0	0.451548	0.67037	0	-0.52238	0.767154	2.34e-05	-0.0929973	0.521313	permease
CD630_02150	CD630_02150	-	YP_001086683.1	0	-0.675825	0.689586	0	2.11335	1.35646	2.34e-05	-0.0929212	0.895366	transposase IS200/IS605-like OrfA
CD630_29280	CD630_29280	-	YP_001089443.1	0	-0.294124	0.35986	0	-0.206294	0.558331	2.34e-05	-0.0928774	0.581575	hypothetical protein CD630_29280
CD630_28670	CD630_28670	-	YP_001089380.1	0	0.235327	0.415754	0	-0.133917	0.472085	2.34e-05	-0.0922342	0.382187	regulatory protease
CD630_28410	CD630_28410	-	YP_001089354.1	0	-0.147045	0.307997	0	-0.555461	0.428682	2.34e-05	-0.0921403	0.335686	amidohydrolase
CD630_06680	CD630_06680	-	YP_001087144.1	0	-0.18929	0.776948	0	0.144137	0.895253	2.34e-05	-0.0920233	0.592096	two-component response regulator
CD630_16540	CD630_16540	-	YP_001088155.1	0	-0.350757	0.480517	0	0.0324256	0.716887	2.34e-05	-0.0905243	0.590102	lipoate-protein ligase
CD630_25930	CD630_25930	-	YP_001089110.1	0	-0.508394	0.871085	0	0.494908	1.11953	2.34e-05	-0.0901771	0.736499	pristinamycin/multidrug family ABC transporter ATP-binding protein
CD630_05810	CD630_05810	-	YP_001087056.2	0	-0.0570567	0.594179	0	0.206168	0.635679	2.34e-05	-0.0897336	0.569567	TetR family transcriptional regulator
CD630_14620	CD630_14620	-	YP_001087963.1	0	-0.527315	0.537983	0	0.941216	1.25789	2.34e-05	-0.0885572	0.867495	GntR family transcriptional regulator
CD630_18310	CD630_18310	-	YP_001088336.2	0	-0.364803	0.541934	0	-1.04773	1.18192	2.34e-05	-0.0885189	0.903891	cation (Mg2+ and Co2+) transport-related, membrane protein
metY	CD630_18250	metY	YP_001088330.1	0	-0.352567	0.352791	0	0.0479597	0.51198	2.34e-05	-0.0882653	0.40611	O-acetylhomoserine sulfhydrylase
tadA	CD630_00150	tadA	YP_001086478.1	0	-0.106987	0.317654	0	-0.506597	0.411289	2.34e-05	-0.0882347	0.433838	transfer RNA specific adenosine deaminase
CD630_19430	CD630_19430	-	YP_001088449.1	0	-0.283122	0.456801	0	0.170081	0.602933	2.34e-05	-0.088112	0.65925	hypothetical protein CD630_19430
CD630_27680	CD630_27680	-	YP_001089281.1	0	-0.132404	0.293547	0	0.0106601	0.336903	2.34e-05	-0.0880575	0.228575	cell-wall hydrolase
CD630_04320	CD630_04320	-	YP_001086900.2	0	-0.256588	0.661283	0	0.077537	0.841367	2.34e-05	-0.0875018	0.533465	multidrug family ABC transporter permease
CD630_01310	CD630_01310	-	YP_001086600.1	0	0.126815	0.463552	0	-0.71788	0.571871	2.34e-05	-0.0874015	0.374585	membrane protein
coaX	CD630_35550	coaX	YP_001090078.1	0	-0.292775	0.385806	0	0.146044	0.455145	2.34e-05	-0.0872903	0.370465	pantothenate kinase
CD630_17292	CD630_17292	-	YP_006589379.1	0	-0.762496	0.811483	0	2.07427	1.45767	2.34e-05	-0.0872674	1.01949	hypothetical protein CD630_17292
atpE_1	CD630_29580	atpE	YP_001089475.1	0	-0.231039	0.275992	0	0.0569631	0.312793	2.34e-05	-0.0863374	0.233597	V-type ATP synthase subunit E
atpE_2	CD630_34730	atpE	YP_001089993.1	0	-0.219652	0.39385	0	0.215031	0.454412	2.34e-05	-0.0862314	0.338449	ATP synthase subunit C
CD630_20970	CD630_20970	-	YP_001088611.1	0	-0.747709	0.918421	0	0	1.55809	2.34e-05	-0.0862212	1.16032	hypothetical protein CD630_20970
cdd4	CD630_06670	cdd4	YP_001087143.2	0	-0.396672	0.729799	0	0.31858	0.933559	2.34e-05	-0.0861323	0.571731	lantibiotic/multidrug family ABC transporter ATP-binding protein
CD630_18850	CD630_18850	-	YP_001088393.1	0	-0.69675	0.88827	0	0.76086	1.05048	2.34e-05	-0.0856925	0.697113	acetylesterase
CD630_25380	CD630_25380	-	YP_001089052.1	0	-0.273451	0.608355	0	0.192959	0.744946	2.34e-05	-0.0849783	0.475365	lipoprotein
CD630_19580	CD630_19580	-	YP_001088464.1	0	-0.3808	0.333326	0	0.557718	0.520439	2.34e-05	-0.0848339	0.584671	4Fe-4S binding protein
leuA	CD630_09890	leuA	YP_001087470.1	0	0.741876	0.548419	0	-0.130242	0.58365	2.34e-05	-0.0842671	0.593563	2-isopropylmalate synthase
acoA	CD630_00360	acoA	YP_001086499.1	0	0.65111	0.605039	0	-0.100854	0.649718	2.34e-05	-0.0841067	0.575629	acetoin dehydrogenase E1 component subunit alpha
cdu1	CD630_06580	cdu1	YP_001087133.1	0	-0.511413	0.549041	0	1.86945	1.31851	2.34e-05	-0.0837574	0.960849	beta-lactams repressor
cheC	CD630_05340	cheC	YP_001087010.1	0	-0.430091	0.393226	0	0.0347203	0.717216	2.34e-05	-0.0836697	0.635839	chemotaxis protein CheY-P phosphatase CheC
feoA_5	CD630_32730	feoA	YP_001089789.1	0	-0.370829	0.568723	0	0.159604	0.819351	2.34e-05	-0.083397	0.515372	ferrous iron transport protein FeoA
CD630_20052	NA	NA	NA	0	-0.200329	0.746156	0	0.315014	0.761968	2.34e-05	-0.0833489	0.678509	NA
CD630_27380	CD630_27380	-	YP_001089250.1	0	-0.0692677	0.505579	0	-0.26914	0.588781	2.34e-05	-0.0832609	0.404857	cytosine permease
CD630_14120	CD630_14120	-	YP_001087912.1	0	-0.439473	0.558607	0	0.35436	0.805404	2.34e-05	-0.0826511	0.526709	sigma-54 dependent transcriptional regulator
CD630_17350	CD630_17350	-	YP_001088239.1	0	-0.504759	0.725917	0	0.547002	1.29282	2.34e-05	-0.0823801	0.861557	hydrolase
CD630_08310	CD630_08310	-	YP_001087308.1	0	-0.201372	0.579663	0	-0.753768	0.89446	2.34e-05	-0.081546	0.598238	ATP-dependent RNA helicase
CD630_07440	CD630_07440	-	YP_001087221.1	0	-0.029129	0.525736	0	-0.260385	0.633793	2.34e-05	-0.0814964	0.409301	MotA/TolQ/ExbB proton channel
CD630_27320	CD630_27320	-	YP_001089244.1	0	-0.569133	0.890627	0	0.628005	1.23575	2.34e-05	-0.0814548	0.756689	sigma-54 dependent transcriptional regulator
dapF	CD630_25900	dapF	YP_001089107.1	0	0.0125221	0.527699	0	-0.280791	0.643929	2.34e-05	-0.0813938	0.385918	diaminopimelate epimerase
CD630_32150	CD630_32150	-	YP_001089731.1	0	-0.009486	0.934995	0	-0.416796	1.15503	2.34e-05	-0.081337	0.744449	glycine betaine/carnitine/choline ABC transporter ATP-binding protein
CD630_10340	CD630_10340	-	YP_001087515.1	0	0.200282	1.15456	0	-0.704502	1.35075	2.34e-05	-0.0812135	0.93352	mannosyl-glycoprotein endo-beta-N-acetylglucosamidase
CD630_17600	CD630_17600	-	YP_001088266.1	0	-0.392235	0.623295	0	0.289858	0.812157	2.34e-05	-0.0801366	0.529306	iron-sulfur protein
CD630_21140	CD630_21140	-	YP_001088628.1	0	-0.293713	0.35896	0	-0.530896	0.64067	2.34e-05	-0.0799521	0.63855	two-component response regulator
CD630_06190	CD630_06190	-	YP_001087094.1	0	-0.856921	1.11319	0	0	1.64869	2.34e-05	-0.0796786	1.25783	hypothetical protein CD630_06190
CD630_07340	CD630_07340	-	YP_001087211.1	0	-0.254947	0.598172	0	-0.0861676	0.796797	2.34e-05	-0.0794011	0.842105	hypothetical protein CD630_07340
atpI_1	CD630_29600	atpI	YP_001089477.1	0	-0.246428	0.286512	0	0.11804	0.311781	2.34e-05	-0.0791318	0.272629	V-type ATP synthase subunit I
CD630_14041	CD630_14041	-	YP_001087904.1	0	-0.141539	0.372559	0	-0.490932	0.472822	2.34e-05	-0.0790938	0.539015	hypothetical protein CD630_14041
CD630_04600	CD630_04600	-	YP_001086933.1	0	-0.506159	0.332071	0	0.529571	0.507338	2.34e-05	-0.0790888	0.452505	ABC transporter permease
CD630_32720	CD630_32720	-	YP_001089788.1	0	-0.42224	0.50302	0	0.656005	1.14983	2.34e-05	-0.0781211	0.880336	membrane protein
CD630_28590	CD630_28590	-	YP_001089372.1	0	-0.305746	0.731898	0	0.239681	0.897324	2.34e-05	-0.077763	0.578862	D-aminoacylase
cspD	CD630_23100	cspD	YP_001088825.1	0	-0.281546	0.341748	0	0.394289	0.459326	2.34e-05	-0.0764646	0.688083	cold shock protein D
CD630_31850	CD630_31850	-	NA	0	-0.119157	0.491366	0	0.184561	0.558959	2.34e-05	-0.0763258	0.412423	NA
CD630_17410	CD630_17410	-	NA	0	0.0559136	0.42183	0	0.0711455	0.455286	2.34e-05	-0.0760169	0.50171	NA
CD630_03130	CD630_03130	-	YP_001086782.1	0	0.102942	0.29981	0	-0.512356	0.383391	2.34e-05	-0.0753249	0.252799	K/Mg/Cd/Cu/Zn/Na/Ca/Na/H-transporting P-type ATPase
CD630_05820	CD630_05820	-	YP_001087057.2	0	-0.562922	0.43692	0	0.372702	0.479941	2.34e-05	-0.0749906	0.472809	pyruvate phosphate dikinase
CD630_15790	CD630_15790	-	YP_001088079.1	0	-0.319895	0.415776	0	0.100512	0.68977	2.34e-05	-0.0747456	0.733527	sporulation-associated two-component sensor histidine kinase
CD630_02270	CD630_02270	-	YP_001086695.1	0	-0.257191	0.545049	0	-0.0306207	0.710891	2.34e-05	-0.0746526	0.609673	hypothetical protein CD630_02270
CD630_16030	CD630_16030	-	YP_001088104.1	0	-0.260504	0.373962	0	0.199256	0.521579	2.34e-05	-0.0724562	0.663795	multidrug family ABC transporter permease
fliI	CD630_02510	fliI	YP_001086719.1	0	-0.0725558	0.203897	0	0.0705675	0.226287	2.34e-05	-0.0723369	0.303758	ATP synthase subunit beta FliI
nusG	CD630_00600	nusG	YP_001086524.1	0	0.295061	0.386521	0	-0.201014	0.425185	2.34e-05	-0.0721872	0.356107	transcription termination/antitermination protein NusG
CD630_10470	CD630_10470	-	YP_001087528.1	0	0.173975	0.27152	0	-0.264736	0.323349	2.34e-05	-0.0716519	0.224006	cell wall-binding protein
CD630_28870	CD630_28870	-	YP_001089400.1	0	-0.375147	0.46055	0	0.165583	0.838595	2.34e-05	-0.0716163	0.747873	diguanylate kinase signaling protein
CD630_17110	CD630_17110	-	YP_001088215.1	0	-0.610997	0.332472	0	0.501546	0.368909	2.34e-05	-0.0713537	0.306253	hypothetical protein CD630_17110
CD630_24240	CD630_24240	-	YP_001088936.1	0	-0.331768	0.722962	0	0.26972	0.792254	2.34e-05	-0.0710284	0.630296	pyridoxal phosphate-dependent transferase
CD630_01640	CD630_01640	-	YP_001086633.1	0	-0.383713	0.385382	0	0.377071	0.515552	2.34e-05	-0.0709693	0.512608	membrane protein
gapB	CD630_17670	gapB	YP_001088273.1	0	-0.462131	0.460119	0	0.504239	0.568602	2.34e-05	-0.0706435	0.405029	glyceraldehyde-3-phosphate dehydrogenase
CD630_32030	CD630_32030	-	YP_001089719.1	0	-0.375863	0.529735	0	0.0212734	0.876826	2.34e-05	-0.0705782	0.628909	two-component response regulator
CD630_23990	CD630_23990	-	YP_001088911.1	0	-0.262453	0.42426	0	0.0214973	0.511534	2.34e-05	-0.070496	0.675028	hypothetical protein CD630_23990
CD630_02030	CD630_02030	-	YP_001086671.1	0	-0.244467	0.448489	0	0.215679	0.548076	2.34e-05	-0.0696503	0.347446	UvrABC system protein A 1
rpsH	CD630_00850	rpsH	YP_001086551.1	0	0.238291	0.432025	0	-0.0221307	0.470086	2.34e-05	-0.06886	0.452696	30S ribosomal protein S8
CD630_10020	CD630_10020	-	YP_001087483.1	0	-0.596544	0.962875	0	0.77654	1.26784	2.34e-05	-0.0688324	0.779899	Cys-tRNA(Pro)/Cys-tRNA(Cys) deacylase
CD630_18960	CD630_18960	-	YP_001088403.1	0	-0.332723	0.586411	0	-0.675583	1.08326	2.34e-05	-0.0687248	0.87572	hypothetical protein CD630_18960
CD630_19320	CD630_19320	-	YP_001088438.1	0	-0.125	0.414443	0	-0.165755	0.54759	2.34e-05	-0.068697	0.341859	integrase
CD630_26580	CD630_26580	-	YP_001089169.1	0	0.118693	0.67021	0	-0.876502	0.869693	2.34e-05	-0.0686119	0.545822	rRNA small subunit methyltransferase
CD630_16780	CD630_16780	-	YP_001088180.1	0	-0.31356	0.578677	0	0.0127041	0.789793	2.34e-05	-0.0683569	0.553264	membrane protein
CD630_27280	CD630_27280	-	YP_001089240.1	0	-0.514446	0.458584	0	0.624813	0.669073	2.34e-05	-0.0682479	0.49577	membrane protein
aroF_1	CD630_14530	aroF	YP_001087954.1	0	-0.124066	0.246803	0	0.0103181	0.30285	2.34e-05	-0.0679833	0.182383	phospho-2-dehydro-3-deoxyheptonate aldolase
CD630_24470	CD630_24470	-	YP_001088961.1	0	0.00423657	0.260437	0	-0.289677	0.315799	2.34e-05	-0.0675846	0.198329	histidine triad (HIT) protein
thiH_2	CD630_21560	thiH	YP_001088669.1	0	-0.00454796	0.351191	0	0.00588049	0.378527	2.34e-05	-0.0672464	0.336808	thiamine biosynthesis protein ThiH
flgE	CD630_02550	flgE	YP_001086723.1	0	-0.0258759	0.315115	0	0.138019	0.342636	2.34e-05	-0.0671031	0.460385	flagellar hook protein FlgE
terD_2	CD630_16350	terD	YP_001088136.1	0	-0.0990612	0.28657	0	-0.0417157	0.341038	2.34e-05	-0.0665806	0.219806	tellurium resistance protein
alr2	CD630_34630	alr2	YP_001089983.1	0	0.123965	0.320607	0	-0.359893	0.35702	2.34e-05	-0.0658334	0.251419	alanine racemase
kdpA	CD630_15910	kdpA	YP_001088092.1	0	0.179018	1.38155	0	0.0762633	1.3364	2.34e-05	-0.0656372	0.980333	potassium-transporting ATPase subunit A
ppiB	CD630_03310	ppiB	YP_001086800.1	0	-0.216391	0.281062	0	0.114704	0.333717	2.34e-05	-0.0655538	0.207822	peptidyl-prolyl cis-trans isomerase B
CD630_02010	CD630_02010	-	YP_001086669.1	0	0.435834	1.07122	0	-0.885106	1.24189	2.34e-05	-0.0653195	0.84525	chromate transporter
CD630_28640	CD630_28640	-	YP_001089377.1	0	-0.0486907	0.46509	0	-0.332329	0.534009	2.34e-05	-0.0652351	0.388148	hydrolase
CD630_07550	CD630_07550	-	YP_001087232.1	0	-0.0274885	0.308894	0	-0.00152156	0.367057	2.34e-05	-0.064831	0.250117	cell surface protein
fusA	CD630_00700	fusA	YP_001086534.1	0	0.0323143	0.288738	0	-0.00104854	0.307357	2.34e-05	-0.0644588	0.356552	elongation factor G
CD630_24650	CD630_24650	-	YP_001088979.1	0	-0.168726	0.430641	0	-0.237774	0.539002	2.34e-05	-0.0643393	0.44522	amino acid/polyamine transporter
dltB	CD630_28520	dltB	YP_001089365.1	0	-0.300147	0.349674	0	0.31902	0.512639	2.34e-05	-0.063645	0.610408	D-alanyl transferase DltB
CD630_31270	CD630_31270	-	YP_001089642.1	0	0.232027	0.961425	0	-1.0386	1.19814	2.34e-05	-0.0634864	0.831435	PTS system beta-glucoside-like transporter subunit IIBC
CD630_24430	CD630_24430	-	YP_001088956.1	0	-0.526754	0.695892	0	0.281429	1.39597	2.34e-05	-0.063329	0.998767	hypothetical protein CD630_24430
CD630_03070	CD630_03070	-	YP_001086776.1	0	-0.0702973	0.408175	0	-0.332634	0.498636	2.34e-05	-0.063258	0.386984	chaperone protein
CD630_17340	CD630_17340	-	YP_001088238.1	0	-0.643776	0.765686	0	0	1.48609	2.34e-05	-0.0631679	1.13605	hypothetical protein CD630_17340
speB	CD630_08910	speB	YP_001087365.1	0	-0.282861	0.675908	0	0.0388021	0.919463	2.34e-05	-0.0631526	0.581936	agmatinase
hprK	CD630_34090	hprK	YP_001089929.1	0	-0.0508977	0.510132	0	-0.224655	0.630475	2.34e-05	-0.0629405	0.372744	HPr kinase/phosphorylase
CD630_03720	CD630_03720	-	YP_001086839.1	0	0.572118	2.07485	0	0.14941	1.86881	2.34e-05	-0.0616167	1.7204	cell wall hydrolase
CD630_05900	CD630_05900	-	YP_001087065.1	0	0.130892	0.388581	0	0.0871547	0.420415	2.34e-05	-0.061578	0.455646	hypothetical protein CD630_05900
CD630_34590	CD630_34590	-	YP_001089979.1	0	-0.137328	0.202682	0	0.0395574	0.246104	2.34e-05	-0.0614162	0.14725	transketolase pyridine binding subunit
terD_1	CD630_16340	terD	YP_001088135.1	0	0.0976387	0.256969	0	-0.125119	0.301317	2.34e-05	-0.0610278	0.215995	tellurium resistance protein
CD630_22550	CD630_22550	-	YP_001088770.1	0	-0.116712	0.316664	0	-0.446338	0.404961	2.34e-05	-0.0609787	0.517195	hypothetical protein CD630_22550
CD630_34820	CD630_34820	-	YP_001090002.2	0	0.042096	0.294421	0	0.0306283	0.339111	2.34e-05	-0.0607727	0.277504	RNA-binding protein
CD630_33320	CD630_33320	-	YP_001089848.2	0	-0.122156	0.299908	0	-0.104288	0.360462	2.34e-05	-0.0606144	0.25416	TetR family transcriptional regulator
CD630_33580	CD630_33580	-	NA	0	-0.36761	0.648487	0	0.168287	1.04131	2.34e-05	-0.060184	0.729061	NA
slpA	CD630_27930	slpA	YP_001089306.1	0	-0.0317263	0.193481	0	-0.0766153	0.204735	2.34e-05	-0.0600781	0.141694	S-layer protein
CD630_30530	CD630_30530	-	YP_001089567.1	0	-0.35872	1.07688	0	0.1783	1.39605	2.34e-05	-0.0598441	0.891321	two-component sensor histidine kinase
CD630_22270	CD630_22270	-	YP_001088741.1	0	-0.124758	0.220149	0	-0.333107	0.299354	2.34e-05	-0.0595755	0.307739	radical SAM protein
recQ	CD630_17010	recQ	YP_001088204.1	0	-0.157303	0.465011	0	-0.720706	0.692149	2.34e-05	-0.0594736	0.555388	ATP-dependent DNA helicase
buk_1	CD630_01130	buk	YP_001086582.1	0	0.228453	0.377856	0	-0.155702	0.409321	2.34e-05	-0.0591841	0.343465	butyrate kinase
CD630_07900	CD630_07900	-	YP_001087267.1	0	0.193188	0.279724	0	-0.166782	0.313683	2.34e-05	-0.0588542	0.258233	NUDIX family hydrolase
CD630_35250	CD630_35250	-	YP_001090046.1	0	-0.146133	0.26717	0	0.0501705	0.327121	2.34e-05	-0.0580793	0.206041	iron family ABC transporter substrate-binding protein
CD630_31830	CD630_31830	-	YP_001089700.1	0	0.759305	0.358156	0	-0.0842075	0.366922	2.34e-05	-0.0578447	0.505764	peptidase
CD630_05010	CD630_05010	-	YP_001086976.1	0	-0.722569	0.913866	0	0.890056	0.984342	2.34e-05	-0.057739	0.726738	conjugative transposon protein
CD630_10790	CD630_10790	-	YP_001087563.1	0	-0.308271	0.375673	0	0.313817	0.755042	2.34e-05	-0.0576646	0.823148	LysR family transcriptional regulator
CD630_28420	CD630_28420	-	YP_001089355.1	0	-0.281435	0.224062	0	0.25507	0.257196	2.34e-05	-0.0563693	0.188381	nitrilase
CD630_11890	CD630_11890	-	YP_001087682.1	0	-0.420725	0.984149	0	0.405827	1.21024	2.34e-05	-0.0561743	0.79067	amino acid/polyamine transporter I
CD630_10180	CD630_10180	-	YP_001087499.1	0	-0.479302	0.527315	0	0.541418	0.732136	2.34e-05	-0.0559203	0.475544	multidrug family ABC transporter ATP-binding protein/permease
rpoC	CD630_00670	rpoC	YP_001086531.1	0	0.0639181	0.178359	0	-0.0473966	0.195447	2.34e-05	-0.0556926	0.213622	DNA-directed RNA polymerase subunit beta\'
CD630_16830	CD630_16830	-	YP_001088186.1	0	-0.287772	0.618117	0	-0.563177	0.973039	2.34e-05	-0.0555885	0.740006	membrane protein
CD630_35270	CD630_35270	-	YP_001090048.1	0	-0.261666	0.415111	0	0.120491	0.515138	2.34e-05	-0.055343	0.362571	iron family ABC transporter ATP-binding protein
prdF	CD630_32370	prdF	YP_001089754.1	0	-0.160145	0.30526	0	0.119118	0.32621	2.34e-05	-0.0551577	0.438827	proline racemase
CD630_17100	CD630_17100	-	YP_001088214.1	0	-0.391652	0.531914	0	1.22642	1.25427	2.34e-05	-0.0548926	0.943176	NAD(P)-binding protein
CD630_02790	CD630_02790	-	YP_001086748.1	0	-0.387648	0.341206	0	0.468112	0.442482	2.34e-05	-0.0541507	0.388857	hypothetical protein CD630_02790
CD630_17070	CD630_17070	-	YP_001088211.1	0	-0.157594	0.405611	0	-0.0555038	0.48238	2.34e-05	-0.0537248	0.345945	C4-dicarboxylate anaerobic carrier
nagB	CD630_10110	nagB	YP_001087492.1	0	-0.427052	0.544386	0	0.512935	0.679403	2.34e-05	-0.0536618	0.499746	glucosamine-6-phosphate deaminase
CD630_07810	CD630_07810	-	YP_001087258.1	0	0.0149094	0.197016	0	-0.0770068	0.228878	2.34e-05	-0.0536501	0.154562	penicillin-binding protein
CD630_03060	CD630_03060	-	YP_001086775.1	0	-0.275327	0.545983	0	-1.19149	1.00971	2.34e-05	-0.0533181	0.797785	hypothetical protein CD630_03060
CD630_12150	CD630_12150	-	YP_001087708.1	0	0.171876	0.276096	0	-0.242348	0.329482	2.34e-05	-0.0529075	0.214717	thiamine diphosphokinase
iorB	CD630_23800	iorB	YP_001088892.1	0	0.0248452	0.329672	0	-0.192339	0.396247	2.34e-05	-0.0525751	0.250668	indolepyruvate oxidoreductase subunit IorB
buk_2	CD630_23790	buk	YP_001088891.1	0	-0.172826	0.260838	0	0.161068	0.294935	2.34e-05	-0.0525446	0.225114	butyrate kinase
CD630_17150	CD630_17150	-	YP_001088219.1	0	0.086452	0.374685	0	0.106736	0.406769	2.34e-05	-0.0525432	0.390205	molybdenum cofactor sulfurase
iscR	CD630_12780	iscR	YP_001087772.1	0	-0.154148	0.398802	0	-0.344223	0.537034	2.34e-05	-0.0524406	0.405894	Rrf2 family transcriptional regulator
CD630_05870	CD630_05870	-	YP_001087062.1	0	-0.288218	0.518693	0	-0.120081	0.725558	2.34e-05	-0.0521227	0.503015	hypothetical protein CD630_05870
CD630_17270	CD630_17270	-	YP_001088230.1	0	-0.469231	0.747606	0	0.255389	1.4168	2.34e-05	-0.0515069	1.0371	hypothetical protein CD630_17270
CD630_19560	CD630_19560	-	YP_001088462.1	0	-0.449442	0.790326	0	0.513636	1.33241	2.34e-05	-0.0497671	0.998735	two-component sensor histidine kinase
CD630_30150	CD630_30150	-	YP_001089532.1	0	-0.955362	0.97266	0	2.3151	1.46761	2.34e-05	-0.049539	0.904176	PTS system mannose-specfic transporter subunit IIA
motA	CD630_02560	motA	YP_001086725.1	0	-0.0304311	0.247174	0	0.150231	0.27873	2.34e-05	-0.0491791	0.296336	flagellar motor rotation protein MotA
CD630_04220	CD630_04220	-	YP_001086890.2	0	-0.0122768	0.216239	0	-0.397221	0.278475	2.34e-05	-0.0490959	0.262891	conjugative transposon protein
CD630_33330	CD630_33330	-	YP_001089849.1	0	-0.446046	0.366478	0	0.384334	0.491455	2.34e-05	-0.0489359	0.455769	conjugative transposon protein
CD630_06840	CD630_06840	-	YP_001087160.1	0	-0.0231758	0.450564	0	-0.306989	0.515359	2.34e-05	-0.0488934	0.387656	ATP-dependent peptidase
CD630_05880	CD630_05880	-	YP_001087063.1	0	-0.0738311	1.07964	0	-0.695554	1.36819	2.34e-05	-0.0481384	0.988128	hypothetical protein CD630_05880
motB	CD630_02570	motB	YP_001086726.1	0	0.0304106	0.219114	0	-0.00791422	0.257037	2.34e-05	-0.0475956	0.195553	flagellar motor rotation protein MotB
CD630_25270	CD630_25270	-	YP_001089041.2	0	-0.229341	0.377164	0	0.0539797	0.522328	2.34e-05	-0.0472932	0.555976	TetR family transcriptional regulator
rplC	CD630_00730	rplC	YP_001086537.1	0	0.389957	0.311549	0	-0.0414737	0.336976	2.34e-05	-0.0468856	0.427691	50S ribosomal protein L3
CD630_35810	CD630_35810	-	YP_001090105.1	0	0.160825	0.411431	0	-0.22121	0.49421	2.34e-05	-0.0468537	0.31847	hypothetical protein CD630_35810
CD630_34080	CD630_34080	-	YP_001089928.2	0	-0.0673963	0.337897	0	-0.314997	0.4301	2.34e-05	-0.0467233	0.352716	DNA mismatch repair ATPase MutS
CD630_25130	CD630_25130	-	YP_001089026.1	0	-0.191272	0.25114	0	0.142293	0.280109	2.34e-05	-0.0466434	0.273294	translation inhibitor endoribonuclease
thiI	CD630_07540	thiI	YP_001087231.1	0	0.199818	0.290092	0	-0.147024	0.339771	2.34e-05	-0.0462084	0.245886	tRNA sulfurtransferase
CD630_08190	CD630_08190	-	YP_001087296.1	0	-0.220715	0.406439	0	-0.118326	0.579787	2.34e-05	-0.0461353	0.640608	PTS operon transcription antiterminator
CD630_32520	CD630_32520	-	YP_001089768.1	0	-0.432449	0.545191	0	0.294384	0.886809	2.34e-05	-0.045942	0.750306	hypothetical protein CD630_32520
CD630_28010	CD630_28010	-	YP_001089314.1	0	-0.273668	0.385296	0	0.336604	0.472262	2.34e-05	-0.0459097	0.467787	protein translocase subunit YajC
CD630_13520	CD630_13520	-	YP_001087848.1	0	-0.427867	0.557794	0	0.659195	1.1645	2.34e-05	-0.0456105	0.829042	two-component sensor histidine kinase
etfB_1	CD630_08040	etfB	YP_001087281.1	0	-0.0966007	0.256212	0	0.14573	0.290666	2.34e-05	-0.0447928	0.282244	electron transfer flavoprotein subunit beta
pyrC	CD630_15260	pyrC	YP_001088027.1	0	-0.0168989	0.250444	0	0.0134653	0.296327	2.34e-05	-0.0447839	0.194579	dihydroorotase
prdA	CD630_32440	prdA	YP_001089760.1	0	-0.309897	0.314802	0	0.173387	0.333463	2.34e-05	-0.0441956	0.463011	D-proline reductase PrdA
fliL	CD630_02580	fliL	YP_001086727.1	0	-0.186746	0.382018	0	0.0302156	0.484169	2.34e-05	-0.0441293	0.320127	flagellar basal body-associated protein FliL
murE	CD630_26640	murE	YP_001089175.1	0	-0.186445	0.262645	0	-0.10136	0.324826	2.34e-05	-0.043619	0.309596	UDP-N-acetylmuramoylalanyl-D-glutamate--2,6-diaminopimelate ligase
CD630_34600	CD630_34600	-	YP_001089980.1	0	-0.214131	0.322177	0	0.230117	0.359222	2.34e-05	-0.0434253	0.366331	transketolase thiamine diphosphate-binding subunit
CD630_30430	CD630_30430	-	YP_001089558.1	0	0.04389	0.260401	0	0.0435215	0.284224	2.34e-05	-0.0427191	0.332898	hypothetical protein CD630_30430
CD630_20570	CD630_20570	-	YP_001088571.1	0	-0.335861	0.406021	0	-0.590326	0.999686	2.34e-05	-0.0421963	0.856705	hypothetical protein CD630_20570
CD630_19640	CD630_19640	-	YP_001088470.1	0	-0.19413	0.70764	0	-0.79428	1.11591	2.34e-05	-0.0421094	0.762758	transcriptional regulator
cbiO	CD630_03270	cbiO	YP_001086796.1	0	-0.333681	0.353257	0	0.305359	0.504947	2.34e-05	-0.0415328	0.473987	cobalt ABC transporter ATP-binding protein CbiO
CD630_18782	CD630_18782	-	YP_001088388.1	0	0.0609393	0.850156	0	-0.0651314	0.972356	2.34e-05	-0.0413435	0.642264	conjugative transposon protein
fliD	CD630_02370	fliD	YP_001086705.1	0	0.0390158	0.348852	0	-0.212632	0.388136	2.34e-05	-0.0400304	0.273436	flagellar hook-associated protein FliD
metA	CD630_18260	metA	YP_001088331.1	0	-0.332658	0.457747	0	-0.379513	0.914494	2.34e-05	-0.0395377	0.774732	homoserine O-succinyltransferase
CD630_08500	CD630_08500	-	YP_001087327.1	0	-0.00791368	0.343762	0	0.142499	0.385484	2.34e-05	-0.0394775	0.306971	NifU-like protein
CD630_04991	CD630_04991	-	YP_001086974.1	0	-0.905506	0.897647	0	0.848171	0.899274	2.34e-05	-0.039132	0.790631	conjugative transposon protein
CD630_14370	CD630_14370	-	NA	0	-0.226379	0.362832	0	-0.0532072	0.49746	2.34e-05	-0.0385388	0.424055	NA
topB2	CD630_22750	topB2	YP_001088787.1	0	0.342337	0.458351	0	-0.312119	0.538439	2.34e-05	-0.038428	0.350907	DNA topoisomerase III
xdhA_3	CD630_20990	xdhA	YP_001088613.1	0	-0.124931	0.395354	0	-0.0159105	0.467363	2.34e-05	-0.038416	0.281086	xanthine dehydrogenase molybdenum binding subunit XdhA
selD	CD630_24960	selD	YP_001089009.2	0	-0.236381	0.336364	0	0.306292	0.405319	2.34e-05	-0.0373444	0.264984	selenide, water dikinase
pfo	CD630_26820	pfo	YP_001089193.1	0	-0.145924	0.228625	0	0.0991026	0.241909	2.34e-05	-0.0371437	0.196561	pyruvate-ferredoxin oxidoreductase
CD630_18940	CD630_18940	-	YP_001088401.1	0	-0.682987	0.697309	0	2.48385	1.37645	2.34e-05	-0.0369867	0.945931	hypothetical protein CD630_18940
CD630_32160	CD630_32160	-	YP_001089732.1	0	-0.15741	0.704197	0	-0.0522732	0.916342	2.34e-05	-0.0369075	0.559946	glycine betaine/carnitine/choline ABC transporter permease
CD630_25320	CD630_25320	-	YP_001089046.1	0	0.0897224	0.802701	0	-0.136079	0.943253	2.34e-05	-0.0369003	0.601237	alanine--glyoxylate transaminase
CD630_07140	CD630_07140	-	YP_001087190.1	0	0.127513	0.362207	0	-0.125378	0.430794	2.34e-05	-0.036267	0.292682	hypothetical protein CD630_07140
recJ	CD630_27460	recJ	YP_001089258.1	0	0.157141	0.398409	0	-0.45386	0.496809	2.34e-05	-0.0361125	0.300284	ssDNA-specific exonuclease RecJ
CD630_34550	CD630_34550	-	YP_001089975.1	0	0.100802	0.287168	0	-0.486404	0.358765	2.34e-05	-0.0360451	0.259829	carboxy-terminal protease
CD630_18030	CD630_18030	-	YP_001088309.1	0	-0.085703	0.448505	0	-0.235268	0.55159	2.34e-05	-0.0357842	0.398458	cell wall-binding protein
ddl	CD630_14080	ddl	YP_001087908.1	0	-0.110785	0.323485	0	-0.438185	0.434172	2.34e-05	-0.0356209	0.347081	D-alanine--D-alanine ligase
CD630_33420	CD630_33420	-	YP_001089858.1	0	-0.24401	0.306711	0	0.161691	0.393941	2.34e-05	-0.0355612	0.268685	conjugative transposon protein
ftsK	CD630_13240	ftsK	YP_001087820.1	0	0.100152	0.441268	0	-0.400342	0.537402	2.34e-05	-0.035127	0.321294	DNA FtsK/SpoIIIE translocase
CD630_25420	CD630_25420	-	YP_001089056.1	0	-0.32987	0.369981	0	0.552947	0.915619	2.34e-05	-0.0348015	0.83568	hypothetical protein CD630_25420
glpK2	CD630_13820	glpK2	YP_001087882.1	0	0.117497	0.329365	0	-0.0299987	0.381844	2.34e-05	-0.0345072	0.283324	glycerol kinase
CD630_29610	CD630_29610	-	YP_001089478.1	0	-0.453065	0.371946	0	0.33045	0.40044	2.34e-05	-0.0339544	0.39439	hypothetical protein CD630_29610
CD630_10530	CD630_10530	-	YP_001087534.1	0	-0.178328	0.334514	0	0.0262896	0.41706	2.34e-05	-0.0338363	0.331177	oligonucleotide binding protein
CD630_30120	CD630_30120	-	YP_001089529.1	0	-0.477211	0.684206	0	1.02054	1.11168	2.34e-05	-0.0335241	0.793207	alpha-mannosidase
CD630_21940	CD630_21940	-	YP_001088707.1	0	-0.227944	0.410528	0	-0.562512	0.712583	2.34e-05	-0.0327647	0.630874	ROK protein
CD630_04400	CD630_04400	-	YP_001086910.1	0	-0.190023	0.441247	0	-0.0104803	0.567139	2.34e-05	-0.032568	0.546921	cell wall binding protein
CD630_06910	CD630_06910	-	YP_001087167.1	0	0.0180589	0.526067	0	-0.529053	0.701214	2.34e-05	-0.0324321	0.478446	short chain dehydrogenase/reductase
rpoB	CD630_00660	rpoB	YP_001086530.1	0	0.107898	0.253962	0	-0.0639504	0.275105	2.34e-05	-0.032406	0.237489	DNA-directed RNA polymerase subunit beta
CD630_20520	CD630_20520	-	YP_001088566.2	0	-0.132518	0.400351	0	-0.219899	0.541044	2.34e-05	-0.0319244	0.362403	lipoprotein
vanTG	CD630_16280	vanTG	YP_001088129.1	0	-0.065315	0.804917	0	0.0266797	0.963308	2.34e-05	-0.031785	0.61843	alanine racemase 1
CD630_16440	CD630_16440	-	YP_001088145.1	0	-0.280284	0.379716	0	-0.294724	0.569329	2.34e-05	-0.0314336	0.533131	transcriptional regulator
CD630_05940	CD630_05940	-	YP_001087069.1	0	-0.337331	0.36134	0	0.32263	0.49457	2.34e-05	-0.0305571	0.408131	hypothetical protein CD630_05940
spoIVA	CD630_26290	spoIVA	YP_001089140.2	0	0.326663	0.384218	0	-0.338206	0.419707	2.34e-05	-0.0304266	0.308871	stage IV sporulation protein A
fliP	CD630_02600	fliP	YP_001086729.1	0	-0.206668	0.363595	0	0.0899064	0.452045	2.34e-05	-0.0303395	0.39872	flagellar biosynthesis protein FliP
CD630_34410	CD630_34410	-	YP_001089961.1	0	0.238254	0.807494	0	-0.26537	0.943096	2.34e-05	-0.0299028	0.612828	pyridoxal phosphate-dependent transferase
CD630_31800	CD630_31800	-	YP_001089697.1	0	-0.00836769	0.481782	0	0.169419	0.53142	2.34e-05	-0.0291675	0.485725	purine permease
CD630_09960	CD630_09960	-	YP_001087477.1	0	-0.229718	0.494415	0	-0.0144324	0.692122	2.34e-05	-0.0291587	0.463978	hypothetical protein CD630_09960
CD630_16510	CD630_16510	-	YP_001088152.1	0	-0.299173	0.364115	0	0.0241748	0.671229	2.34e-05	-0.0288023	0.614918	signaling protein
dnaE	CD630_33960	dnaE	YP_001089916.1	0	0.173231	0.288295	0	-0.340814	0.339643	2.34e-05	-0.0281821	0.209293	DNA polymerase III DnaE
CD630_16290	CD630_16290	-	YP_001088130.1	0	-0.297997	0.443843	0	-0.46972	0.94491	2.34e-05	-0.0279239	0.762599	hypothetical protein CD630_16290
CD630_26150	CD630_26150	-	YP_001089126.1	0	-0.487413	0.483879	0	0.406345	1.07944	2.34e-05	-0.0273788	0.903155	TetR family transcriptional regulator
CD630_23820	CD630_23820	-	YP_001088894.1	0	-0.0789984	0.349782	0	-0.149506	0.420758	2.34e-05	-0.0272786	0.320135	pyridoxal phosphate-dependent transferase
CD630_34440	CD630_34440	-	YP_001089964.1	0	-0.53673	1.81895	0	0.38476	1.52695	2.34e-05	-0.0272034	1.51252	PTS system lactose/cellobiose-family transporter subunit IIB
glyA_1	CD630_27260	glyA	YP_001089238.1	0	-0.203871	0.224714	0	0.173032	0.264633	2.34e-05	-0.027132	0.202268	serine hydroxymethyltransferase
flgG	CD630_02690	flgG	YP_001086738.1	0	-0.0363785	0.278871	0	0.165985	0.321746	2.34e-05	-0.0266655	0.269687	flagellar basal body rod protein FlgG
CD630_16210	CD630_16210	-	YP_001088122.1	0	0.0109466	0.391388	0	-0.514409	0.522621	2.34e-05	-0.0263909	0.33902	mechanosensitive ion channel protein
fabH	CD630_11790	fabH	YP_001087672.1	0	-0.0374299	0.262283	0	0.151112	0.306109	2.34e-05	-0.0260427	0.231332	3-oxoacyl-ACP synthase
vncS	CD630_18770	vncS	YP_001088386.1	0	-0.395706	0.907092	0	0.271726	1.34	2.34e-05	-0.0256416	0.921438	two-component sensor histidine kinase
CD630_20630	CD630_20630	-	YP_001088577.1	0	-0.227217	0.394936	0	-0.224123	0.604537	2.34e-05	-0.0247471	0.53868	hypothetical protein CD630_20630
lexA	CD630_19310	lexA	YP_001088437.2	0	-0.219359	0.217246	0	0.193146	0.267941	2.34e-05	-0.0246605	0.243134	LexA transcriptional regulator
rex	CD630_01710	rex	YP_001086640.1	0	-0.0762534	0.24757	0	-0.0850548	0.296402	2.34e-05	-0.0239938	0.305413	redox-sensing transcriptional repressor Rex
atpD_2	CD630_34680	atpD	YP_001089988.1	0	0.053676	0.214261	0	0.0181149	0.237973	2.34e-05	-0.0237349	0.297911	ATP synthase subunit beta
CD630_04830	CD630_04830	-	YP_001086957.1	0	-0.396861	0.582243	0	0.856494	1.427	2.34e-05	-0.0235968	1.09758	ABC transporter permease
pnp	CD630_13180	pnp	YP_001087814.1	0	0.0735315	0.168372	0	-0.00445584	0.191866	2.34e-05	-0.0235089	0.172119	polynucleotide phosphorylase/polyadenylase
CD630_28690	CD630_28690	-	YP_001089382.2	0	-0.0825885	0.535532	0	-0.444521	0.76096	2.34e-05	-0.0231087	0.474995	sigma-54 dependent transcriptional regulator
tRNA-Ser_2	NA	-	NA	0	-0.4063	0.687069	0	0	1.48582	2.34e-05	-0.022927	1.2323	NA
CD630_33190	CD630_33190	-	YP_001089835.1	0	-0.347761	0.295032	0	0.345604	0.703127	2.34e-05	-0.0225102	0.77545	membrane protein
CD630_25040	CD630_25040	-	YP_001089017.1	0	-0.398761	0.365861	0	0.705805	0.567262	2.34e-05	-0.0224415	0.551744	D-alanyl-D-alanine carboxypeptidase
CD630_33990	CD630_33990	-	YP_001089919.1	0	0.340423	0.269301	0	-0.330545	0.317441	2.34e-05	-0.0223101	0.235841	hypothetical protein CD630_33990
CD630_11480	CD630_11480	-	YP_001087640.1	0	-0.0621613	0.279847	0	0.0657671	0.317339	2.34e-05	-0.0216452	0.215137	penicillin-binding protein
hbd	CD630_10580	hbd	YP_001087539.1	0	-0.214006	0.290847	0	0.347495	0.341341	2.34e-05	-0.0216403	0.555017	3-hydroxybutyryl-CoA dehydrogenase
sbcD	CD630_10420	sbcD	YP_001087523.1	0	0.0448277	0.385314	0	0.0952386	0.44857	2.34e-05	-0.0210968	0.303427	nuclease SbcCD subunit D
CD630_05760	CD630_05760	-	YP_001087051.1	0	-0.309446	0.55971	0	0.0701464	1.06309	2.34e-05	-0.0209097	0.922271	two-component sensor histidine kinase
CD630_07950	CD630_07950	-	YP_001087272.1	0	0.228343	0.33082	0	-0.0640686	0.373973	2.34e-05	-0.0208494	0.321677	DNA-binding regulatory protein
mraY	CD630_26540	mraY	YP_001089165.1	0	0.249497	0.308644	0	-0.105556	0.355367	2.34e-05	-0.0206574	0.288226	phospho-N-acetylmuramoyl-pentapeptide-transferase
hisD	CD630_15820	hisD	YP_001088082.1	0	0.144334	0.379974	0	-0.328807	0.470073	2.34e-05	-0.0203793	0.289259	histidinol dehydrogenase
CD630_26410	CD630_26410	-	YP_001089152.1	0	0.374786	0.723398	0	-0.629323	0.877254	2.34e-05	-0.0203738	0.549213	sporulation protein
mtlF	CD630_23320	mtlF	YP_001088847.1	0	2.54059	0.934386	0	-0.223911	1.17919	2.34e-05	-0.0201659	0.540616	PTS system mannitol-specific transporter subunit IIA
CD630_07170	CD630_07170	-	YP_001087194.1	0	-0.0323314	0.21236	0	0.084498	0.24238	2.34e-05	-0.0199666	0.188779	bifunctional carbon monoxide dehydrogenase/acetyl-CoA synthase accessory protein
valS	CD630_32560	valS	YP_001089772.1	0	0.122173	0.322602	0	-0.15261	0.363368	2.34e-05	-0.0193837	0.2482	valine--tRNA ligase
CD630_10380	CD630_10380	-	YP_001087519.1	0	0.156848	0.550534	0	-0.774578	0.727262	2.34e-05	-0.0190619	0.456511	UvrD-family helicase
CD630_14430	CD630_14430	-	YP_001087944.1	0	0.15009	0.611043	0	-0.187162	0.729822	2.34e-05	-0.0189796	0.447074	Ca++-chelating serine protease
CD630_23770	CD630_23770	-	YP_001088889.1	0	0.178528	0.325064	0	-0.220972	0.394205	2.34e-05	-0.0189755	0.247436	NUDIX family hydrolase
CD630_24460	CD630_24460	-	YP_006589417.1	0	0.156049	0.341409	0	-0.298884	0.370611	2.34e-05	-0.0187447	0.268132	hypothetical protein CD630_24460
folE	CD630_14490	folE	YP_001087950.1	0	0.414351	0.332545	0	-0.156427	0.375755	2.34e-05	-0.0186563	0.332949	GTP cyclohydrolase I
atpD_1	CD630_29540	atpD	YP_001089470.1	0	-0.38721	0.349431	0	0.486488	0.380828	2.34e-05	-0.0185771	0.300494	V-type ATP synthase subunit D
fliQ	CD630_02610	fliQ	YP_001086730.1	0	-0.149472	0.467208	0	0.178501	0.553733	2.34e-05	-0.0173485	0.361289	flagellar biosynthetic protein FliQ
CD630_24710	CD630_24710	-	YP_001088985.1	0	-0.498513	0.538381	0	0.772159	0.746528	2.34e-05	-0.0172529	0.484404	hypothetical protein CD630_24710
hisH	CD630_15510	hisH	YP_001088052.1	0	-0.612688	0.717441	0	1.26017	1.0766	2.34e-05	-0.0165182	0.664983	imidazole glycerol phosphate synthase subunit HisH
eutL	CD630_19150	eutL	YP_001088422.1	0	0.025398	0.455978	0	0.135162	0.506641	2.34e-05	-0.0160163	0.436354	ethanolamine carboxysome structural protein EutL
CD630_18950	CD630_18950	-	YP_001088402.1	0	-0.211296	0.249716	0	0.259798	0.307239	2.34e-05	-0.015451	0.201155	hypothetical protein CD630_18950
CD630_25010	CD630_25010	-	YP_001089014.1	0	-0.178611	0.490057	0	-0.238303	0.686537	2.34e-05	-0.0154294	0.558349	HAD superfamily hydrolase
dapH	CD630_32270	dapH	YP_001089744.1	0	-0.00483439	0.277571	0	0.06784	0.313219	2.34e-05	-0.0150345	0.23173	2,3,4,5-tetrahydropyridine-2,6-carboxylate N-succinyltransferase
CD630_16150	CD630_16150	-	YP_001088116.1	0	-0.0521074	0.407364	0	-0.877547	0.593318	2.34e-05	-0.0145098	0.519368	ABC transporter permease
CD630_05370	CD630_05370	-	YP_001087013.1	0	-0.330931	0.393502	0	0.529907	0.546407	2.34e-05	-0.0143633	0.492691	CheY-like chemosensory protein
CD630_05210	CD630_05210	-	YP_001086999.1	0	0.293997	0.422248	0	-0.258598	0.49985	2.34e-05	-0.014028	0.32866	two-component response regulator
CD630_31820	CD630_31820	-	YP_001089699.1	0	-0.0906783	0.307137	0	0.285369	0.343256	2.34e-05	-0.0138588	0.345957	D-aminoacylase
CD630_03630	CD630_03630	-	YP_001086830.1	0	-0.0151925	0.582375	0	-0.65872	0.819999	2.34e-05	-0.0137952	0.525751	ABC transporter permease
prfA	CD630_34840	prfA	YP_001090004.1	0	0.253624	0.284664	0	-0.433269	0.340234	2.34e-05	-0.0137822	0.219783	peptide chain release factor 1
CD630_24270	CD630_24270	-	YP_001088939.1	0	-0.316994	0.684129	0	0.457355	0.744197	2.34e-05	-0.0137268	0.636475	flavodoxin/ferredoxin oxidoreductase subunit gamma
cynT	CD630_22130	cynT	YP_001088727.2	0	-0.279009	0.310374	0	0.193258	0.474868	2.34e-05	-0.0135193	0.510206	carbonic anhydrase
CD630_04040	CD630_04040	-	YP_001086870.1	0	-0.351423	0.633646	0	0.0279436	1.06037	2.34e-05	-0.0133342	0.741091	hypothetical protein CD630_04040
isp	CD630_20000	isp	YP_001088508.1	0	0.324167	0.47442	0	-0.239144	0.551756	2.34e-05	-0.0125515	0.376881	intracellular serine protease
CD630_28570	CD630_28570	-	YP_001089370.1	0	-0.129987	0.381413	0	-0.103444	0.496008	2.34e-05	-0.0123124	0.369796	HAD superfamily hydrolase
CD630_21130	CD630_21130	-	YP_001088627.1	0	-0.247151	0.397737	0	-0.340008	0.599457	2.34e-05	-0.0121613	0.590753	two-component sensor histidine kinase
dnaF	CD630_13050	dnaF	YP_001087800.1	0	-0.00948443	0.287625	0	-0.0230286	0.352336	2.34e-05	-0.012018	0.215431	PolC-type DNA polymerase III
CD630_36510	CD630_36510	-	YP_001090175.1	0	-0.108165	0.555846	0	-0.51453	0.780266	2.34e-05	-0.0118955	0.56073	metallo-beta-lactamase-like hydrolase
purF	CD630_02200	purF	YP_001086688.1	0	0.378405	0.365321	0	-0.344396	0.425958	2.34e-05	-0.0117715	0.295988	amidophosphoribosyltransferase
CD630_01720	CD630_01720	-	YP_001086641.1	0	-0.151282	0.408823	0	0.191613	0.502915	2.34e-05	-0.0117269	0.313002	hypothetical protein CD630_01720
CD630_04341	CD630_04341	-	YP_006589342.1	0	-0.334952	0.497979	0	-0.347347	1.14527	2.34e-05	-0.011536	0.834171	conjugative transposon protein
CD630_10160	CD630_10160	-	YP_001087497.1	0	-0.192896	0.670295	0	-1.35681	1.18977	2.34e-05	-0.011055	0.869278	MerR family transcriptional regulator
CD630_34620	CD630_34620	-	YP_001089982.1	0	-0.0488498	0.24891	0	-0.0791823	0.304342	2.34e-05	-0.00949191	0.226785	antitoxin endoAI
oppA	CD630_08550	oppA	YP_001087332.1	0	-0.153598	0.209767	0	0.155151	0.227804	2.34e-05	-0.00942783	0.193049	oligopeptide family ABC transporter substrate-binding protein
spoVD	CD630_26560	spoVD	YP_001089167.1	0	0.559338	0.338291	0	-0.193456	0.378541	2.34e-05	-0.0093668	0.352595	stage V sporulation protein D
ftsH1	CD630_18280	ftsH1	YP_001088333.1	0	-0.289259	0.242602	0	0.364515	0.283574	2.34e-05	-0.00929197	0.203027	ATP-dependent zinc metalloprotease FtsH
fumA	CD630_10030	fumA	YP_001087484.1	0	0.345413	0.590277	0	-0.0370632	0.653212	2.34e-05	-0.00912863	0.491759	fumarate hydratase subunit A
rpsA	CD630_09860	rpsA	YP_001087467.1	0	0.129045	0.292591	0	-0.357508	0.342498	2.34e-05	-0.00907705	0.253917	30S ribosomal protein S1
CD630_03690	CD630_03690	-	YP_001086836.2	0	-0.842306	0.821693	0	0.999868	0.889614	2.34e-05	-0.00899134	0.666455	conjugative transposon protein
bclA2	CD630_32300	bclA2	YP_001089747.1	0	-0.628152	0.803965	0	0.183377	0.846319	2.34e-05	-0.00861885	1.04846	exosporium glycoprotein
CD630_05590	CD630_05590	-	YP_001087035.1	0	-0.187968	0.310041	0	0.142434	0.386169	2.34e-05	-0.00783055	0.407492	ArsR family transcriptional regulator
CD630_08400	CD630_08400	-	YP_001087317.1	0	0.0149523	0.299204	0	-0.391367	0.374189	2.34e-05	-0.00763207	0.318154	isomerase/hydrolase
CD630_16640	CD630_16640	-	YP_001088166.1	0	-0.385453	0.540487	0	0.279697	0.914791	2.34e-05	-0.00727371	0.625034	transcriptional regulator
effR	CD630_20040	effR	YP_001088513.1	0	-0.328809	0.329786	0	0.418226	0.377231	2.34e-05	-0.00693266	0.269805	MarR family transcriptional regulator
rnfE	CD630_11400	rnfE	YP_001087631.1	0	0.0217052	0.314567	0	-0.225987	0.382725	2.34e-05	-0.00654058	0.277801	electron transport complex protein RnfE
CD630_33250	CD630_33250	-	YP_001089841.1	0	-0.0730175	0.348988	0	-0.189965	0.463522	2.34e-05	-0.00648761	0.318589	hypothetical protein CD630_33250
CD630_00550	CD630_00550	-	YP_001086518.1	0	0.38496	0.397372	0	-0.115253	0.45236	2.34e-05	-0.00614517	0.344372	TrmH family tRNA/rRNA methyltransferase
CD630_02430	CD630_02430	-	YP_001086711.1	0	-0.368018	0.456231	0	0.196155	0.675029	2.34e-05	-0.00589069	0.649868	hypothetical protein CD630_02430
CD630_12980	CD630_12980	-	YP_001087792.1	0	-0.159026	0.407722	0	0.0821971	0.526867	2.34e-05	-0.00555718	0.335509	sporulation protein
tuf1	CD630_00580	tuf1	YP_001086521.1	0	-0.213161	0.231326	0	0.209003	0.246534	2.34e-05	-0.00507466	0.295709	elongation factor Tu
infC	CD630_06850	infC	YP_001087161.1	0	0.306923	0.239626	0	-0.175972	0.267781	2.34e-05	-0.00488701	0.227172	translation initiation factor IF-3
argS	CD630_07110	argS	YP_001087187.1	0	0.00362161	0.287993	0	-0.148347	0.346499	2.34e-05	-0.00458689	0.209778	arginyl-tRNA ligase
dapA2	CD630_32230	dapA2	YP_001089740.1	0	0.0140117	0.297109	0	-0.178803	0.35298	2.34e-05	-0.00445202	0.24522	dihydrodipicolinate synthase 2
eutT	CD630_19190	eutT	YP_001088426.1	0	-0.215034	0.445549	0	0.283506	0.537283	2.34e-05	-0.00364087	0.354779	ethanolamine corrinoid cobalamin adenosyltransferase
CD630_10440	CD630_10440	-	YP_001087525.1	0	-0.134785	0.378079	0	0.0461776	0.476094	2.34e-05	-0.00356671	0.557162	membrane protein
CD630_24760	CD630_24760	-	YP_001088990.1	0	0.0747153	0.628806	0	-1.16478	0.834961	2.34e-05	-0.0035641	0.630942	GNAT family acetyltransferase
CD630_14260	CD630_14260	-	NA	0	-0.232153	0.417681	0	-0.829042	0.957626	2.34e-05	-0.00308182	0.758503	NA
pfkA	CD630_33950	pfkA	YP_001089915.1	0	0.922102	0.386608	0	-0.0426373	0.400589	2.34e-05	-0.00251277	0.535343	6-phosphofructokinase
CD630_20860	CD630_20860	-	YP_001088600.1	0	0.0868727	0.642983	0	0.215015	0.677149	2.34e-05	-0.00238444	0.603856	NAD(P)H-dependent FMN reductase
CD630_28850	CD630_28850	-	YP_001089398.1	0	-0.859236	0.803744	0	1.74936	1.20025	2.34e-05	-0.00238021	0.722363	GntR family transcriptional regulator
CD630_27480	CD630_27480	-	YP_001089260.1	0	-0.227933	0.509394	0	0.218102	0.643517	2.34e-05	-0.00223895	0.47578	acyltransferase
CD630_25720	CD630_25720	-	YP_001089088.1	0	-0.366965	0.2722	0	0.461389	0.345056	2.34e-05	-0.00200505	0.268951	nitroreductase
brnQ-1	CD630_12590	brnQ-1	YP_001087753.1	0	0.30047	0.333044	0	-0.324267	0.35945	2.34e-05	-0.00198007	0.260484	branched chain amino acid transport system carrier protein
CD630_17210	CD630_17210	-	YP_001088224.1	0	-0.464457	0.565435	0	1.25288	1.35906	2.34e-05	-0.00140992	0.941117	hypothetical protein CD630_17210
mrnC	CD630_00530	mrnC	YP_001086516.1	0	-0.147322	0.384132	0	-0.20378	0.543199	2.34e-05	-0.00139088	0.623615	ribonuclease III
tepA	CD630_13230	tepA	YP_001087819.1	0	0.123447	0.274906	0	-0.310349	0.336418	2.34e-05	-0.00112138	0.205628	protein export-enhancing factor
mtlA	CD630_23340	mtlA	YP_001088849.1	0.158327	2.09735	0.794311	0	-0.100361	0.911311	2.34e-05	-0.0523555	0.391094	PTS system mannitol-specific transporter subunit IICB
CD630_33830	CD630_33830	-	YP_001089901.1	0	-0.553462	0.81718	0.030011	1.35098	0.828546	2.34e-05	-1.36479	0.64326	ATPase
CD630_27630	CD630_27630	-	YP_001089276.1	0	-0.593368	0.446913	0.064697	2.29359	1.30764	2.34e-05	-0.181008	1.07821	lipoprotein
CD630_13790	CD630_13790	-	YP_001087879.1	0	-0.617426	0.360927	0.14575	1.6826	0.84642	2.34e-05	-0.104302	0.716791	transcriptional regulator
CD630_33890	CD630_33890	-	YP_001089908.1	0	0.11291	0.63475	0.200549	1.43576	0.660835	2.34e-05	-0.339767	0.586552	cell-division FtsK/SpoIIIE-family protein
CD630_32710	CD630_32710	-	YP_001089787.1	0	-0.60604	0.479442	0.265132	2.86994	1.24815	2.34e-05	-0.280679	1.06584	hypothetical protein CD630_32710
CD630_33900	CD630_33900	-	YP_001089909.1	0	-0.335538	0.675933	0.304272	1.65364	0.695667	2.34e-05	-0.365802	0.601841	conjugative transposon protein
CD630_31660	CD630_31660	-	YP_001089682.1	0	-0.410077	0.365835	0.328662	1.53221	0.630723	2.34e-05	-0.0344204	0.690791	HxlR family transcriptional regulator
CD630_33810	CD630_33810	-	NA	0	-0.362802	0.809921	0.415052	2.13077	0.819229	2.34e-05	-0.560972	0.66702	NA
CD630_08300	CD630_08300	-	YP_001087307.1	0	-0.490548	0.499567	0.623802	1.84382	0.645517	2.34e-05	-0.0220571	0.653294	membrane protein
ldhA	CD630_03940	ldhA	YP_001086860.1	0	-0.697541	0.571221	0.72998	1.9174	0.639546	2.34e-05	-0.114441	0.637829	D-lactate dehydrogenase
CD630_35300	CD630_35300	-	YP_001090051.1	0.337707	-4.34182	1.52424	0	0.62101	1.63478	0	-2.08527	1.2227	iron family ABC transporter ATP-binding protein
CD630_03780	CD630_03780	-	YP_006589340.1	0	-0.782519	2.16419	0	-0.75467	2.01528	0	-1.28206	1.67314	conjugative transposon protein
CD630_35730	CD630_35730	-	YP_001090097.1	0	-2.8117	1.63144	0	0.936716	1.76735	0	-1.10706	1.26256	hypothetical protein CD630_35730
CD630_14150	CD630_14150	-	YP_001087915.1	0	-2.36999	2.07215	0	0.93277	2.24762	0	-1.10506	1.66063	membrane protein
CD630_14850	CD630_14850	-	YP_001087986.1	0	-2.63847	2.5666	0	0	2.80927	0	-1.06681	2.28737	hypothetical protein CD630_14850
CD630_04351	CD630_04351	-	YP_001086904.2	0	-1.39729	1.96412	0	-0.19832	1.75853	0	-1.001	1.41727	conjugative transposon protein
CD630_04110	CD630_04110	-	YP_001086877.1	0	-0.93327	2.00636	0	-0.398264	1.90263	0	-0.936066	1.4781	conjugative transposon protein
CD630_20380	CD630_20380	-	YP_001088552.1	0	-0.394173	1.76798	0	-0.797078	1.74686	0	-0.840865	1.326	MATE family drug/sodium antiporter
bioY	CD630_29710	bioY	YP_001089489.1	0	-2.12483	1.6885	0	1.34123	1.94204	0	-0.834496	1.37745	biotin synthase
CD630_21050	CD630_21050	-	YP_001088619.1	0	-2.67667	1.71346	0	1.68225	1.89761	0	-0.817727	1.36325	multidrug family ABC transporter ATP-binding protein
CD630_21860	CD630_21860	-	YP_001088699.1	0	-1.48091	1.44628	0	0.610839	1.79004	0	-0.731261	1.25883	hypothetical protein CD630_21860
CD630_11880	CD630_11880	-	YP_001087681.1	0	-0.803415	2.28356	0	0.0478138	2.2671	0	-0.731056	1.73072	gamma-glutamyl-gamma-aminobutyrate hydrolase
CD630_11090	CD630_11090	-	YP_001087598.1	0	-2.58818	2.28577	0	0	2.50864	0	-0.723919	1.92796	DNA-methyltransferase
vanY	CD630_16270	vanY	YP_001088128.1	0	-2.14484	1.70265	0	2.42271	1.96985	0	-0.657391	1.5087	D-alanyl-D-alanine carboxypeptidase
CD630_28610	CD630_28610	-	YP_001089374.1	0	-1.4266	1.50324	0	0.994695	1.77778	0	-0.604387	1.22311	membrane protein
CD630_04240	CD630_04240	-	YP_001086892.2	0	-1.36521	1.22827	0	0.431259	1.29329	0	-0.567012	0.90234	nucleic acid-binding protein
CD630_31382	CD630_31382	-	NA	0	-1.56721	1.56455	0	0	1.95911	0	-0.518352	1.50471	NA
tRNA-Gly_1	NA	-	NA	0	-1.5914	1.65556	0	0	2.03453	0	-0.518031	1.6318	NA
CD630_04130	CD630_04130	-	YP_001086880.1	0	-1.00501	1.50654	0	0.253947	1.59332	0	-0.504653	1.14346	single-strand DNA-binding protein
CD630_09270	CD630_09270	-	YP_001087401.1	0	-0.782521	2.13678	0	0.203519	1.95814	0	-0.444488	1.67892	DNA modification methylase
CD630_18860	CD630_18860	-	YP_001088394.1	0	-1.81467	1.90389	0	2.50909	2.18603	0	-0.416939	1.70526	PadR family transcriptional regulator
CD630_16690	CD630_16690	-	YP_001088171.1	0	-1.28259	1.62129	0	0.607842	1.71088	0	-0.399167	1.21046	multidrug family ABC transporter ATP-binding protein
CD630_13860	CD630_13860	-	YP_001087886.1	0	-1.24004	1.5038	0	0.8448	1.66224	0	-0.353967	1.1724	allophanate hydrolase subunit 1
CD630_22900	CD630_22900	-	YP_001088802.1	0	-1.11423	1.19339	0	1.12144	1.65028	0	-0.350564	1.11001	beta-lactams repressor
CD630_13011	CD630_13011	-	YP_001087796.1	0	-0.515002	1.35935	0	-0.143232	1.56159	0	-0.348027	1.09214	hypothetical protein CD630_13011
CD630_15050	CD630_15050	-	YP_001088005.1	0	-1.00227	1.51569	0	0.593488	1.77524	0	-0.341509	1.22999	multidrug family ABC transporter permease
CD630_29160	CD630_29160	-	YP_001089432.1	0	-1.66547	1.85121	0	1.96818	2.07046	0	-0.33888	1.51942	major capsid protein
tagK	CD630_30760	tagK	YP_001089590.1	0	-1.23353	1.77685	0	1.03934	1.96764	0	-0.299632	1.37057	tagatose-6-phosphate kinase
argM	CD630_20310	argM	YP_001088545.1	0	0.574874	1.55896	0	-0.518791	1.48238	0	-0.262933	1.09812	acetylornithine aminotransferase
CD630_10900	CD630_10900	-	YP_008691078.1	0	-0.734996	1.71171	0	0.474604	1.81531	0	-0.254491	1.33182	hypothetical protein CD630_10900
CD630_14182	CD630_14182	-	YP_001087920.1	0	-1.42868	1.9615	0	0	2.27163	0	-0.243113	1.74082	hypothetical protein CD630_14182
CD630_02791	CD630_02791	-	YP_001086749.1	0	-1.36661	1.86093	0	0	2.1916	0	-0.235646	1.71872	hypothetical protein CD630_02791
CD630_29430	CD630_29430	-	YP_001089458.1	0	0.0416904	1.7253	0	0.141963	1.62459	0	-0.234584	1.24278	replication protein
argB	CD630_20320	argB	YP_001088546.1	0	0.285818	2.04516	0	0.161471	1.9928	0	-0.202166	1.55153	acetylglutamate kinase
CD630_06470	CD630_06470	-	NA	0	-0.97239	1.63111	0	1.38964	2.00532	0	-0.148466	1.49846	NA
CD630_10010	CD630_10010	-	YP_001087482.1	0	-1.14844	1.57679	0	0	1.95225	0	-0.138715	1.50384	nitrate/sulfonate/taurine ATP-binding protein
tRNA-Ala_4	NA	-	NA	0	-0.421513	1.80465	0	0.388143	1.86719	0	-0.138627	1.34186	NA
CD630_29450	CD630_29450	-	YP_001089460.1	0	-0.899326	1.90548	0	0.953006	2.11086	0	-0.125636	1.51012	bacteriophage resistance protein
CD630_29530	CD630_29530	-	YP_001089469.1	0	-1.40042	1.29725	0	1.84293	1.54218	0	-0.0911465	1.03919	iron family ABC transporter substrate-binding protein
CD630_07970	CD630_07970	-	YP_001087274.1	0	-1.20319	1.65029	0	1.66147	1.86372	0	-0.0637787	1.33339	pyruvate carboxyltransferase
CD630_06560	CD630_06560	-	YP_001087131.1	0	0.330725	1.46619	0	-0.534651	1.57359	0	-0.0540484	1.15818	chloride ion channel protein
CD630_11071	CD630_11071	-	YP_001087596.1	0	-1.26297	1.80725	0	0	2.08993	0	-0.0297553	1.53858	conjugative transposon protein
CD630_12690	CD630_12690	-	YP_001087763.1	0	-0.884416	1.31937	0	1.82824	1.71384	0	0.0106456	1.15693	two-component response regulator
CD630_31461	CD630_31461	-	NA	0	-0.922192	1.53553	0	0	1.91942	0	0.0338502	1.48174	NA
CD630_18591	CD630_18591	-	YP_001088367.1	0	-0.805001	1.19595	0	1.78858	1.61935	0	0.0545341	1.05585	AbrB family transcriptional regulator
CD630_30170	CD630_30170	-	YP_001089534.1	0	-0.792435	1.32875	0	2.04055	1.70626	0	0.0594883	1.15353	glucose uptake protein
CD630_29000	CD630_29000	-	YP_001089414.1	0	-1.4699	2.27023	0	1.35947	2.23566	0	0.0701543	1.74648	tail protein
CD630_02770	CD630_02770	-	YP_001086746.1	0	-0.901614	1.58866	0	0	1.96216	0	0.0786642	1.49855	hypothetical protein CD630_02770
CD630_24570	CD630_24570	-	YP_001088971.1	0	-0.702865	1.69328	0	1.7263	2.04543	0	0.0807617	1.50889	hypothetical protein CD630_24570
CD630_09380	CD630_09380	-	YP_001087414.1	0	-1.53994	2.2745	0	2.90981	2.52205	0	0.0843957	1.97827	hypothetical protein CD630_09380
CD630_04760	CD630_04760	-	YP_001086949.1	0	-0.748843	1.20143	0	0	1.67441	0	0.101512	1.19813	hypothetical protein CD630_04760
prsW	CD630_05520	prsW	YP_001087028.1	0	-1.03374	1.33336	0	2.57505	1.71679	0	0.116721	1.23647	protease PrsW
csfT	CD630_06770	csfT	YP_001087153.1	0	-0.587449	1.80161	0	1.11603	1.97508	0	0.12829	1.37885	ECF RNA polymerase sigma factor CsfT
CD630_28600	CD630_28600	-	YP_001089373.1	0	-1.061	1.5294	0	1.67346	1.69868	0	0.129698	1.19472	membrane protein
tRNA-Pro_2	NA	-	NA	0	-0.597713	1.30711	0	1.22557	1.75267	0	0.133208	1.22291	NA
CD630_20250	CD630_20250	-	YP_001088539.1	0	-1.05623	1.63991	0	2.41268	1.94843	0	0.145992	1.39573	membrane protein
CD630_34170	CD630_34170	-	YP_001089937.1	0	-0.334727	1.5179	0	0.710512	1.84408	0	0.179485	1.34052	sugar family ABC transporter ATP-binding protein
tRNA-Val_5	NA	-	NA	0	-0.498252	1.28233	0	1.18195	1.71508	0	0.183979	1.19717	NA
CD630_33630	CD630_33630	-	YP_001089880.1	0	-0.652728	1.21616	0	0	1.68386	0	0.192248	1.20868	multidrug family ABC transporter permease
CD630_24990	CD630_24990	-	YP_001089012.1	0	-0.527674	1.47511	0	1.33052	1.88869	0	0.200335	1.37299	hypothetical protein CD630_24990
CD630_33400	CD630_33400	-	YP_001089857.1	0	-0.157301	1.94342	0	0.495133	1.76552	0	0.208134	1.41852	antirestriction protein
CD630_19900	CD630_19900	-	YP_001088495.1	0	-0.38634	1.16543	0	1.10209	1.6309	0	0.23015	1.10758	hypothetical protein CD630_19900
CD630_22010	CD630_22010	-	YP_001088715.1	0	-0.534172	1.6271	0	1.26103	1.75522	0	0.264033	1.1897	major facilitator superfamily transporter
CD630_04640	CD630_04640	-	YP_001086937.1	0	-0.629494	1.18027	0	2.22485	1.63452	0	0.269437	1.11573	beta-lactamase-like hydrolase
CD630_07380	CD630_07380	-	YP_001087215.1	0	-0.990207	2.27433	0	0	2.53775	0	0.277313	1.9716	hypothetical protein CD630_07380
CD630_12670	CD630_12670	-	YP_001087761.1	0	-0.381873	1.95776	0	1.45867	2.13747	0	0.293279	1.60898	multidrug family ABC transporter permease
CD630_20180	CD630_20180	-	YP_001088532.1	0	-0.647239	1.27905	0	2.25288	1.67326	0	0.333727	1.14565	AraC family transcriptional regulator
CD630_21152	CD630_21152	-	YP_006589399.1	0	0.123431	1.68962	0	0.584816	1.88878	0	0.343738	1.39061	hypothetical protein CD630_21152
CD630_04310	CD630_04310	-	YP_001086899.1	0	-0.431683	1.2588	0	1.44317	1.46875	0	0.354742	0.990471	cobalt ABC transporter ATP-binding protein
CD630_07020	CD630_07020	-	YP_001087178.1	0	-0.329921	1.19806	0	1.51293	1.63799	0	0.364578	1.09982	hypothetical protein CD630_07020
CD630_06120	CD630_06120	-	YP_001087087.1	0	-0.0802013	1.31342	0	0.655153	1.70078	0	0.385822	1.19354	ABC transporter permease
CD630_06380	CD630_06380	-	YP_001087113.2	0	-0.576083	1.86883	0	0	2.22163	0	0.393086	1.72303	hypothetical protein CD630_06380
CD630_08630	CD630_08630	-	YP_001087337.1	0	-0.666365	2.00257	0	0	2.30007	0	0.395205	1.75858	PTS system lactose/cellobiose-family transporter subunit IIA
CD630_21251	CD630_21251	-	YP_006589401.1	0	-0.0613978	2.08911	0	1.19613	2.17429	0	0.400147	1.57359	hypothetical protein CD630_21251
CD630_31562	CD630_31562	-	YP_001089672.2	0	-0.462871	1.45328	0	0	1.84419	0	0.408926	1.37469	hypothetical protein CD630_31562
CD630_20460	CD630_20460	-	YP_001088560.1	0	-0.449333	1.41319	0	0	1.81742	0	0.411436	1.35137	hypothetical protein CD630_20460
fhuG	CD630_28760	fhuG	YP_001089389.1	0	0.362944	1.60328	0	0.420172	1.83017	0	0.440338	1.34954	ferrichrome-specific ABC transporter permease
CD630_03350	CD630_03350	-	YP_001086804.1	0	-0.71182	2.02296	0	0	2.3047	0	0.444984	1.76942	hypothetical protein CD630_03350
CD630_26500	CD630_26500	-	YP_001089161.1	0	0.109049	1.91175	0	0.866269	2.10255	0	0.449671	1.56554	cell division protein FtsQ
CD630_09560	CD630_09560	-	YP_001087435.1	0	-0.356848	1.96011	0	1.56861	2.10636	0	0.458297	1.53064	XkdN-like phage protein
CD630_17570	CD630_17570	-	YP_001088262.1	0	0.198686	2.49656	0	1.06251	2.6393	0	0.478041	2.05551	hypothetical protein CD630_17570
feoA_2	CD630_14780	feoA	YP_001087979.1	0	-0.879084	2.15393	0	2.56695	2.37522	0	0.486872	1.75676	ferrous iron transport protein FeoA
CD630_06310	CD630_06310	-	YP_001087106.1	0	1.54961	1.79368	0	0.293995	1.74916	0	0.500285	1.33675	transcriptional regulator
CD630_06460	CD630_06460	-	YP_001087121.1	0	-0.396274	1.79925	0	0	2.15974	0	0.502741	1.69736	lantibiotic/multidrug family ABC transporter permease
CD630_18711	CD630_18711	-	YP_001088380.1	0	-1.56369	2.29905	0	3.34138	2.5025	0	0.515603	1.96231	conjugative transposon protein
CD630_13500	CD630_13500	-	YP_001087846.1	0	1.22511	1.80937	0	0.294867	1.82137	0	0.533508	1.39382	lantibiotic/multidrug family ABC transporter permease
CD630_22670	CD630_22670	-	NA	0	-0.218814	1.29812	0	0	1.75367	0	0.54555	1.32443	NA
CD630_13680	CD630_13680	-	YP_001087866.1	0	-0.189634	1.79648	0	1.7343	2.06542	0	0.550735	1.51711	cell wall XkdQ-like hydrolase
CD630_10880	CD630_10880	-	YP_001087572.1	0	-0.337264	1.46698	0	0	1.84189	0	0.565818	1.36034	hypothetical protein CD630_10880
CD630_22860	CD630_22860	-	YP_001088798.1	0	-0.237505	1.47497	0	0	1.90331	0	0.568955	1.48045	transporter
CD630_33681	CD630_33681	-	YP_001089886.1	0	-0.185265	2.2794	0	1.28445	2.34047	0	0.571572	1.7342	zinc finger protein
CD630_30770	CD630_30770	-	YP_001089591.1	0	0.0332864	1.75887	0	1.41914	2.05884	0	0.576513	1.54018	RpiR family transcriptional regulator
CD630_12970	CD630_12970	-	YP_001087791.1	0	-0.330624	1.70584	0	0	2.03369	0	0.580075	1.54492	hypothetical protein CD630_12970
CD630_31501	CD630_31501	-	YP_006589429.1	0	-0.0536085	1.74162	0	1.37337	1.97748	0	0.580766	1.41955	hypothetical protein CD630_31501
CD630_16700	CD630_16700	-	YP_001088172.1	0	-0.0890043	1.89025	0	1.45528	2.13038	0	0.585696	1.573	multidrug family ABC transporter permease
CD630_09480	CD630_09480	-	YP_001087426.1	0	-1.3405	1.53823	0	2.84799	1.72738	0	0.589142	1.24425	major capsid protein
tRNA-Ala_1	NA	-	NA	0	1.3828	1.95334	0	0.338831	1.99019	0	0.596721	1.51986	NA
CD630_20141	CD630_20141	-	YP_006589390.1	0	-0.309524	1.47161	0	2.37052	1.86476	0	0.596827	1.35634	hypothetical protein CD630_20141
CD630_31080	CD630_31080	-	YP_001089622.1	0	-0.279082	1.46487	0	1.76169	1.6612	0	0.60919	1.12751	membrane protein
CD630_06130	CD630_06130	-	YP_001087088.2	0	-0.746182	1.90314	0	2.38212	2.08701	0	0.616619	1.52385	ABC transporter ATP-binding protein
ribH	CD630_16970	ribH	YP_001088200.1	0	0.825418	2.05967	0	0.879287	2.08055	0	0.617975	1.5374	6,7-dimethyl-8-ribityllumazine synthase
CD630_16850	CD630_16850	-	YP_001088188.1	0	0.558981	1.53725	0	0.243488	1.79657	0	0.628505	1.33119	hypothetical protein CD630_16850
CD630_30830	CD630_30830	-	YP_001089597.1	0	0.225298	1.3847	0	0.697417	1.74616	0	0.631421	1.2254	PTS operon transcription antiterminator
CD630_06800	CD630_06800	-	YP_001087156.1	0	0.19488	1.52147	0	1.29592	1.59501	0	0.640298	1.14049	hypothetical protein CD630_06800
tRNA-Pro_1	NA	-	NA	0	0.229529	1.27322	0	1.17368	1.70582	0	0.647658	1.22705	NA
CD630_17430	CD630_17430	-	YP_001088246.1	0	0.115666	2.12105	0	1.53991	2.33142	0	0.6658	1.78294	two-component response regulator
CD630_32100	CD630_32100	-	YP_001089726.2	0	-0.269179	2.06904	0	0	2.32348	0	0.668228	1.78121	hypothetical protein CD630_32100
CD630_36361	CD630_36361	-	YP_001090160.1	0	0.118852	1.39021	0	1.24671	1.79267	0	0.674211	1.27514	hypothetical protein CD630_36361
CD630_13810	CD630_13810	-	YP_001087881.1	0	0.351113	1.554	0	1.18718	1.72321	0	0.679264	1.17687	TetR family transcriptional regulator
CD630_13010	CD630_13010	-	YP_001087795.1	0	-0.234882	2.16337	0	0	2.47504	0	0.692108	1.96638	membrane protein
spaF	CD630_04780	spaF	YP_001086952.1	0	0.978813	1.44153	0	0.847348	1.38448	0	0.727047	1.00854	lantibiotic/multidrug family ABC transporter ATP-binding protein
CD630_32640	CD630_32640	-	NA	0	0.0807825	2.08514	0	1.57194	2.36632	0	0.747101	1.78423	NA
cdd3	CD630_06660	cdd3	YP_001087142.1	0	-0.00198168	1.26315	0	0	1.70152	0	0.752453	1.23339	lantibiotic/multidrug family ABC transporter permease
CD630_31600	CD630_31600	-	YP_001089676.1	0	-0.111707	1.64004	0	0	1.99634	0	0.752581	1.52209	multidrug family ABC transporter permease
CD630_14700	CD630_14700	-	YP_001087971.1	0	-0.0164068	1.4895	0	0	1.90816	0	0.766619	1.47633	rhodanese-like domain-containing protein
CD630_29040	CD630_29040	-	YP_001089418.1	0	2.49605	1.76871	0	0.144182	1.7069	0	0.769665	1.34389	cell wall hydrolase
CD630_35310	CD630_35310	-	YP_001090052.1	0	0.673527	1.68713	0	1.06114	1.59543	0	0.770082	1.1908	polymerase/histidinol phosphatase-like protein
CD630_13650	CD630_13650	-	YP_001087862.1	0	-0.259388	1.81529	0	2.17579	2.08939	0	0.773515	1.46092	XkdN-like protein
bglG_3	CD630_31170	bglG	YP_001089631.1	0	-0.129937	2.27612	0	0	2.54481	0	0.786868	1.99425	PTS operon transcription antiterminator
CD630_13490	CD630_13490	-	YP_001087845.1	0	-0.505021	2.2726	0	2.21531	2.36627	0	0.810093	1.73386	lantibiotic/multidrug family ABC transporter ATP-binding protein
CD630_31871	CD630_31871	-	YP_006589431.1	0	-0.205524	2.05751	0	1.84146	2.32927	0	0.815594	1.70357	hypothetical protein CD630_31871
CD630_20171	CD630_20171	-	YP_006589391.1	0	-0.0506954	2.20084	0	0	2.47447	0	0.819231	1.97632	hypothetical protein CD630_20171
CD630_22991	CD630_22991	-	YP_001088812.1	0	0.0258663	1.56858	0	0	1.95797	0	0.8214	1.51208	hypothetical protein CD630_22991
CD630_19020	CD630_19020	-	NA	0	0.292547	1.70832	0	1.35511	1.54102	0	0.846579	1.25996	NA
xseB	CD630_12040	xseB	YP_001087697.1	0	0.465653	1.47863	0	1.27012	1.77433	0	0.88025	1.216	exodeoxyribonuclease VII small subunit
CD630_29480	CD630_29480	-	YP_001089464.1	0	0.139791	2.00184	0	1.8277	2.14628	0	0.892197	1.52182	hypothetical protein CD630_29480
phnL	CD630_35330	phnL	YP_001090054.1	0	0.458976	2.15642	0	1.53798	2.32618	0	0.895523	1.77087	phosphonate-specific ABC transporter ATP-binding protein
CD630_16060	CD630_16060	-	YP_001088107.1	0	-0.0162374	1.76164	0	2.45435	2.0419	0	0.909632	1.51124	GntR family transcriptional regulator
phnJ	CD630_35350	phnJ	YP_001090056.1	0	1.14402	1.6404	0	1.06927	1.61147	0	0.910339	1.18809	carbon-phosphorus lyase complex subunit PhnJ
CD630_29300	CD630_29300	-	YP_001089445.1	0	0.637174	2.24504	0	1.35475	2.38744	0	0.911218	1.74322	anti-repressor protein
CD630_08610	CD630_08610	-	YP_001087335.1	0	0.417505	1.86369	0	1.4588	2.10347	0	0.915493	1.55349	PTS system lactose/cellobiose-family transporter subunit IIB
CD630_03600	CD630_03600	-	YP_001086827.1	0	0.0461609	1.56742	0	0	1.88809	0	0.922449	1.38256	GntR family transcriptional regulator
phnM	CD630_35320	phnM	YP_001090053.1	0	0.109829	1.50463	0	2.08713	1.79828	0	0.929229	1.21494	phosphonate metabolism protein PhnM
CD630_19470	CD630_19470	-	YP_001088453.2	0	0.468664	1.83194	0	1.60223	1.94449	0	0.939642	1.37925	ABC transporter ATP-binding protein
CD630_04370	CD630_04370	-	NA	0	0.0156049	2.11872	0	0	2.34548	0	0.965057	1.76312	NA
CD630_32140	CD630_32140	-	YP_001089730.1	0	-0.667789	1.80464	0	3.23917	2.07768	0	0.983111	1.51112	AraC family transcriptional regulator
CD630_16560	CD630_16560	-	YP_001088157.1	0	0.0204322	1.88669	0	0	2.12217	0	0.986567	1.56932	membrane protein
tRNA-Gly_5	NA	-	NA	0	0.29737	1.23683	0	0	1.68717	0	1.01818	1.2215	NA
CD630_06180	CD630_06180	-	YP_001087093.1	0	0.755464	1.46518	0	0.683057	1.80681	0	1.02058	1.34051	LytR family transcriptional regulator
CD630_35701	CD630_35701	-	YP_001090094.1	0	0.531662	1.84666	0	1.74415	2.09082	0	1.03035	1.53383	hypothetical protein CD630_35701
CD630_06011	CD630_06011	-	YP_006589349.1	0	0.247009	2.19929	0	0	2.4697	0	1.03647	1.97436	hypothetical protein CD630_06011
CD630_33740	CD630_33740	-	YP_001089893.1	0	0.0462798	1.72066	0	1.93936	1.70646	0	1.05088	1.26126	conjugative transposon protein
CD630_28440	CD630_28440	-	YP_001089357.1	0	0.26675	1.56573	0	0	1.9343	0	1.05438	1.48659	MarR family transcriptional regulator
tRNA-Ala_5	NA	-	NA	0	0.642461	2.18743	0	1.56773	2.35473	0	1.06003	1.74504	NA
CD630_09450	CD630_09450	-	YP_001087422.1	0	-0.483503	1.85378	0	3.02446	1.99731	0	1.07166	1.41875	portal protein
CD630_30820	CD630_30820	-	YP_001089596.1	0	-0.243685	1.99079	0	-1.62165	1.73828	0	1.09334	1.77128	PTS system lactose/cellobiose-family transporter subunit IIB
CD630_31620	CD630_31620	-	YP_001089678.1	0	0.697168	1.38126	0	1.6972	1.6222	0	1.10527	1.09108	multidrug family ABC transporter ATP-binding protein
CD630_31510	CD630_31510	-	YP_001089665.1	0	0.455652	1.9354	0	2.07913	2.15016	0	1.10545	1.59647	hypothetical protein CD630_31510
CD630_22840	CD630_22840	-	YP_001088796.1	0	0.31382	1.31339	0	2.26881	1.6963	0	1.1122	1.20483	hypothetical protein CD630_22840
CD630_16100	CD630_16100	-	YP_001088111.1	0	0.394691	1.37953	0	2.32981	1.79238	0	1.12503	1.33335	hypothetical protein CD630_16100
phnK	CD630_35340	phnK	YP_001090055.1	0	1.4703	2.02497	0	1.34783	2.03146	0	1.12507	1.53933	phosphonate-specific ABC transporter ATP-binding protein
CD630_17540	CD630_17540	-	YP_001088258.1	0	0.40425	1.55698	0	0	1.91359	0	1.13212	1.48856	multidrug family ABC transporter permease
CD630_24750	CD630_24750	-	YP_001088989.1	0	0.711281	1.40825	0	1.24085	1.78525	0	1.15505	1.31415	membrane protein
CD630_31590	CD630_31590	-	YP_001089675.1	0	0.248195	1.32504	0	2.76544	1.70257	0	1.17238	1.1682	FemA-like peptidoglycan biosynthesis protein
CD630_33720	CD630_33720	-	YP_001089891.1	0	0.807273	1.73042	0	1.51184	1.63784	0	1.17752	1.27069	conjugative transposon protein
CD630_13730	CD630_13730	-	YP_001087871.1	0	0.430318	2.01289	0	0	2.24109	0	1.18404	1.73147	tail fiber protein
CD630_09610	CD630_09610	-	YP_001087442.1	0	1.70099	1.54536	0	0.699209	1.60767	0	1.19738	1.15706	cell wall hydrolase
bglG_4	CD630_31260	bglG	YP_001089641.1	0	0.351307	1.54454	0	2.66197	1.83769	0	1.24223	1.37167	PTS operon transcription antiterminator
CD630_10000	CD630_10000	-	YP_001087481.1	0	0.466309	1.71603	0	0	2.04617	0	1.24658	1.56117	nitrate/sulfonate/taurine ABC transporter permease
CD630_29100	CD630_29100	-	YP_001089425.1	0	-0.250994	2.58214	0	2.51222	2.63911	0	1.25762	2.0345	hypothetical protein CD630_29100
CD630_29210	CD630_29210	-	YP_001089436.1	0	0.909025	1.5877	0	1.33244	1.91204	0	1.26693	1.47769	portal protein
csfU	CD630_18870	csfU	YP_001088395.2	0	0.540036	2.05232	0	0	2.29213	0	1.28522	1.75899	ECF RNA polymerase sigma factor CsfU
CD630_32910	CD630_32910	-	YP_001089807.1	0	0.150604	2.53637	0	2.64079	2.70558	0	1.29368	2.03407	hypothetical protein CD630_32910
CD630_17550	CD630_17550	-	YP_001088259.1	0	0.269072	2.30471	0	2.5882	2.45773	0	1.29569	1.81285	multidrug family ABC transporter permease
CD630_19480	CD630_19480	-	YP_001088454.1	0	0.293796	1.87679	0	2.48924	2.13052	0	1.29813	1.55482	ABC transporter permease
CD630_15860	CD630_15860	-	YP_001088087.1	0	1.15588	1.41023	0	1.36346	1.62848	0	1.30064	1.11553	hypothetical protein CD630_15860
CD630_06271	CD630_06271	-	YP_001087102.1	0	1.65809	2.35133	0	1.11797	2.50039	0	1.33321	1.96875	ferredoxin
CD630_13640	CD630_13640	-	YP_001087861.1	0	0.736566	1.97152	0	2.00721	2.14373	0	1.33895	1.50551	XkdM-like protein
CD630_16730	CD630_16730	-	YP_001088175.1	0	0.55909	1.47945	0	2.35072	1.82863	0	1.34935	1.33898	protein TraX
CD630_10510	CD630_10510	-	YP_001087532.2	0	0.42099	2.46001	0	0	2.6487	0	1.35518	2.0278	multidrug family ABC transporter permease
CD630_09460	CD630_09460	-	YP_001087423.1	0	1.0074	1.53859	0	1.63804	1.85516	0	1.39958	1.34778	minor head protein
CD630_28360	CD630_28360	-	YP_001089349.1	0	0.950973	1.78698	0	2.34892	1.7953	0	1.41077	1.36779	peptidase
CD630_18990	CD630_18990	-	YP_001088406.1	0	-0.0862423	2.05547	0	3.12551	2.14091	0	1.41981	1.55163	dCMP deaminase
CD630_29230	CD630_29230	-	YP_001089438.1	0	1.27867	2.03027	0	1.78662	2.15919	0	1.43186	1.56046	hypothetical protein CD630_29230
CD630_12450	CD630_12450	-	YP_001087738.1	0	0.461976	1.90551	0	0	2.19847	0	1.46074	1.68101	hypothetical protein CD630_12450
CD630_35030	CD630_35030	-	YP_001090024.1	0	0.791775	1.70398	0	0	1.97685	0	1.48833	1.496	type IV prepilin leader peptidase
CD630_30340	CD630_30340	-	YP_001089549.1	0	0.824366	1.93826	0	0	2.19884	0	1.49688	1.70955	TrmB family transcriptional regulator
CD630_20060	CD630_20060	-	NA	0	2.21735	2.45178	0	0.956454	2.58759	0	1.52338	2.01762	NA
speA	CD630_08880	speA	YP_001087362.1	0	0.281577	1.53491	0	3.3705	1.84447	0	1.53753	1.28661	arginine decarboxylase
CD630_15030	CD630_15030	-	YP_001088003.1	0	2.60685	2.71116	0	0.770166	2.86468	0	1.54109	2.34296	GntR family transcriptional regulator
recX	CD630_25250	recX	YP_001089039.1	0	0.733642	1.52403	0	2.61539	1.84564	0	1.54776	1.31321	recombination regulator RecX
CD630_06941	CD630_06941	-	YP_006589357.1	0	0.917822	1.73783	0	0	2.0042	0	1.55139	1.52848	hypothetical protein CD630_06941
CD630_01600	CD630_01600	-	YP_001086627.1	0	0.860481	2.46292	0	0	2.65093	0	1.55644	2.05505	two-component response regulator
CD630_22230	CD630_22230	-	YP_001088737.1	0	0.765208	2.09076	0	0	2.28704	0	1.56599	1.70464	hypothetical protein CD630_22230
CD630_21021	CD630_21021	-	YP_006589397.1	0	1.62518	2.22192	0	1.57927	2.38693	0	1.60088	1.8012	hypothetical protein CD630_21021
CD630_31460	CD630_31460	-	NA	0	0.841075	2.34971	0	0	2.54964	0	1.61948	1.97087	NA
CD630_18130	CD630_18130	-	YP_001088318.1	0	0.885068	2.39217	0	0	2.58958	0	1.62707	2.0027	hypothetical protein CD630_18130
CD630_29440	CD630_29440	-	YP_001089459.2	0	1.35222	1.85664	0	2.12682	1.96681	0	1.64218	1.36676	recombination function protein
tRNA-Gly_7	NA	-	NA	0	0.934196	1.97754	0	2.75169	2.26044	0	1.65561	1.69434	NA
CD630_23950	CD630_23950	-	YP_001088907.1	0	1.1229	1.62912	0	0	1.90394	0	1.69262	1.46987	hypothetical protein CD630_23950
CD630_05091	CD630_05091	-	YP_001086986.1	0	0.888612	2.03763	0	0	2.25009	0	1.6946	1.67415	conjugative transposon protein
CD630_12710	CD630_12710	-	YP_001087765.1	0	0.976709	2.08193	0	0	2.28804	0	1.72486	1.71662	hypothetical protein CD630_12710
fhuC	CD630_28750	fhuC	YP_001089388.1	0	1.40471	1.3519	0	2.00431	1.60937	0	1.7439	1.12635	ferrichrome-specific ABC transporter ATP-binding protein
CD630_01800	CD630_01800	-	NA	0	0.983909	1.87799	0	2.46583	2.06992	0	1.75711	1.50136	NA
CD630_09540	CD630_09540	-	YP_001087433.1	0	-0.129977	3.11458	0	3.38514	3.22058	0	1.78815	2.53293	hypothetical protein CD630_09540
CD630_09440	CD630_09440	-	YP_001087421.1	0	0.725117	1.78813	0	3.20121	1.91524	0	1.85596	1.36034	terminase large subunit
CD630_25630	CD630_25630	-	YP_001089079.1	0	1.28613	1.8088	0	2.43904	2.00616	0	1.94097	1.46317	hypothetical protein CD630_25630
CD630_11261	CD630_11261	-	YP_001087617.1	0	1.85341	1.52622	0	1.57815	1.7318	0	1.94612	1.24537	HTH-type transcriptional regulator
CD630_15980	CD630_15980	-	YP_001088099.1	0	2.1293	1.92508	0	1.44259	2.10444	0	1.95087	1.64254	hypothetical protein CD630_15980
tRNA-Ala_2	NA	-	NA	0	1.57554	1.99617	0	2.4627	2.08342	0	1.95935	1.54647	NA
CD630_02850	CD630_02850	-	YP_001086754.1	0	0.719902	2.10719	0	3.31873	2.273	0	1.98642	1.64191	PTS system mannose/fructose/sorbose transporter subunit IIB
CD630_29290	CD630_29290	-	YP_001089444.1	0	1.42805	1.95053	0	0	2.16617	0	2.00614	1.66963	hypothetical protein CD630_29290
CD630_22930	CD630_22930	-	YP_001088805.1	0	1.41339	1.89335	0	0	2.12401	0	2.07061	1.60947	hypothetical protein CD630_22930
CD630_12660	CD630_12660	-	YP_001087760.2	0	1.8351	2.09341	0	0	2.26645	0	2.10389	1.72495	multidrug family ABC transporter permease
CD630_08670	CD630_08670	-	YP_001087341.1	0	1.83097	2.39719	0	0	2.5782	0	2.12147	2.00294	hypothetical protein CD630_08670
CD630_05630	CD630_05630	-	YP_001087039.1	0	1.51184	1.49746	0	2.96134	1.75685	0	2.17955	1.23887	iron-sulfur cluster-binding protein
CD630_24150	CD630_24150	-	YP_001088927.1	0	1.52731	2.05616	0	3.20022	2.23236	0	2.29091	1.62061	sorbitol-like operon activator protein
vanG	CD630_16260	vanG	YP_001088127.1	0	2.40395	3.42026	0	0	3.63664	0	2.41638	2.94485	D-alanyl-alanine synthetase A
CD630_12430	CD630_12430	-	YP_001087736.1	0	2.57231	2.75898	0	0	2.9532	0	2.51654	2.34486	hypothetical protein CD630_12430
CD630_29220	CD630_29220	-	YP_001089437.2	0	2.06278	1.8216	0	3.15533	1.96305	0	2.54682	1.38134	terminase large subunit
CD630_09430	CD630_09430	-	YP_001087420.1	0	2.54389	2.12307	0	2.93091	2.2761	0	2.67091	1.61917	DNA-binding protein
CD630_28000	CD630_28000	-	YP_001089313.1	0	0.714467	0.432514	0.363829	-1.45336	0.583064	2.34e-05	0.158038	0.436782	membrane protein
CD630_35670	CD630_35670	-	YP_001090090.1	0	0.534018	0.282102	0.265132	-0.78625	0.341811	2.34e-05	0.309079	0.400644	spore coat protein
CD630_05460	CD630_05460	-	YP_001087022.1	0	-0.00605618	0.524798	0.200549	-1.49173	0.696679	2.34e-05	0.0123859	0.74394	membrane protein
cstA	CD630_26000	cstA	YP_001089117.1	0	0.538077	0.287547	0.200549	-0.696874	0.325742	2.34e-05	0.25633	0.386189	carbon starvation protein CstA
CD630_25500	CD630_25500	-	YP_001089064.2	0	0.51103	0.641652	0.148932	-1.65097	0.826847	2.34e-05	0.385557	0.715531	sugar family ABC transporter substrate-binding protein
CD630_14210	CD630_14210	-	YP_001087923.1	0	0.0925756	0.361187	0.127965	-1.34207	0.687928	2.34e-05	0.174374	0.639875	diguanylate kinase signaling protein
CD630_07570	CD630_07570	-	YP_001087234.1	0.670766	1.37846	0.418528	0.0849196	-1.11678	0.617183	2.34e-05	1.10165	0.577489	diguanylate kinase signaling protein
tRNA-Leu_2	NA	-	NA	0	0.341525	0.672315	0.0496097	-1.53483	0.903607	2.34e-05	0.0531337	0.656835	NA
bglF_1	CD630_03880	bglF	YP_001086854.1	0	0.201582	0.421448	0.030011	-0.831153	0.506795	2.34e-05	0.0599657	0.483796	PTS system beta-glucoside-specific transporter subunit IIABC
CD630_30180	CD630_30180	-	YP_001089535.1	0	0.013968	0.437479	0.030011	-1.01931	0.627152	2.34e-05	0.0907628	0.615178	oxidoreductase
CD630_21210	CD630_21210	-	YP_001088635.1	0	0.34794	0.384297	0.030011	-0.799576	0.496516	2.34e-05	0.0993048	0.361661	hypothetical protein CD630_21210
CD630_13530	CD630_13530	-	YP_001087849.1	0	-0.292006	0.397471	0	0.446741	0.643266	2.34e-05	4.16e-05	0.61737	phosphomethylpyrimidine kinase
CD630_02140	CD630_02140	-	YP_001086682.1	0	-0.380746	0.488288	0	1.21381	1.2297	2.34e-05	0.00019594	0.927725	hypothetical protein CD630_02140
CD630_33590	CD630_33590	-	YP_001089876.1	0	-0.41285	0.65407	0	0.745655	1.08342	2.34e-05	0.000269834	0.767876	ABC transporter ATP-binding protein
CD630_23210	CD630_23210	-	YP_001088836.1	0	0.091394	0.295999	0	-0.0790838	0.335219	2.34e-05	0.00039359	0.225829	transketolase
CD630_17610	CD630_17610	-	YP_001088267.1	0	-0.322297	0.410695	0	0.447045	0.540098	2.34e-05	0.000399822	0.361163	phenazine biosynthesis PhzC/PhzF protein
CD630_34030	CD630_34030	-	YP_001089923.1	0	-0.23092	0.440043	0	0.365738	0.49882	2.34e-05	0.000874208	0.378498	formate/nitrite transporter
engB	CD630_33000	engB	YP_001089816.1	0	0.0824858	0.320317	0	-0.26058	0.404665	2.34e-05	0.000995825	0.262712	GTP-binding protein EngB
CD630_14040	CD630_14040	-	YP_001087903.1	0	-0.0323203	0.28528	0	0.0106908	0.308359	2.34e-05	0.00099686	0.218027	oligopeptide transporter
CD630_21650	CD630_21650	-	YP_001088678.1	0	-0.34518	0.502139	0	0.461833	0.865142	2.34e-05	0.00141959	0.712139	HTH-type transcriptional regulator
CD630_21290	CD630_21290	-	YP_001088643.1	0	-0.0301609	0.212908	0	-0.105572	0.270505	2.34e-05	0.00196778	0.18938	membrane-associated peptidase
CD630_31670	CD630_31670	-	YP_001089683.1	0	-0.25974	0.262646	0	0.322155	0.313922	2.34e-05	0.00199278	0.226724	phosphatidylethanolamine-binding regulatory protein
atpC_1	CD630_29570	atpC	YP_001089474.1	0	-0.273798	0.330451	0	0.437918	0.367426	2.34e-05	0.00246907	0.364689	V-type ATP synthase subunit C
CD630_15240	CD630_15240	-	YP_001088025.1	0	-0.0414905	0.230008	0	0.0579627	0.250212	2.34e-05	0.0025823	0.169243	rubrerythrin
ilvB	CD630_15660	ilvB	YP_001088066.1	0	0.48327	0.456357	0	-0.573935	0.549536	2.34e-05	0.0026252	0.380255	acetolactate synthase large subunit
CD630_31880	CD630_31880	-	YP_001089704.1	0	-0.151175	0.322993	0	-0.14416	0.414881	2.34e-05	0.00264066	0.683398	hypothetical protein CD630_31880
CD630_22740	CD630_22740	-	YP_001088786.1	0	-0.0665587	0.553586	0	-1.00097	0.845022	2.34e-05	0.00299596	0.639399	hypothetical protein CD630_22740
CD630_36610	CD630_36610	-	YP_001090185.1	0	-0.160946	0.329406	0	-1.02493	0.778427	2.34e-05	0.00306579	0.825585	hypothetical protein CD630_36610
pstB	CD630_32610	pstB	YP_001089777.1	0	0.279233	1.15535	0	-0.276677	1.29105	2.34e-05	0.00325291	0.895448	phosphate ABC transporter ATP-binding protein PstB
CD630_27230	CD630_27230	-	YP_001089235.1	0	-0.468992	0.591486	0	2.09858	1.31547	2.34e-05	0.0036585	0.91676	membrane protein
CD630_34530	CD630_34530	-	YP_001089973.1	0	-0.113295	0.40413	0	0.116875	0.487046	2.34e-05	0.00441057	0.299358	N-acetylglucosamine-6-phosphate deacetylase
flgD	CD630_02540	flgD	YP_001086722.1	0	0.27859	0.340546	0	0.18402	0.359692	2.34e-05	0.0045467	0.574219	basal-body rod modification protein FlgD
CD630_19981	CD630_19981	-	NA	0	-0.533738	1.05852	0	1.13623	1.6559	2.34e-05	0.00471715	1.17422	NA
rpsU	CD630_24461	rpsU	YP_001088960.1	0	0.157095	0.323158	0	0.0364806	0.348538	2.34e-05	0.00475045	0.351859	30S ribosomal protein S21
tkt	CD630_23220	tkt	YP_001088837.1	0	0.166673	0.299653	0	-0.0540562	0.339272	2.34e-05	0.00477354	0.250098	transketolase
CD630_33610	CD630_33610	-	YP_001089878.1	0	-0.192517	0.551198	0	0.0296395	0.760182	2.34e-05	0.00497153	0.503467	MATE family drug/sodium antiporter
fur	CD630_12870	fur	YP_001087781.1	0	-0.189138	0.327304	0	0.327305	0.477018	2.34e-05	0.00540328	0.651774	Fur family transcriptional regulator
CD630_08410	CD630_08410	-	YP_001087318.1	0	-0.0238478	0.204142	0	0.102402	0.237608	2.34e-05	0.00547835	0.159975	5-aminoimidazole-4-carboxamide ribonucleotide transformylase
CD630_24190	CD630_24190	-	YP_001088931.1	0	-0.429223	0.73693	0	0.643507	1.14747	2.34e-05	0.00548008	0.697383	AraC family transcriptional regulator
fdhD	CD630_33160	fdhD	YP_001089833.1	0	-0.346442	0.492422	0	1.04063	0.745296	2.34e-05	0.00556877	0.667101	formate dehydrogenase accessory protein FdhD
ccpA	CD630_10640	ccpA	YP_001087548.1	0	-0.116247	0.332595	0	-0.0044907	0.420984	2.34e-05	0.00559181	0.368579	LacI family transcriptional regulator
CD630_03170	CD630_03170	-	YP_001086786.1	0	-0.00032452	0.893843	0	-0.936531	1.25233	2.34e-05	0.00589647	0.875128	ABC transporter permease
CD630_07920	CD630_07920	-	YP_001087269.1	0	-0.000645284	0.463269	0	-0.684208	0.685953	2.34e-05	0.00604158	0.458759	hypothetical protein CD630_07920
CD630_09850	CD630_09850	-	YP_001087466.1	0	-0.0663114	0.644068	0	-0.14795	0.81097	2.34e-05	0.0061502	0.518184	MATE family drug/sodium antiporter
CD630_18610	CD630_18610	-	YP_001088369.1	0	-0.229411	0.421997	0	0.241447	0.566205	2.34e-05	0.00630863	0.423138	conjugative transposon protein
CD630_23750	CD630_23750	-	YP_001088887.1	0	-0.173111	0.346483	0	-0.622404	0.863416	2.34e-05	0.00632406	0.99555	hypothetical protein CD630_23750
CD630_31330	CD630_31330	-	YP_001089648.1	0	-0.0378375	0.753391	0	-0.110873	0.952099	2.34e-05	0.00668938	0.592812	PTS operon transcription antiterminator
CD630_09870	CD630_09870	-	YP_001087468.1	0	0.0502478	0.495849	0	-0.312023	0.645175	2.34e-05	0.00675138	0.387605	hydrolase
CD630_36030	CD630_36030	-	YP_001090127.1	0	-0.291947	0.528484	0	0.352114	0.774699	2.34e-05	0.00679402	0.616547	phosphoesterase
grdD	CD630_23480	grdD	YP_001088863.1	0	-0.182269	0.345613	0	0.234474	0.361544	2.34e-05	0.00720446	0.64493	glycine reductase complex component C subunit alpha
eutK	CD630_19180	eutK	YP_001088425.1	0	-0.0796652	0.374813	0	-0.00387437	0.425104	2.34e-05	0.00720681	0.31844	ethanolamine carboxysome structural protein EutK
xylR	CD630_30660	xylR	YP_001089580.1	0	-0.186482	0.332249	0	-0.101507	0.532189	2.34e-05	0.00726438	0.622388	transcriptional regulator
CD630_33270	CD630_33270	-	YP_001089843.1	0	-0.35433	0.342662	0	0.309738	0.369496	2.34e-05	0.00755054	0.446686	conjugative transposon protein
CD630_19800	CD630_19800	-	YP_001088486.1	0	-0.0905152	0.297452	0	-0.575181	0.445449	2.34e-05	0.00769197	0.462846	ABC transporter permease
obgE	CD630_11640	obgE	YP_001087656.1	0	0.024373	0.37888	0	0.193571	0.420707	2.34e-05	0.00777895	0.412434	GTPase Obg
rplE	CD630_00840	rplE	YP_001086549.1	0	0.10066	0.466257	0	-0.142657	0.522118	2.34e-05	0.0078887	0.35632	50S ribosomal protein L5
iscS2	CD630_12790	iscS2	YP_001087773.1	0	0.0648924	0.309155	0	-0.413399	0.374637	2.34e-05	0.00811104	0.359873	cysteine desulfurase
nfo	CD630_05600	nfo	YP_001087036.1	0	-0.0633568	0.605403	0	0.182696	0.716737	2.34e-05	0.00817849	0.450243	endonuclease IV
coaE	CD630_11290	coaE	YP_001087620.1	0	0.677726	0.557413	0	-0.637162	0.651385	2.34e-05	0.00852915	0.445684	dephospho-CoA kinase
dpaA	CD630_29680	dpaA	YP_001089486.1	0	-0.0308388	0.275681	0	-0.276204	0.331469	2.34e-05	0.00856199	0.387467	dipicolinate synthase subunit A
ksgA	CD630_35230	ksgA	YP_001090044.1	0	-0.00284386	0.431723	0	-0.247431	0.538834	2.34e-05	0.00903265	0.357079	rRNA small subunit methyltransferase A
glnS	CD630_20590	glnS	YP_001088573.1	0	0.00851292	0.250188	0	-0.218002	0.304892	2.34e-05	0.0092183	0.287177	glutamine--tRNA ligase
CD630_30050	CD630_30050	-	YP_001089523.1	0	-0.199938	0.394174	0	0.222508	0.511571	2.34e-05	0.00929949	0.449743	IclR family transcriptional regulator
CD630_04340	CD630_04340	-	YP_001086902.1	0	-0.325189	0.428474	0	0.43247	0.524303	2.34e-05	0.0094814	0.367546	MATE family drug/sodium antiporter
CD630_18560	CD630_18560	-	YP_001088362.1	0	-0.0077735	0.76419	0	0.360079	0.750331	2.34e-05	0.00987193	0.751006	hydrolase
CD630_00290	CD630_00290	-	YP_001086492.1	0	-0.0943043	0.375318	0	-0.0500665	0.473838	2.34e-05	0.00992399	0.518795	membrane protein
CD630_06920	CD630_06920	-	YP_001087168.1	0	-0.325293	0.333061	0	0.477717	0.436135	2.34e-05	0.00999609	0.297346	metallo-hydrolase/oxidoreductase
CD630_06060	CD630_06060	-	YP_009109549.1	0	-0.350581	0.315988	0	0.44092	0.385923	2.34e-05	0.0100232	0.371114	chloride ion channel protein
CD630_12470	CD630_12470	-	YP_001087740.1	0	-0.0401072	0.29154	0	0.0324345	0.341584	2.34e-05	0.0101248	0.22612	hypothetical protein CD630_12470
CD630_08980	CD630_08980	-	YP_001087372.1	0	-0.117656	0.370099	0	-0.0238223	0.481741	2.34e-05	0.010728	0.52267	hypothetical protein CD630_08980
CD630_24880	CD630_24880	-	YP_001089002.1	0	-0.577028	0.706007	0	1.18059	1.03024	2.34e-05	0.0108011	0.629813	PTS system fructose-like transporter subunit IIA
CD630_07350	CD630_07350	-	YP_001087212.1	0	-0.104755	0.29089	0	0.117116	0.332296	2.34e-05	0.0109253	0.23466	hypothetical protein CD630_07350
CD630_21460	CD630_21460	-	YP_001088660.1	0	-0.260574	0.528169	0	-0.166667	0.712332	2.34e-05	0.0109776	0.548449	hypothetical protein CD630_21460
CD630_04590	CD630_04590	-	YP_001086932.1	0	-0.0373971	0.544678	0	-0.802931	0.82646	2.34e-05	0.0111832	0.56992	ABC transporter ATP-binding protein
rplW	CD630_00750	rplW	YP_001086539.1	0	0.24591	0.311107	0	0.141634	0.342565	2.34e-05	0.0115134	0.390614	50S ribosomal protein L23
CD630_07070	CD630_07070	-	YP_001087183.2	0	-0.124365	0.33166	0	-0.0516393	0.446621	2.34e-05	0.0116911	0.606692	diguanylate kinase signaling protein
CD630_27110	CD630_27110	-	YP_001089222.1	0	-0.438092	0.471109	0	1.4573	1.07093	2.34e-05	0.0117609	0.775733	LysR family transcriptional regulator
CD630_31120	CD630_31120	-	YP_001089626.1	0	0.194903	0.507502	0	-0.0755095	0.595518	2.34e-05	0.0118007	0.39854	peptidase
cheR	CD630_05410	cheR	YP_001087017.1	0	-0.141636	0.543546	0	-0.297826	0.791948	2.34e-05	0.0121174	0.571702	methyl-accepting chemotaxix methyltransferase
CD630_20480	CD630_20480	-	YP_001088562.1	0	-0.134703	0.200226	0	0.0257732	0.267693	2.34e-05	0.0121925	0.486255	RpiR family transcriptional regulator
purN	CD630_02220	purN	YP_001086690.1	0	0.596103	0.461599	0	-0.483447	0.540842	2.34e-05	0.0122498	0.387652	phosphoribosylglycinamide formyltransferase
CD630_32460	CD630_32460	-	YP_001089762.2	0	-0.453732	0.338091	0	0.412228	0.364753	2.34e-05	0.0122749	0.364928	surface protein
rpmE	CD630_34861	rpmE	YP_001090007.1	0	0.0498443	0.369884	0	-0.140388	0.415742	2.34e-05	0.0122845	0.296127	50S ribosomal protein L31
fba	CD630_04030	fba	YP_001086869.1	0	-0.0118419	0.270133	0	-0.0192927	0.29168	2.34e-05	0.0124021	0.236808	fructose-1,6-bisphosphate aldolase
apt	CD630_27450	apt	YP_001089257.1	0	-0.00554994	0.345384	0	-0.143285	0.427717	2.34e-05	0.0128416	0.278658	adenine phosphoribosyltransferase
rpsC	CD630_00790	rpsC	YP_001086543.1	0	0.404526	0.357881	0	0.0856887	0.379026	2.34e-05	0.0135156	0.587705	30S ribosomal protein S3
murA	CD630_01230	murA	YP_001086592.1	0	0.0426182	0.269374	0	0.0561293	0.304503	2.34e-05	0.014339	0.202354	UDP-N-acetylglucosamine 1-carboxyvinyltransferase
mreB2	CD630_11450	mreB2	YP_001087637.1	0	-0.0977268	0.208668	0	0.22597	0.237031	2.34e-05	0.0144085	0.209718	cell shape-determining protein MreB
cooS_2	CD630_07160	cooS	YP_001087193.1	0	0.00309623	0.249518	0	0.124242	0.26695	2.34e-05	0.014907	0.3016	bifunctional carbon monoxide dehydrogenase/acetyl-CoA synthase
ggt	CD630_15340	ggt	YP_001088035.1	0	-0.148542	0.258012	0	0.290832	0.309673	2.34e-05	0.0150322	0.203813	gamma-glutamyltranspeptidase
CD630_02900	CD630_02900	-	YP_001086759.1	0	-0.847039	0.76964	0	1.50822	0.985419	2.34e-05	0.0151293	0.690655	hypothetical protein CD630_02900
dapA3	CD630_32250	dapA3	YP_001089742.1	0	0.0209102	0.27285	0	-0.0864928	0.330494	2.34e-05	0.0160456	0.216899	dihydrodipicolinate synthase 3
flgG1	CD630_02680	flgG1	YP_001086737.1	0	0.243801	0.328389	0	-0.019588	0.379253	2.34e-05	0.016337	0.280256	flagellar basal body rod protein FlgG
spoVS	CD630_19350	spoVS	YP_001088441.1	0	0.0862611	0.43037	0	0.107004	0.471704	2.34e-05	0.0168895	0.39375	stage V sporulation protein S
CD630_27151	CD630_27151	-	YP_001089227.1	0	-0.236569	0.438644	0	-0.824865	0.933421	2.34e-05	0.0170207	0.874882	hypothetical protein CD630_27151
tRNA-Gly_6	NA	-	NA	0	0.238151	0.898917	0	-0.170749	1.04254	2.34e-05	0.0171428	0.711329	NA
CD630_02890	CD630_02890	-	YP_001086758.1	0	-1.14242	0.697426	0	1.55241	0.835152	2.34e-05	0.0177538	0.642207	PTS system mannose/fructose/sorbose transporter subunit IID
CD630_08240	CD630_08240	-	YP_001087301.1	0	-0.249318	0.539997	0	0.448609	0.640706	2.34e-05	0.0178669	0.434786	multidrug family ABC transporter permease
CD630_31440	CD630_31440	-	YP_001089658.1	0	-0.420061	0.532442	0	1.10682	0.989206	2.34e-05	0.0179007	0.733021	DeoR family transcriptional regulator
CD630_16120	CD630_16120	-	YP_001088113.1	0	0.15653	0.212987	0	-0.0697171	0.254377	2.34e-05	0.0179577	0.172164	amidohydrolase
CD630_25620	CD630_25620	-	YP_001089077.1	0	-0.0849264	0.472845	0	0.0122842	0.581512	2.34e-05	0.0185185	0.354269	hypothetical protein CD630_25620
argJ	CD630_20330	argJ	YP_001088547.1	0	-0.201615	1.15371	0	0.312062	1.3386	2.34e-05	0.0186307	0.902706	bifunctional glutamate N-acetyltransferase/amino-acid acetyltransferase
CD630_18420	CD630_18420	-	YP_001088348.1	0	-0.0343429	0.518019	0	-0.399683	0.695802	2.34e-05	0.0186812	0.466084	hypothetical protein CD630_18420
rpsQ	CD630_00810	rpsQ	YP_001086546.1	0	0.391518	0.515746	0	0.165463	0.554035	2.34e-05	0.018808	0.558712	30S ribosomal protein S17
CD630_17240	CD630_17240	-	YP_001088227.1	0	-0.673073	0.955605	0	1.30814	1.34281	2.34e-05	0.0188515	0.855546	hypothetical protein CD630_17240
CD630_05480	CD630_05480	-	YP_001087024.1	0	-0.190573	0.427041	0	0.28472	0.571549	2.34e-05	0.0190454	0.634236	penicillin-binding peptidase BlaR1-like protein
spoIIC	CD630_01240	spoIIC	YP_001086593.1	0	0.131951	0.30095	0	-0.475168	0.390846	2.34e-05	0.0191734	0.281109	stage II sporulation protein D
CD630_13960	CD630_13960	-	YP_001087895.1	0	0.0595089	0.267037	0	-0.25847	0.342177	2.34e-05	0.0192721	0.240864	amino acid amidase
CD630_35760	CD630_35760	-	YP_001090100.1	0	-0.333499	0.698272	0	0.951863	1.34499	2.34e-05	0.019301	0.937681	major facilitator superfamily transporter
rpsF	CD630_36630	rpsF	YP_001090188.1	0	0.221022	0.410036	0	-0.243452	0.451459	2.34e-05	0.0202716	0.314853	30S ribosomal protein S6
CD630_14960	CD630_14960	-	YP_001087997.1	0	0.026774	0.1775	0	-0.00948912	0.216915	2.34e-05	0.0208463	0.129793	hypothetical protein CD630_14960
CD630_27700	CD630_27700	-	YP_001089283.1	0	-0.150984	0.497842	0	0.0932584	0.622879	2.34e-05	0.0209992	0.434406	group 1 glycosyl transferase
CD630_20620	CD630_20620	-	YP_001088576.1	0	-0.220779	0.394741	0	-0.0156302	0.700194	2.34e-05	0.0210252	0.748567	hypothetical protein CD630_20620
cbiH	CD630_34240	cbiH	YP_001089944.1	0	0.562571	0.48753	0	-0.0329331	0.521843	2.34e-05	0.021058	0.430673	cobalt-precorrin-3B C(17)-methyltransferase
cotJB2	CD630_24000	cotJB2	YP_001088912.1	0	-0.249328	0.448765	0	0.297341	0.478349	2.34e-05	0.0213344	0.37202	spore coat peptide assembly protein CotJB
CD630_18970	CD630_18970	-	YP_001088404.1	0	-0.186534	0.493232	0	-0.0891385	0.59919	2.34e-05	0.0216044	0.665607	hypothetical protein CD630_18970
mreC	CD630_11460	mreC	YP_001087638.1	0	0.110923	0.352785	0	0.023236	0.414389	2.34e-05	0.0218055	0.270647	cell shape-determining protein MreC
CD630_12900	CD630_12900	-	YP_001087784.1	0	-0.223195	0.580286	0	-0.827208	1.11287	2.34e-05	0.0223891	0.807209	small acid-soluble spore protein SASP
blaI	CD630_04710	blaI	YP_001086944.1	0	-0.38154	0.691586	0	0.47464	1.12575	2.34e-05	0.022982	0.765131	penicillinase transcriptional regulator
CD630_05160	CD630_05160	-	YP_001086994.1	0	-0.151201	0.31209	0	-0.0180082	0.458083	2.34e-05	0.0230763	0.488717	transcription antiterminator
moaC	CD630_17140	moaC	YP_001088218.1	0	0.200057	0.466483	0	-0.180141	0.563499	2.34e-05	0.0233085	0.341731	molybdenum cofactor biosynthesis protein MoaC
glyQ	CD630_24330	glyQ	YP_001088946.1	0	0.153955	0.191509	0	0.0665489	0.219979	2.34e-05	0.023444	0.237504	glycine--tRNA ligase subunit alpha
pabB	CD630_14460	pabB	YP_001087947.1	0	0.383208	0.376037	0	-0.0946614	0.432101	2.34e-05	0.0246487	0.311375	Para-aminobenzoate synthase component I
prs	CD630_35140	prs	YP_001090035.1	0	-0.186039	0.229715	0	0.312552	0.267476	2.34e-05	0.0248408	0.277963	ribose-phosphate pyrophosphokinase
rplR	CD630_00870	rplR	YP_001086553.1	0	0.303698	0.354464	0	0.0981062	0.380336	2.34e-05	0.0249696	0.503051	50S ribosomal protein L18
folP	CD630_14500	folP	YP_001087951.1	0	0.0130512	0.321241	0	0.0784474	0.383195	2.34e-05	0.0252106	0.23488	dihydropteroate synthase
CD630_24310	CD630_24310	-	YP_001088944.1	0	-0.240017	0.471256	0	0.253217	0.697743	2.34e-05	0.025244	0.640859	nitrite/sulfite reductase
pupG	CD630_12240	pupG	YP_001087717.1	0	-0.0527054	0.206303	0	0.119622	0.254414	2.34e-05	0.0255579	0.157221	purine nucleoside phosphorylase
CD630_08120	CD630_08120	-	YP_001087289.1	0	-0.166197	0.456148	0	0.314921	0.548832	2.34e-05	0.0256394	0.503845	universal stress protein A
nanA	CD630_22400	nanA	YP_001088754.1	0	0.500601	0.766188	0	0.277675	0.764433	2.34e-05	0.0256916	0.856379	N-acetylneuraminate lyase
hemC	CD630_34210	hemC	YP_001089941.1	0	0.507548	0.476112	0	-0.0679218	0.535321	2.34e-05	0.0259834	0.416047	porphobilinogen deaminase
CD630_08950	CD630_08950	-	YP_001087369.1	0	-0.184644	0.376048	0	0.465238	0.523501	2.34e-05	0.0261801	0.653343	metallo-beta-lactamase superfamily exported protein
CD630_27540	CD630_27540	-	YP_001089267.1	0	-0.0770579	0.47682	0	-0.400437	0.693875	2.34e-05	0.0261857	0.48819	diguanylate kinase signaling protein
CD630_08350	CD630_08350	-	YP_001087312.1	0	-0.084252	0.659947	0	-1.36878	1.16463	2.34e-05	0.0263517	0.810403	MarR family transcriptional regulator
CD630_11360	CD630_11360	-	YP_001087627.1	0	-0.192945	0.425831	0	-0.0134533	0.666562	2.34e-05	0.0263688	0.623566	hypothetical protein CD630_11360
CD630_13920	CD630_13920	-	YP_001087891.1	0	-0.210277	0.261032	0	0.181252	0.360369	2.34e-05	0.0264061	0.37856	endoribonuclease
flhB	CD630_02620	flhB	YP_001086731.1	0	-0.0866172	0.251432	0	0.098603	0.298733	2.34e-05	0.0265906	0.214016	bifunctional flagellar biosynthesis protein FliR/FlhB
CD630_18470	CD630_18470	-	YP_001088353.1	0	0.237278	0.816578	0	0.218778	0.828718	2.34e-05	0.0266653	0.621824	conjugative transposon protein
grdX	CD630_23570	grdX	YP_001088870.1	0	0.586982	0.721791	0	0.162076	0.736267	2.34e-05	0.0268745	0.646477	glycine reductase complex component
vanS	CD630_16250	vanS	YP_001088126.1	0	-0.126002	0.296505	0	-0.186559	0.405668	2.34e-05	0.0269214	0.330033	two-component sensor histidine kinase
tRNA-Met_4	NA	-	NA	0	-0.392606	1.29442	0	0.379031	1.723	2.34e-05	0.0270074	1.23455	NA
aspB_2	CD630_15370	aspB	YP_001088038.1	0	-0.100341	0.212385	0	0.217589	0.230845	2.34e-05	0.0278943	0.233361	oxidoreductase
CD630_35511	CD630_35511	-	YP_001090073.1	0	-0.179041	0.47034	0	-0.346504	0.780038	2.34e-05	0.0280954	0.86542	membrane protein
CD630_21151	CD630_21151	-	YP_006589398.1	0	-0.24894	0.680854	0	-0.428352	1.13472	2.34e-05	0.0281163	0.795332	hypothetical protein CD630_21151
CD630_17980	CD630_17980	-	YP_001088304.1	0	-0.168624	0.333968	0	0.28051	0.463003	2.34e-05	0.0281314	0.53425	LysR family transcriptional regulator
spoVAC	CD630_07730	spoVAC	YP_001087250.1	0	0.156377	0.533159	0	-0.757197	0.698901	2.34e-05	0.0281352	0.442512	stage V sporulation protein AC
flhA	CD630_02630	flhA	YP_001086732.1	0	0.0152661	0.211836	0	0.165936	0.244767	2.34e-05	0.0283443	0.198325	flagellar biosynthesis protein FlhA
gapN	CD630_05800	gapN	YP_001087055.1	0	0.304463	0.666099	0	-0.085816	0.7667	2.34e-05	0.0288043	0.528624	glyceraldehyde-3-phosphate dehydrogenase
CD630_21540	CD630_21540	-	YP_001088667.1	0	-0.0355899	0.314561	0	0.0652594	0.3523	2.34e-05	0.0296274	0.250201	ATP/GTP-binding protein
CD630_04660	CD630_04660	-	YP_001086939.1	0	-0.195327	0.478524	0	0.0890402	0.728622	2.34e-05	0.0300118	0.739027	RpiR family transcriptional regulator
CD630_31960	CD630_31960	-	YP_001089712.1	0	-0.252485	0.370569	0	0.394672	0.497535	2.34e-05	0.030261	0.329646	penicillin-binding protein
hydA	CD630_33140	hydA	YP_001089830.1	0	0.0964485	0.264445	0	0.0555985	0.305215	2.34e-05	0.032095	0.218435	iron hydrogenase
CD630_30250	CD630_30250	-	YP_001089540.1	0	-0.166677	1.0406	0	0.0477989	1.42961	2.34e-05	0.0324151	0.974803	ferredoxin, iron-sulfur domain-containing protein
xdhC2	CD630_20880	xdhC2	YP_001088602.1	0	-0.38983	0.872216	0	0.665017	1.1384	2.34e-05	0.0324304	0.718691	xanthine dehydrogenase iron-sulfur binding subunit XdhC
CD630_19230	CD630_19230	-	YP_001088430.1	0	-0.210912	0.420032	0	-0.140084	0.716916	2.34e-05	0.032552	0.61892	ethanolamine utilization protein
atpA_1	CD630_29560	atpA	YP_001089472.1	0	-0.340538	0.414918	0	0.314808	0.438683	2.34e-05	0.0335074	0.431777	V-type ATP synthase subunit A
sodA	CD630_16310	sodA	YP_001088132.1	0	-0.0870602	0.46667	0	0.028786	0.577495	2.34e-05	0.0335746	0.414	superoxide dismutase
CD630_16720	CD630_16720	-	YP_001088174.1	0	-0.694702	1.09811	0	1.7455	1.56069	2.34e-05	0.0336794	0.997759	two-component sensor histidine kinase
CD630_11250	CD630_11250	-	YP_001087615.1	0	-0.0496201	0.328548	0	-0.115234	0.411706	2.34e-05	0.0341414	0.434379	nitroreductase-family protein
moaB	CD630_17120	moaB	YP_001088216.1	0	0.248035	0.502547	0	-0.605869	0.643025	2.34e-05	0.0344445	0.386506	molybdenum cofactor biosynthesis protein MoaB
CD630_15870	CD630_15870	-	YP_001088088.1	0	-0.119202	0.732255	0	-0.0262067	0.977245	2.34e-05	0.0347978	0.611931	sugar family ABC transporter ATP-binding protein
CD630_12920	CD630_12920	-	YP_001087786.1	0	-0.260267	0.838792	0	0.159424	1.08257	2.34e-05	0.034869	0.691796	hypothetical protein CD630_12920
CD630_19610	CD630_19610	-	YP_001088467.1	0	-0.819262	0.64753	0	1.51234	0.866899	2.34e-05	0.0354256	0.584554	ABC transporter ATP-binding protein
lysC	CD630_20540	lysC	YP_001088568.1	0	0.419174	0.429496	0	-0.657952	0.537291	2.34e-05	0.0357331	0.335112	aspartokinase
tRNA-Arg_2	NA	-	NA	0	-0.105006	0.691033	0	-0.801192	1.16443	2.34e-05	0.0361463	0.808723	NA
eutA	CD630_19120	eutA	YP_001088419.1	0	0.00648457	0.352268	0	-0.0545949	0.433172	2.34e-05	0.0365033	0.280469	ethanolamine ammonia lyase reactivating factor
pflD_1	CD630_11200	pflD	YP_001087609.1	0	0.284209	0.339742	0	-0.156078	0.400918	2.34e-05	0.0365162	0.268326	formate acetyltransferase
trmD	CD630_12560	trmD	YP_001087750.1	0	0.65375	0.703135	0	-1.08015	0.868701	2.34e-05	0.0367842	0.567301	transfer RNA (guanine-N(1)-)-methyltransferase
sip3	CD630_13310	sip3	YP_001087827.1	0	-0.179371	0.443497	0	0.280143	0.629602	2.34e-05	0.0370206	0.642652	signal peptidase I
CD630_01620	CD630_01620	-	YP_001086629.1	0	0.00236649	0.413821	0	-0.0173649	0.46276	2.34e-05	0.0371903	0.33616	radical SAM family protein
radA	CD630_00270	radA	YP_001086490.1	0	0.0845816	0.377061	0	-0.040141	0.440752	2.34e-05	0.0372016	0.261381	DNA repair protein RadA
CD630_13770	CD630_13770	-	YP_001087875.1	0	-0.144534	0.324593	0	-0.122413	0.501146	2.34e-05	0.0374504	0.624354	hypothetical protein CD630_13770
CD630_27200	CD630_27200	-	YP_001089232.1	0	-0.12462	0.44204	0	0.260312	0.482012	2.34e-05	0.0378603	0.352159	transporter
cheA	CD630_05390	cheA	YP_001087015.1	0	0.0228699	0.259964	0	-0.00233873	0.321619	2.34e-05	0.0380107	0.208193	chemotaxis protein CheA
rpe_2	CD630_25750	rpe	YP_001089091.1	0	-0.193753	0.416869	0	0.29628	0.532268	2.34e-05	0.0381405	0.441012	ribulose-phosphate 3-epimerase
CD630_22850	CD630_22850	-	YP_001088797.1	0	-0.145556	0.393805	0	-0.115518	0.545909	2.34e-05	0.0382407	0.378882	GntR family transcriptional regulator
dinB	CD630_08990	dinB	YP_001087373.1	0	-0.426367	0.430007	0	0.725305	0.625116	2.34e-05	0.0382559	0.456582	DNA polymerase IV
CD630_27370	CD630_27370	-	YP_001089249.1	0	0.0416977	0.600298	0	-0.217506	0.694579	2.34e-05	0.0382755	0.513397	nitrilase/cyanide hydratase and apolipoprotein N-acyltransferase
mtnN	CD630_26110	mtnN	YP_001089122.1	0	0.127024	0.41765	0	-0.156032	0.514597	2.34e-05	0.0383475	0.287086	MTA/SAH nucleosidase
chrA_1	CD630_33020	chrA	YP_001089818.1	0	-0.200347	0.474192	0	0.0924936	0.736324	2.34e-05	0.0386579	0.735842	chromate transport protein ChrA
minE	CD630_11510	minE	YP_001087643.1	0	-0.171879	0.275406	0	0.321934	0.366866	2.34e-05	0.0386761	0.445246	cell division topological specificity factor MinE
CD630_07560	CD630_07560	-	YP_001087233.1	0	-0.0755344	0.306462	0	0.0893562	0.370055	2.34e-05	0.0401523	0.286224	nitroreductase
celG	CD630_28810	celG	YP_001089394.1	0	-0.1217	0.312227	0	-0.121857	0.434305	2.34e-05	0.0405504	0.440263	cellobiose-phosphate degrading protein
CD630_15740	CD630_15740	-	YP_001088074.1	0	-0.476829	0.540603	0	1.31104	1.11807	2.34e-05	0.0406938	0.74075	hypothetical protein CD630_15740
CD630_01660	CD630_01660	-	YP_001086635.1	0	-0.340191	0.534985	0	0.489941	0.796092	2.34e-05	0.0409613	0.600556	peptidase
cwp84	CD630_27870	cwp84	YP_001089300.1	0	-0.0094835	0.250467	0	0.0506678	0.287897	2.34e-05	0.0409645	0.19398	cell surface protein
CD630_23690	CD630_23690	-	YP_001088881.1	0	-0.156032	0.435324	0	-1.42948	1.02214	2.34e-05	0.0416799	1.05849	hypothetical protein CD630_23690
CD630_20780	CD630_20780	-	YP_001088592.1	0	-0.397676	0.54813	0	0.644146	0.74245	2.34e-05	0.0418792	0.486002	S-adenosylhomocysteine deaminase
cbiJ	CD630_34230	cbiJ	YP_001089943.1	0	-0.176027	0.678313	0	0.0576737	0.961283	2.34e-05	0.042108	0.654788	cobalt-precorrin-6A reductase
CD630_28100	CD630_28100	-	YP_001089323.2	0	-0.341327	1.03085	0	0.0349467	1.52483	2.34e-05	0.042111	1.07808	membrane protein
tRNA-Phe_2	NA	-	NA	0	-0.537077	0.782353	0	0	1.49221	2.34e-05	0.0424025	1.13339	NA
CD630_27360	CD630_27360	-	YP_001089248.1	0	-0.208338	0.303814	0	0.796169	0.550993	2.34e-05	0.0425655	0.744134	LysR family transcriptional regulator
CD630_22970	CD630_22970	-	YP_001088810.1	0	0.268371	1.16015	0	-0.233682	1.30836	2.34e-05	0.0427617	0.868724	regulatory protein
efp	CD630_12460	efp	YP_001087739.1	0	-0.0185121	0.239326	0	0.0381561	0.279135	2.34e-05	0.0432358	0.220695	elongation factor P
CD630_36190	CD630_36190	-	YP_001090142.1	0	-0.156468	0.496967	0	-0.414942	0.777273	2.34e-05	0.043702	0.700059	acyl-CoA N-acyltransferase
CD630_20670	CD630_20670	-	YP_001088581.1	0	0.0107489	0.516299	0	-0.185454	0.662531	2.34e-05	0.0437174	0.400683	hypothetical protein CD630_20670
CD630_19530	CD630_19530	-	YP_001088459.1	0	-0.125669	0.296045	0	0.199957	0.355601	2.34e-05	0.0444831	0.311403	hypothetical protein CD630_19530
CD630_34570	CD630_34570	-	YP_001089977.1	0	-0.116592	0.525135	0	-0.480774	0.775891	2.34e-05	0.044657	0.66527	hypothetical protein CD630_34570
vanR	CD630_16240	vanR	YP_001088125.1	0	-0.137164	0.424123	0	-0.573492	0.702577	2.34e-05	0.0449306	0.663911	two-component response regulator
CD630_11241	CD630_11241	-	YP_001087614.1	0	-0.324365	0.433113	0	1.56969	1.30121	2.34e-05	0.0452662	1.02242	hypothetical protein CD630_11241
metK	CD630_01300	metK	YP_001086599.1	0	0.00330596	0.233794	0	-0.00631824	0.279353	2.34e-05	0.0456415	0.194146	S-adenosylmethionine synthetase
CD630_19720	CD630_19720	-	YP_001088478.2	0	0.104694	0.238827	0	-0.37579	0.302813	2.34e-05	0.0461659	0.287649	peptidase
CD630_10060	CD630_10060	-	YP_001087487.1	0	-0.276357	0.484486	0	0.359775	0.651669	2.34e-05	0.0462803	0.42413	acyl-CoA N-acyltransferase
CD630_18550	CD630_18550	-	YP_001088361.1	0	-1.8069	1.36529	0	1.90736	1.49562	2.34e-05	0.0464933	1.07337	conjugative transposon protein
flgK	CD630_02310	flgK	YP_001086699.1	0	0.0703286	0.318843	0	0.092545	0.356363	2.34e-05	0.0465898	0.253384	flagellar hook-associated protein FlgK
CD630_16670	CD630_16670	-	YP_001088169.1	0	-0.261338	0.450957	0	0.222808	0.729963	2.34e-05	0.046725	0.527981	maltose O-acetyltransferase
CD630_24411	CD630_24411	-	YP_001088954.1	0	0.681607	0.300383	0	-0.494394	0.351808	2.34e-05	0.0468057	0.28487	PhoH-like protein
CD630_19200	CD630_19200	-	YP_001088427.1	0	0.210105	0.433391	0	-0.301307	0.531769	2.34e-05	0.0469128	0.350356	phosphate propanoyltransferase
CD630_26310	CD630_26310	-	YP_001089142.1	0	0.254336	0.397249	0	0.149301	0.436041	2.34e-05	0.0469701	0.444921	glycerol-3-phosphate acyltransferase
CD630_18890	CD630_18890	-	YP_001088397.1	0	0.192602	0.692293	0	-0.641422	0.908267	2.34e-05	0.0472102	0.594837	multidrug family ABC transporter ATP-binding protein
ung	CD630_24810	ung	YP_001088995.1	0	-0.116757	0.371979	0	-0.0362731	0.50198	2.34e-05	0.0473045	0.411617	uracil-DNA glycosylase
rkpK	CD630_27710	rkpK	YP_001089284.1	0	0.0285682	0.442946	0	-0.133281	0.537618	2.34e-05	0.0474539	0.354592	UDP-glucose 6-dehydrogenase
CD630_07240	CD630_07240	-	YP_001087201.1	0	-0.00610186	0.295066	0	0.22926	0.329812	2.34e-05	0.0474634	0.278862	bifunctional carbon monoxide dehydrogenase/acetyl-CoA synthase nickel-inserting subunit
CD630_34560	CD630_34560	-	YP_001089976.1	0	-0.123858	0.397674	0	-0.373961	0.668225	2.34e-05	0.0476824	0.595436	5-formyltetrahydrofolate cyclo-ligase
CD630_16930	CD630_16930	-	YP_001088196.1	0	0.533188	0.352346	0	-0.577966	0.418568	2.34e-05	0.0479404	0.28985	dinitrogenase iron-molybdenum cofactor
CD630_22210	CD630_22210	-	NA	0	-0.958866	0.772289	0	2.11038	1.13382	2.34e-05	0.0480639	0.715059	NA
CD630_32500	CD630_32500	-	YP_001089766.2	0	-0.179624	0.315181	0	0.98277	0.788507	2.34e-05	0.0480863	0.969993	hypothetical protein CD630_32500
serA	CD630_09950	serA	YP_001087476.1	0	0.091446	0.611208	0	0.156575	0.705313	2.34e-05	0.0482478	0.465697	D-3-phosphoglycerate dehydrogenase
CD630_33100	CD630_33100	-	YP_001089826.1	0	-0.193242	0.375321	0	0.196861	0.537208	2.34e-05	0.0488271	0.499374	D-isomer specific 2-hydroxyacid dehydrogenase
CD630_24390	CD630_24390	-	YP_001088952.1	0	0.0609059	0.437206	0	0.130792	0.51855	2.34e-05	0.0492975	0.342764	diacylglycerol kinase
CD630_13290	CD630_13290	-	YP_001087825.2	0	0.170083	0.178782	0	0.0664394	0.200367	2.34e-05	0.0495579	0.198821	RNase Y
mdeA	CD630_35770	mdeA	YP_001090101.1	0	-0.393158	0.814001	0	0.619351	1.001	2.34e-05	0.0502367	0.707905	methionine gamma-lyase
iunH	CD630_16820	iunH	YP_001088185.1	0	0.0466073	0.443146	0	-0.40079	0.573736	2.34e-05	0.0510091	0.406832	nucleoside hydrolase
CD630_28250	CD630_28250	-	YP_001089338.1	0	-0.132199	0.576998	0	0.23121	0.736379	2.34e-05	0.0511646	0.440822	flavodoxin
ldh	CD630_21640	ldh	YP_001088677.1	0	-0.177146	0.297702	0	0.494496	0.384391	2.34e-05	0.051264	0.451423	L-lactate dehydrogenase
CD630_08800	CD630_08800	-	YP_001087354.1	0	-0.107711	0.419606	0	0.0383662	0.546391	2.34e-05	0.0513486	0.42247	protease
CD630_27210	CD630_27210	-	YP_001089233.1	0	-0.219426	0.404985	0	-0.455136	0.724522	2.34e-05	0.0523467	0.740946	two-component sensor histidine kinase
gltX	CD630_00510	gltX	YP_001086514.1	0	0.0405262	0.411053	0	-0.156009	0.493798	2.34e-05	0.0523742	0.377993	glutamate--tRNA ligase
CD630_15060	CD630_15060	-	YP_001088006.1	0	-0.26443	0.47491	0	-0.0991444	0.843901	2.34e-05	0.052649	0.682874	MATE family drug/sodium antiporter
proS_2	CD630_00500	proS	YP_001086513.1	0	0.105044	0.155053	0	-0.110911	0.183083	2.34e-05	0.0528521	0.142579	proline--tRNA ligase
ogt1	CD630_06010	ogt1	YP_001087076.1	0	-0.201781	0.571424	0	0.363299	0.728623	2.34e-05	0.0532941	0.46082	methylated-DNA
CD630_01590	CD630_01590	-	YP_001086626.1	0	-0.28574	0.478897	0	0.562106	0.797881	2.34e-05	0.0545278	0.632903	hypothetical protein CD630_01590
CD630_18920	CD630_18920	-	YP_001088399.1	0	-0.29505	0.346391	0	0.493512	0.555658	2.34e-05	0.0545883	0.489666	type 11 family methyltransferase
CD630_35560	CD630_35560	-	YP_001090079.1	0	-0.209007	0.347292	0	0.374553	0.405686	2.34e-05	0.0549841	0.289951	membrane protein
CD630_01830	CD630_01830	-	YP_001086653.1	0	-0.0805745	0.308326	0	0.166901	0.352652	2.34e-05	0.0551127	0.283019	cell wall hydrolase
rpmF	CD630_11761	rpmF	YP_001087669.1	0	-0.0688271	0.346043	0	0.255656	0.378924	2.34e-05	0.0551697	0.307339	50S ribosomal protein L32
CD630_22480	CD630_22480	-	YP_001088763.1	0	0.0095868	0.266813	0	-0.0645883	0.341496	2.34e-05	0.055587	0.233654	hypothetical protein CD630_22480
rpsD	CD630_00970	rpsD	YP_001086565.1	0	0.280328	0.496803	0	-0.0889975	0.540064	2.34e-05	0.0557634	0.391788	30S ribosomal protein S4
dltC	CD630_28510	dltC	YP_001089364.1	0	-0.429827	0.537417	0	3.46225	1.2723	2.34e-05	0.0557718	1.0223	D-alanine--poly(phosphoribitol) ligase subunit 2
CD630_08490	CD630_08490	-	YP_001087326.1	0	-0.0700036	0.362542	0	0.312521	0.408989	2.34e-05	0.0566263	0.35955	glutamate carboxypeptidase
CD630_13600	CD630_13600	-	YP_001087856.1	0	-0.269825	0.489298	0	0.293607	0.673876	2.34e-05	0.0571247	0.463179	transcriptional regulator
CD630_28650	CD630_28650	-	YP_001089378.1	0	0.112589	0.4264	0	-0.662012	0.575705	2.34e-05	0.0574942	0.45482	bacterioferritin
CD630_09940	CD630_09940	-	YP_001087475.1	0	-0.127244	0.413615	0	0.412516	0.472649	2.34e-05	0.0576063	0.37183	serine-pyruvate aminotransferase
CD630_33660	CD630_33660	-	YP_001089883.1	0	0.204328	0.360056	0	-0.0322018	0.430547	2.34e-05	0.0581054	0.280063	hypothetical protein CD630_33660
CD630_24340	CD630_24340	-	YP_001088947.1	0	-0.169902	0.22038	0	0.36678	0.287674	2.34e-05	0.0586584	0.471813	hypothetical protein CD630_24340
guaB	CD630_23350	guaB	YP_001088850.1	0	-0.105413	0.334502	0	0.222886	0.377206	2.34e-05	0.0588754	0.283991	inosine 5-monophosphate dehydrogenase
deoC	CD630_15020	deoC	YP_001088002.1	0	-0.0441867	0.505502	0	-0.0688567	0.655293	2.34e-05	0.0589019	0.418828	deoxyribose-phosphate aldolase
CD630_13400	CD630_13400	-	YP_001087836.1	0	-0.0552909	0.324653	0	-0.300494	0.469578	2.34e-05	0.0590559	0.589822	galactose-1-phosphate uridylyltransferase
kdpB	CD630_15920	kdpB	YP_001088093.1	0	0.214137	0.691719	0	-0.2469	0.845499	2.34e-05	0.0593797	0.545544	potassium-transporting ATPase subunit B
CD630_06960	CD630_06960	-	YP_001087172.1	0	-0.0295362	0.34567	0	0.00502351	0.443055	2.34e-05	0.0596726	0.293658	cation transport protein
CD630_28220	CD630_28220	-	YP_001089335.1	0	-0.487439	0.604616	0	0.866381	0.754457	2.34e-05	0.0597999	0.484527	glutamate carboxypeptidase
CD630_06930	CD630_06930	-	YP_001087169.1	0	-0.243046	0.323215	0	0.218537	0.486873	2.34e-05	0.059818	0.426724	MerR family transcriptional regulator
CD630_12280	CD630_12280	-	YP_001087721.1	0	-0.103276	0.26618	0	0.199675	0.339092	2.34e-05	0.0598427	0.224053	U32 family peptidase
mobA	CD630_17090	mobA	YP_001088213.1	0	-0.165891	0.515382	0	-0.888656	0.939285	2.34e-05	0.0602514	0.71282	molybdopterin-guanine dinucleotide biosynthesis protein MobA
CD630_36090	CD630_36090	-	YP_001090134.1	0	-0.325528	0.467985	0	1.21957	0.828875	2.34e-05	0.0604347	0.715223	hypothetical protein CD630_36090
ssuC	CD630_14820	ssuC	YP_001087983.1	0	-0.213529	0.571371	0	0.322757	0.823439	2.34e-05	0.0605866	0.548416	sulfonate family ABC transporter permease
radC	CD630_11440	radC	YP_001087636.1	0	-0.15447	0.232183	0	0.310797	0.283624	2.34e-05	0.0612292	0.199885	DNA repair protein RadC
secA2	CD630_27920	secA2	YP_001089305.1	0	0.197687	0.329008	0	-0.011303	0.380506	2.34e-05	0.0613691	0.256754	protein translocase subunit SecA
CD630_14090	CD630_14090	-	YP_001087909.1	0	0.320602	0.276189	0	-0.091401	0.322891	2.34e-05	0.0614916	0.235898	competence damage-inducible protein A
CD630_06400	CD630_06400	-	YP_001087115.1	0	-0.378819	0.805392	0	0.684645	1.39776	2.34e-05	0.0615466	0.942296	hypothetical protein CD630_06400
CD630_27950	CD630_27950	-	YP_001089308.1	0	0.0326182	0.403908	0	-0.0356636	0.478695	2.34e-05	0.0615938	0.307774	cell wall binding protein
CD630_21240	CD630_21240	-	YP_001088638.1	0	-0.228716	0.313108	0	0.446989	0.565185	2.34e-05	0.0619977	0.601056	malate transporter
CD630_20170	CD630_20170	-	YP_001088531.1	0	-0.371734	0.617522	0	1.33041	1.2734	2.34e-05	0.062243	0.89799	HTH-type transcriptional regulator
CD630_07360	CD630_07360	-	YP_001087213.1	0	-0.209821	0.353753	0	0.350614	0.380355	2.34e-05	0.0623719	0.376923	hypothetical protein CD630_07360
rpsG	CD630_00690	rpsG	YP_001086533.1	0	0.2942	0.302504	0	0.090932	0.327995	2.34e-05	0.0624642	0.381298	30S ribosomal protein S7
CD630_27650	CD630_27650	-	YP_001089278.1	0	-0.128764	0.351484	0	-0.559389	0.661596	2.34e-05	0.0626482	0.749365	LytR family transcriptional regulator
tuaG	CD630_27720	tuaG	YP_001089285.1	0	0.361835	0.39121	0	-0.319477	0.475947	2.34e-05	0.0627082	0.298672	family 2 glycosyl transferase
potD	CD630_10270	potD	YP_001087508.1	0	0.0691861	0.527782	0	-0.476634	0.660695	2.34e-05	0.0628615	0.495407	spermidine/putrescine ABC transporter substrate-binding protein
CD630_16800	CD630_16800	-	YP_001088183.1	0	-0.637084	0.716648	0	2.64711	1.38053	2.34e-05	0.0631804	1.00105	FMN-binding protein
CD630_14200	CD630_14200	-	YP_001087922.1	0	-0.308461	0.629479	0	0.471506	1.23556	2.34e-05	0.0632135	0.852335	diguanylate kinase signaling protein
CD630_30480	CD630_30480	-	YP_001089563.1	0	0.110723	0.233969	0	-0.0375429	0.262297	2.34e-05	0.0635672	0.179663	PTS system lactose/cellobiose-family transporter subunit IIC
grdE	CD630_23540	grdE	YP_001088867.1	0	0.0342385	0.261165	0	0.28096	0.270226	2.34e-05	0.0648784	0.689088	glycine reductase complex component B subunits alpha and beta
dnaB	CD630_36570	dnaB	YP_001090181.1	0	-0.117392	0.174341	0	0.293239	0.212409	2.34e-05	0.0654562	0.145909	replicative DNA helicase
rnfD	CD630_11380	rnfD	YP_001087629.1	0	0.156865	0.256046	0	0.0195639	0.292463	2.34e-05	0.0656184	0.200648	electron transport complex protein RnfD
rnz	CD630_25390	rnz	YP_001089053.1	0	-0.175886	0.435262	0	-0.421614	0.776075	2.34e-05	0.0659246	0.634222	ribonuclease Z
mutS2	CD630_07090	mutS2	YP_001087185.1	0	0.582043	0.319776	0	-0.27632	0.370011	2.34e-05	0.0672623	0.2977	DNA mismatch repair protein
CD630_11000	CD630_11000	-	YP_001087584.1	0	-0.324743	0.535008	0	1.31066	1.12502	2.34e-05	0.067783	0.976079	HTH-type transcriptional regulator
codY	CD630_12750	codY	YP_001087769.1	0	0.130325	0.186563	0	-0.138604	0.221913	2.34e-05	0.0678676	0.172588	transcriptional repressor CodY
CD630_06350	CD630_06350	-	YP_001087110.1	0	-0.243074	0.505415	0	0.572517	0.579975	2.34e-05	0.0684116	0.425716	hydrolase
CD630_13970	CD630_13970	-	YP_001087896.1	0	0.115227	0.403177	0	-0.151204	0.515641	2.34e-05	0.068493	0.326911	hypothetical protein CD630_13970
hisG	CD630_15480	hisG	YP_001088049.1	0	-0.417992	0.943586	0	0.743943	1.14716	2.34e-05	0.0685419	0.732102	ATP phosphoribosyltransferase
CD630_13780	CD630_13780	-	YP_001087876.1	0	-0.133108	0.423164	0	-0.710865	0.8084	2.34e-05	0.0686731	0.783291	transcriptional regulator
CD630_08790	CD630_08790	-	YP_001087353.1	0	-0.0324158	0.373846	0	-0.0234094	0.474948	2.34e-05	0.0687677	0.329976	carbohydrate kinase
clpP1	CD630_33050	clpP1	YP_001089821.1	0	0.295997	0.198315	0	0.0138668	0.225923	2.34e-05	0.0689104	0.216418	ATP-dependent Clp protease proteolytic subunit 1
CD630_13200	CD630_13200	-	YP_001087816.1	0	0.0219652	0.265781	0	-0.298706	0.363223	2.34e-05	0.0689748	0.354016	M16 family peptidase
CD630_31390	CD630_31390	-	YP_001089654.1	0	-0.320732	0.544019	0	0.93076	1.26096	2.34e-05	0.0695502	0.883451	transcriptional regulator
CD630_09770	CD630_09770	-	YP_001087458.1	0	-0.194748	0.34169	0	0.478069	0.426685	2.34e-05	0.069704	0.459478	hypothetical protein CD630_09770
plfB	CD630_07590	plfB	YP_001087236.1	0	-0.10593	0.261037	0	0.213103	0.329087	2.34e-05	0.0697846	0.402018	pyruvate formate-lyase
atpK	CD630_29590	atpK	YP_001089476.1	0	-0.265279	0.414566	0	0.346207	0.441524	2.34e-05	0.0699437	0.459198	V-type ATP synthase subunit K
CD630_19960	CD630_19960	-	YP_001088504.1	0	0.246578	0.742282	0	-0.352897	0.919822	2.34e-05	0.0699663	0.586867	AraC family transcriptional regulator
drm	CD630_12230	drm	YP_001087716.1	0	-0.0744218	0.298144	0	0.19267	0.361132	2.34e-05	0.0700585	0.226302	phosphopentomutase
CD630_22950	CD630_22950	-	YP_001088807.1	0	-0.366255	0.670163	0	0.996579	1.22709	2.34e-05	0.0704629	0.820649	membrane protein
bcsA	CD630_25450	bcsA	YP_001089059.1	0	-0.238689	0.348747	0	0.493484	0.498345	2.34e-05	0.0704837	0.429429	cellulose synthase catalytic subunit
CD630_32340	CD630_32340	-	YP_001089751.1	0	0.0157411	0.319163	0	-0.464333	0.43044	2.34e-05	0.0706537	0.478588	hypothetical protein CD630_32340
rnr	CD630_31640	rnr	YP_001089680.1	0	0.10855	0.334365	0	-0.207776	0.412036	2.34e-05	0.0706856	0.31043	ribonuclease R
CD630_35960	CD630_35960	-	YP_001090120.1	0	0.117424	0.351374	0	-0.114418	0.421507	2.34e-05	0.0711263	0.249909	homocysteine S-methyltransferase
CD630_16390	CD630_16390	-	YP_001088140.1	0	-0.137051	0.235332	0	0.237681	0.316017	2.34e-05	0.0712545	0.398401	tellurite associated resistance protein
CD630_29990	CD630_29990	-	YP_001089517.1	0	-0.178835	0.567394	0	0.292471	0.737705	2.34e-05	0.0716195	0.485992	iron family ABC transporter substrate-binding protein
asnB_1	CD630_03910	asnB	YP_001086857.1	0	-0.193169	0.326206	0	0.457034	0.405603	2.34e-05	0.0720929	0.264756	asparagine synthetase
bglF_4	CD630_31160	bglF	YP_001089630.1	0	-0.487738	0.808472	0	1.00053	1.14782	2.34e-05	0.0723025	0.707324	PTS system beta-glucoside-specific transporter subunit IIABC
CD630_05380	CD630_05380	-	YP_001087014.1	0	-0.192188	0.365393	0	0.458421	0.412178	2.34e-05	0.072447	0.360428	methyl-accepting chemotaxis receptor
CD630_15290	CD630_15290	-	YP_001088030.1	0	-0.124166	0.301943	0	0.333609	0.380989	2.34e-05	0.0725258	0.39797	ABC transporter permease
spo0A	CD630_12140	spo0A	YP_001087707.1	0	0.093453	0.329251	0	-0.125116	0.363566	2.34e-05	0.0726317	0.322841	stage 0 sporulation protein A
CD630_28790	CD630_28790	-	YP_001089392.1	0	-0.240727	0.453542	0	0.482032	0.8623	2.34e-05	0.0729528	0.79431	hypothetical protein CD630_28790
CD630_10050	CD630_10050	-	YP_001087486.1	0	0.0923544	0.376545	0	-0.0122605	0.458648	2.34e-05	0.0730247	0.292312	NAD-dependent malic enzyme
CD630_02830	CD630_02830	-	YP_001086752.1	0	-0.187503	0.506343	0	0.214963	0.708982	2.34e-05	0.0731573	0.478797	PTS operon transcription antiterminator
CD630_12840	CD630_12840	-	YP_001087778.1	0	0.0604723	0.259817	0	-0.105716	0.313805	2.34e-05	0.0733212	0.275268	membrane protein
CD630_13480	CD630_13480	-	YP_001087844.1	0	-0.169777	0.409647	0	0.422423	0.687809	2.34e-05	0.0733851	0.707219	lipoprotein
CD630_27120	CD630_27120	-	YP_001089223.2	0	-0.310188	0.391127	0	1.01173	0.72152	2.34e-05	0.0734783	0.663729	hypothetical protein CD630_27120
CD630_34160	CD630_34160	-	YP_001089936.1	0	-0.674131	1.07453	0	0	1.62348	2.34e-05	0.0738224	1.18266	sugar family ABC transporter permease
tRNA-His_2	NA	-	NA	0	-0.357497	0.788323	0	0.3488	1.06542	2.34e-05	0.0738271	0.721828	NA
rplT	CD630_06870	rplT	YP_001087163.1	0	0.194984	0.40325	0	-0.518395	0.466705	2.34e-05	0.073864	0.438829	50S ribosomal protein L20
cdd2	CD630_06650	cdd2	YP_001087141.1	0	-0.475688	1.12048	0	0.850375	1.5448	2.34e-05	0.0739478	1.01141	lantibiotic/multidrug family ABC transporter permease
CD630_35040	CD630_35040	-	YP_001090025.1	0	-0.406095	0.398027	0	0.674385	0.6538	2.34e-05	0.0741228	0.545724	type IV prepilin peptidase
CD630_16950	CD630_16950	-	YP_001088198.1	0	0.0503884	0.352372	0	-0.265728	0.49418	2.34e-05	0.0742996	0.350497	symporter protein
CD630_33470	CD630_33470	-	YP_001089864.1	0	-0.343038	0.542859	0	1.98026	1.36737	2.34e-05	0.074357	1.06225	membrane protein
CD630_05822	CD630_05822	-	NA	0	-0.345623	0.986884	0	0.643987	1.20557	2.34e-05	0.0747907	0.808797	NA
CD630_20910	CD630_20910	-	YP_001088605.2	0	-0.488587	0.487546	0	0.786812	0.552024	2.34e-05	0.0749483	0.44306	xanthine/uracil permease
iorA	CD630_23810	iorA	YP_001088893.1	0	-0.116848	0.353412	0	0.32807	0.395914	2.34e-05	0.0749578	0.276035	indolepyruvate oxidoreductase subunit IorA
CD630_16450	CD630_16450	-	YP_001088146.1	0	-0.0473091	0.372981	0	0.1251	0.474616	2.34e-05	0.0751902	0.28928	membrane protein
rpiB1	CD630_23200	rpiB1	YP_001088835.1	0	0.231228	0.748862	0	0.122859	0.844643	2.34e-05	0.0753445	0.577955	ribose-5-phosphate isomerase B
ptb_3	CD630_24250	ptb	YP_001088937.1	0	-0.0429067	0.646552	0	0.362382	0.67138	2.34e-05	0.0755514	0.737571	phosphate butyryltransferase
CD630_05950	CD630_05950	-	YP_001087070.1	0	-0.287616	0.406849	0	0.663554	0.674957	2.34e-05	0.0756852	0.560151	ParB-like nuclease
CD630_22820	CD630_22820	-	YP_001088794.2	0	2.81345	1.33267	0	0.0565709	0.981028	2.34e-05	0.0759516	1.004	PTS system fructose/mannitol family transporter subunit IIA
pcp	CD630_16760	pcp	YP_001088178.1	0	-0.164132	0.42712	0	0.0885636	0.63713	2.34e-05	0.0761103	0.50789	pyrrolidone-carboxylate peptidase
flgL	CD630_02320	flgL	YP_001086700.1	0	0.0857251	0.304147	0	0.0863139	0.345063	2.34e-05	0.0765578	0.232134	flagellar hook-associated protein FlgL
CD630_01630	CD630_01630	-	YP_001086630.1	0	-0.270751	0.531073	0	0.44003	0.61564	2.34e-05	0.0780808	0.523188	hypothetical protein CD630_01630
CD630_13850	CD630_13850	-	YP_001087885.1	0	-0.412622	1.1284	0	0.850085	1.19487	2.34e-05	0.0782935	0.857284	hypothetical protein CD630_13850
panB	CD630_15130	panB	YP_001088014.1	0	-0.0633946	0.442239	0	0.268215	0.545196	2.34e-05	0.0789896	0.347871	3-methyl-2-oxobutanoate hydroxymethyltransferase
CD630_22540	CD630_22540	-	YP_001088769.1	0	-1.10385	1.62103	0	2.86352	1.99252	2.34e-05	0.0792509	1.45775	Asp/Glu racemase
CD630_12000	CD630_12000	-	YP_001087693.1	0	-0.211751	0.450847	0	0.785693	0.569019	2.34e-05	0.0792745	0.64717	hypothetical protein CD630_12000
CD630_30730	CD630_30730	-	YP_001089587.1	0	-0.172313	0.52347	0	-0.632883	1.24674	2.34e-05	0.0798518	1.14423	membrane protein
rbr_2	CD630_28450	rbr	YP_001089358.1	0	-0.173537	0.337216	0	0.191072	0.469813	2.34e-05	0.0800851	0.469043	rubrerythrin
CD630_36590	CD630_36590	-	YP_001090183.1	0	0.115329	0.276061	0	0.0756514	0.326728	2.34e-05	0.0805716	0.212521	signal transduction phosphoesterase
CD630_09980	CD630_09980	-	YP_001087479.1	0	0.143692	0.40279	0	0.0774037	0.483247	2.34e-05	0.0813726	0.304367	hypothetical protein CD630_09980
CD630_01610	CD630_01610	-	YP_001086628.1	0	-0.108658	0.428385	0	0.262517	0.486642	2.34e-05	0.0816218	0.378951	multidrug family ABC transporter ATP-binding protein
CD630_12650	CD630_12650	-	YP_001087759.1	0	-0.18839	0.449584	0	-0.095116	0.964758	2.34e-05	0.0821663	0.79662	CarD family transcriptional regulator
CD630_08970	CD630_08970	-	YP_001087371.1	0	-0.38704	0.568371	0	2.82035	1.31491	2.34e-05	0.0821749	1.01034	hypothetical protein CD630_08970
CD630_22650	CD630_22650	-	YP_001088779.1	0	-0.0234258	0.659707	0	-0.225192	0.945471	2.34e-05	0.0823924	0.594397	membrane protein
CD630_10830	CD630_10830	-	YP_001087567.1	0	-0.336521	0.494052	0	0.982444	0.714804	2.34e-05	0.0833056	0.5577	PTS system transporter subunit IIB
CD630_33340	CD630_33340	-	YP_001089851.1	0	-0.114058	0.276104	0	0.00200823	0.480276	2.34e-05	0.0835206	0.659064	transcriptional regulator
CD630_10070	CD630_10070	-	YP_001087488.1	0	-0.324843	0.523232	0	1.01832	0.967788	2.34e-05	0.0837945	0.735162	hypothetical protein CD630_10070
CD630_06790	CD630_06790	-	YP_001087155.1	0	-0.601711	0.937403	0	0.971221	1.0519	2.34e-05	0.0839159	0.729895	hypothetical protein CD630_06790
mapA	CD630_21880	mapA	YP_001088701.1	0	0.177094	0.351448	0	-0.163908	0.437222	2.34e-05	0.0839237	0.286124	maltose phosphorylase
CD630_22280	CD630_22280	-	YP_001088742.1	0	0.239051	0.336839	0	-0.211204	0.420672	2.34e-05	0.0842904	0.26405	hypothetical protein CD630_22280
CD630_19330	CD630_19330	-	YP_001088439.1	0	-0.320612	0.672127	0	0.835149	1.3501	2.34e-05	0.0844281	0.965137	membrane protein
dxr	CD630_21300	dxr	YP_001088644.1	0	-0.123039	0.282223	0	0.0813046	0.411969	2.34e-05	0.0844899	0.443958	1-deoxy-D-xylulose 5-phosphate reductoisomerase
accD	CD630_19370	accD	YP_001088443.1	0	-0.0359018	0.270908	0	0.144402	0.341908	2.34e-05	0.084537	0.240313	acetyl-CoA carboxylase carboxyl transferase subunit beta
CD630_03920	CD630_03920	-	YP_001086858.1	0	-0.407464	0.546444	0	2.15827	1.1772	2.34e-05	0.0851632	0.77331	radical SAM family protein
cwlD	CD630_01060	cwlD	YP_001086574.1	0	0.016798	0.396989	0	-0.594784	0.555548	2.34e-05	0.0851975	0.470379	germination-specific N-acetylmuramoyl-L-alanine amidase
CD630_05180	CD630_05180	-	YP_001086996.1	0	-0.300691	0.494716	0	0.752065	0.904696	2.34e-05	0.0851995	0.654248	membrane protein
CD630_27220	CD630_27220	-	YP_001089234.1	0	-0.251222	0.417449	0	0.419073	0.568397	2.34e-05	0.0852303	0.442165	two-component response regulator
CD630_10150	CD630_10150	-	YP_001087496.1	0	-0.201816	0.426834	0	0.534459	0.861777	2.34e-05	0.0858182	0.834069	two-component sensor histidine kinase
mcsB	CD630_00250	mcsB	YP_001086488.1	0	0.328163	0.433538	0	-0.497534	0.539207	2.34e-05	0.0858716	0.36776	ATP:guanido phosphotransferase
CD630_29650	CD630_29650	-	YP_001089482.1	0	-0.147297	0.414627	0	0.312525	0.600017	2.34e-05	0.0865265	0.574059	signaling protein
uvrA	CD630_34110	uvrA	YP_001089931.1	0	0.233848	0.292769	0	-0.111436	0.353304	2.34e-05	0.0868635	0.219831	excinuclease ABC subunit A
CD630_36060	CD630_36060	-	YP_001090131.1	0	0.066114	0.714262	0	-0.570397	0.947494	2.34e-05	0.0871909	0.646602	hydrolase
CD630_25780	CD630_25780	-	YP_001089094.1	0	0.0906997	0.395164	0	0.254243	0.432649	2.34e-05	0.0875065	0.419008	serine/threonine-protein kinase and phosphatase
CD630_18070	CD630_18070	-	YP_001088313.1	0	-0.148678	0.381556	0	0.276522	0.492437	2.34e-05	0.0887444	0.343278	NADPH-dependent FMN reductase
minD	CD630_11500	minD	YP_001087642.1	0	0.156662	0.238716	0	0.134935	0.267396	2.34e-05	0.0887859	0.230608	septum site-determining protein MinD
CD630_03510	CD630_03510	-	YP_001086818.1	0	-0.164261	0.380378	0	0.469822	0.821465	2.34e-05	0.0890132	0.883445	hypothetical protein CD630_03510
CD630_33570	CD630_33570	-	YP_001089874.1	0	-0.133847	0.479541	0	-0.135396	0.797966	2.34e-05	0.0891078	0.684266	protease/amidase
CD630_23360	CD630_23360	-	YP_001088851.1	0	-0.138958	0.318717	0	0.377136	0.394313	2.34e-05	0.0891238	0.306706	toxic anion resistance protein
ribC	CD630_13150	ribC	YP_001087810.1	0	-0.051705	0.347547	0	0.0103178	0.471919	2.34e-05	0.0892373	0.49327	riboflavin biosynthesis protein
fdhF	CD630_33170	fdhF	YP_001089834.2	0	0.103199	0.265573	0	0.246937	0.293861	2.34e-05	0.0895497	0.304109	formate dehydrogenase-H
spoVB	CD630_34980	spoVB	YP_001090019.1	0	0.0607999	0.317544	0	-0.0378085	0.389579	2.34e-05	0.0896088	0.264435	stage V sporulation protein B
CD630_18020	CD630_18020	-	YP_001088308.1	0	-0.225818	0.526394	0	0.0340883	0.792711	2.34e-05	0.0897331	0.707722	metallo-beta-lactamase superfamily hydrolase
CD630_17590	CD630_17590	-	YP_001088264.1	0	-0.319286	0.526164	0	-0.285147	1.03484	2.34e-05	0.0900695	0.784384	SAM-dependent methyltransferase
CD630_18170	CD630_18170	-	YP_001088322.1	0	-0.0281571	0.509578	0	-0.624466	0.855407	2.34e-05	0.0901604	0.62214	acyltransferase
hydD	CD630_20120	hydD	YP_001088526.1	0	-0.0938882	0.39484	0	-0.0492001	0.595282	2.34e-05	0.0903029	0.462192	hydrolase
CD630_23730	CD630_23730	-	YP_001088885.1	0	-0.00982216	0.236439	0	0.14485	0.261249	2.34e-05	0.0905421	0.29795	CstA-like carbon starvation protein
CD630_15390	CD630_15390	-	YP_001088040.1	0	-0.709694	1.11862	0	1.54056	1.48871	2.34e-05	0.0909341	0.965705	ABC transporter ATP-binding protein
galE	CD630_27140	galE	YP_001089225.1	0	0.303904	0.299206	0	-0.043709	0.354548	2.34e-05	0.0913799	0.251882	UDP-glucose 4-epimerase
CD630_21200	CD630_21200	-	YP_001088634.1	0	0.0829418	0.39906	0	-0.185818	0.489036	2.34e-05	0.0917793	0.362436	2-nitropropane dioxygenase
CD630_28620	CD630_28620	-	YP_001089375.2	0	0.0631428	1.27275	0	-0.0595829	1.49389	2.34e-05	0.09214	1.02571	peptidase
spoVAE	CD630_07750	spoVAE	YP_001087252.1	0	-0.168623	0.484231	0	-0.038295	0.756508	2.34e-05	0.0921978	0.600409	stage V sporulation protein AE
CD630_25610	CD630_25610	-	YP_001089076.1	0	0.045657	0.280758	0	0.0246974	0.333196	2.34e-05	0.0927102	0.309109	phosphatase
htpG	CD630_02730	htpG	YP_001086742.1	0	0.0427496	0.320891	0	-0.123097	0.387617	2.34e-05	0.0929209	0.497417	heat shock protein 90
CD630_07270	CD630_07270	-	YP_001087204.1	0	-0.0519516	0.248639	0	0.296205	0.277178	2.34e-05	0.0931759	0.199497	bifunctional carbon monoxide dehydrogenase/acetyl-CoA synthase methyltransferase subunit
thiN	CD630_25740	thiN	YP_001089090.1	0	-0.0705489	0.391509	0	-0.166421	0.57233	2.34e-05	0.0938917	0.574624	thiamine pyrophosphokinase
tRNA-Val_4	NA	-	NA	0	-0.073177	0.495983	0	0.135147	1.34662	2.34e-05	0.0940927	1.60983	NA
CD630_17890	CD630_17890	-	YP_001088295.1	0	-0.316091	0.448278	0	1.09467	0.823068	2.34e-05	0.094129	0.652563	hypothetical protein CD630_17890
CD630_16840	CD630_16840	-	YP_001088187.1	0	-0.0609505	0.688317	0	-1.11806	1.21985	2.34e-05	0.0941735	0.845606	radical SAM superfamily protein
CD630_20920	CD630_20920	-	YP_001088606.1	0	0.0207099	0.270165	0	0.197394	0.327202	2.34e-05	0.0941942	0.20784	sigma-54 dependent transcriptional regulator
CD630_28170	CD630_28170	-	YP_001089330.1	0	-0.151605	0.294249	0	0.238337	0.401155	2.34e-05	0.0942689	0.378235	multidrug family ABC transporter ATP-binding protein/permease
lysA	CD630_20530	lysA	YP_001088567.1	0	0.0264123	0.422903	0	-0.347631	0.568359	2.34e-05	0.094667	0.456232	diaminopimelate decarboxylase
CD630_15250	CD630_15250	-	YP_001088026.1	0	-0.126087	0.523158	0	0.168176	0.73297	2.34e-05	0.0956264	0.458405	iron-sulfur protein
CD630_18650	CD630_18650	-	YP_001088373.1	0	-0.220669	0.301843	0	0.250537	0.439695	2.34e-05	0.095758	0.552437	DNA recombination protein
CD630_31040	CD630_31040	-	YP_001089618.2	0	-0.292326	0.779854	0	0.244792	1.27532	2.34e-05	0.096194	0.878804	HAD superfamily hydrolase
CD630_06490	CD630_06490	-	YP_001087124.1	0	0.997041	0.636475	0	-0.554225	0.672585	2.34e-05	0.0963836	0.49304	peptidase
CD630_10080	CD630_10080	-	YP_001087489.1	0	-0.134082	0.446076	0	-0.234508	0.818457	2.34e-05	0.0964392	0.792199	S1 RNA-binding domain-containing protein
CD630_14760	CD630_14760	-	YP_001087977.1	0	-0.101949	0.279022	0	-0.13599	0.406712	2.34e-05	0.0966323	0.560128	signaling protein
pstS	CD630_32680	pstS	YP_001089784.1	0	0.302175	0.36926	0	-0.0173959	0.436559	2.34e-05	0.0966388	0.292051	phosphate ABC transporter substrate-binding protein
CD630_15360	CD630_15360	-	YP_001088037.1	0	0.0397713	0.274684	0	0.241422	0.300422	2.34e-05	0.0975081	0.264645	ferredoxin-NADP(+) reductase subunit alpha
CD630_07800	CD630_07800	-	YP_001087257.1	0	0.107552	0.552055	0	0.0927946	0.609086	2.34e-05	0.0975381	0.423685	hypothetical protein CD630_07800
CD630_05220	CD630_05220	-	YP_001087000.1	0	-0.0623485	0.478701	0	-0.0958983	0.656032	2.34e-05	0.0979463	0.521187	signaling protein
CD630_04360	CD630_04360	-	YP_001086905.1	0	0.122935	0.27152	0	0.261856	0.302995	2.34e-05	0.0980354	0.321467	recombinase
pgm_1	CD630_15770	pgm	YP_001088077.1	0	0.176049	0.26186	0	-0.185221	0.320542	2.34e-05	0.09809	0.211918	phosphoglucomutase
CD630_25700	CD630_25700	-	YP_001089086.2	0	-0.103817	0.508084	0	-0.223998	0.791472	2.34e-05	0.0987195	0.680816	two-component sensor histidine kinase
adk	CD630_00910	adk	YP_001086558.1	0	0.387064	0.649029	0	-0.367463	0.707614	2.34e-05	0.0988193	0.510898	adenylate kinase
CD630_06880	CD630_06880	-	YP_001087164.1	0	-0.310364	0.776773	0	0.656783	1.06627	2.34e-05	0.0988878	0.686344	hypothetical protein CD630_06880
CD630_01540	CD630_01540	-	YP_001086623.1	0	-0.124967	0.504376	0	0.489138	0.593817	2.34e-05	0.0989429	0.402904	4-hydroxyphenylacetate decarboxylase regulatory subunit HpdC
CD630_26650	CD630_26650	-	YP_001089176.1	0	-0.407876	0.633744	0	2.34566	1.37675	2.34e-05	0.0991299	1.02843	AraC family transcriptional regulator
CD630_29030	CD630_29030	-	YP_001089417.1	0	-0.314654	1.09626	0	0.589127	1.448	2.34e-05	0.0995703	0.926828	tail protein
prdE	CD630_32390	prdE	YP_001089756.1	0	-0.0683874	0.446448	0	0.313189	0.468053	2.34e-05	0.0997919	0.70252	proline reductase PrdE
CD630_33670	CD630_33670	-	YP_001089884.1	0	-0.377902	1.03618	0	1.18429	1.49544	2.34e-05	0.0998522	1.00761	hypothetical protein CD630_33670
bglA_1	CD630_03890	bglA	YP_001086855.1	0	0.202984	0.461339	0	-0.772122	0.566066	2.34e-05	0.0999778	0.511711	6-phospho-beta-glucosidase
CD630_34970	CD630_34970	-	YP_001090018.1	0	0.103513	0.24049	0	-0.0610104	0.288933	2.34e-05	0.100331	0.215547	bifunctional tetrapyrrole methylase/NTP pyrophosphohydrolase MazG
CD630_18090	CD630_18090	-	NA	0	-0.0372661	0.331989	0	0.0634697	0.455739	2.34e-05	0.101022	0.310854	NA
modB	CD630_08700	modB	YP_001087344.1	0	-0.166896	0.549943	0	0.420955	0.730219	2.34e-05	0.101156	0.462857	molybdenum-specific ABC transporter permease
tRNA-Arg_4	NA	-	NA	0	-0.539458	0.960838	0	1.06383	1.25864	2.34e-05	0.101226	0.830437	NA
CD630_05620	CD630_05620	-	YP_001087038.2	0	-0.346304	0.574032	0	1.30991	1.25183	2.34e-05	0.102474	0.883706	RusA-like endodeoxyribonuclease
CD630_05170	CD630_05170	-	YP_001086995.2	0	0.0799088	0.412258	0	-0.717783	0.615144	2.34e-05	0.102789	0.506154	membrane protein
CD630_17620	CD630_17620	-	YP_001088268.1	0	-0.177918	0.329394	0	0.560182	0.393503	2.34e-05	0.103273	0.354557	hypothetical protein CD630_17620
CD630_26680	CD630_26680	-	YP_001089179.1	0	-0.20154	0.520541	0	0.092422	0.897218	2.34e-05	0.103315	0.714452	transcription antiterminator
CD630_18690	CD630_18690	-	YP_001088377.1	0	0.350016	0.655208	0	0.284716	0.638969	2.34e-05	0.103558	0.527766	endonuclease relaxase
CD630_01110	CD630_01110	-	YP_001086579.1	0	-0.127364	0.350115	0	-0.265555	0.540338	2.34e-05	0.104484	0.627634	hypothetical protein CD630_01110
CD630_03520	CD630_03520	-	YP_001086819.1	0	-0.430917	0.944444	0	0.872903	1.39316	2.34e-05	0.104557	0.929784	transcriptional regulator
CD630_18620	CD630_18620	-	YP_001088370.2	0	0.00390271	0.385296	0	0.311206	0.417566	2.34e-05	0.104605	0.478285	DNA/RNA helicase
CD630_24070	CD630_24070	-	YP_001088919.1	0	-0.0207912	0.259732	0	0.257558	0.3095	2.34e-05	0.104614	0.20118	multidrug efflux pump
feoB_2	CD630_32740	feoB	YP_001089790.1	0	-0.0395221	0.343687	0	0.246922	0.443767	2.34e-05	0.104763	0.544328	ferrous iron transport protein FeoB
rpmB	CD630_25621	rpmB	YP_001089078.1	0	0.18679	0.381075	0	-0.277053	0.439187	2.34e-05	0.105195	0.350471	50S ribosomal protein L28
CD630_16220	CD630_16220	-	YP_001088123.1	0	0.424534	0.514447	0	-0.795095	0.649618	2.34e-05	0.106207	0.424822	hypothetical protein CD630_16220
CD630_19880	CD630_19880	-	YP_001088493.1	0	0.120038	0.413424	0	-0.426317	0.566742	2.34e-05	0.10622	0.392051	tryptophan transport protein
CD630_12540	CD630_12540	-	YP_001087748.1	0	0.297278	0.304528	0	-0.0251459	0.347891	2.34e-05	0.106767	0.242548	RNA-binding protein
CD630_28710	CD630_28710	-	YP_001089384.1	0	-0.263177	0.874079	0	0.614062	1.01324	2.34e-05	0.10678	0.672031	SAF domain-containing protein
glgB	CD630_25260	glgB	YP_001089040.1	0	-0.0781702	0.271051	0	0.157384	0.357962	2.34e-05	0.107064	0.309558	1,4-alpha-glucan-branching protein
aspB_1	CD630_13390	aspB	YP_001087835.1	0	0.0610508	0.236529	0	0.089356	0.258074	2.34e-05	0.107206	0.278623	aspartate aminotransferase
CD630_11300	CD630_11300	-	YP_001087621.1	0	0.112383	0.604057	0	-0.793991	0.892431	2.34e-05	0.107234	0.601	lytic transglycosylase-like protein
CD630_04610	CD630_04610	-	YP_001086934.1	0	-0.0630945	0.542479	0	-0.734495	0.903102	2.34e-05	0.10745	0.765326	two-component sensor histidine kinase
CD630_26010	CD630_26010	-	YP_001089118.1	0	-0.369106	0.577035	0	1.45422	1.13837	2.34e-05	0.107509	0.793192	two-component response regulator
CD630_09990	CD630_09990	-	YP_001087480.1	0	-0.127078	0.270783	0	-0.00998522	0.376854	2.34e-05	0.107784	0.334648	nitrate/sulfonate/taurine ABC transporter substrate-binding protein
CD630_02300	CD630_02300	-	YP_001086698.1	0	0.00212092	0.529697	0	-0.735693	0.785136	2.34e-05	0.107939	0.623963	flagellar biosynthesis protein
CD630_07840	CD630_07840	-	YP_001087261.1	0	-0.170105	0.341827	0	0.384513	0.456937	2.34e-05	0.108184	0.395252	N-acetylmuramoyl-L-alanine amidase
CD630_25790	CD630_25790	-	YP_001089095.1	0	0.452293	0.535416	0	-0.264989	0.638421	2.34e-05	0.108748	0.401713	phosphatase
CD630_35970	CD630_35970	-	YP_001090121.1	0	-0.177709	0.514793	0	-0.380536	0.966663	2.34e-05	0.108949	0.818488	S-adenosyl-L-methionine dependent methionine synthase
CD630_30420	CD630_30420	-	YP_001089557.1	0	-0.393608	0.726698	0	1.38774	1.24957	2.34e-05	0.109131	0.84731	membrane protein
rnc	CD630_12480	rnc	YP_001087741.1	0	0.633446	0.61809	0	-0.410923	0.725751	2.34e-05	0.109554	0.495002	ribonuclease III
CD630_08100	CD630_08100	-	YP_001087287.1	0	0.26086	0.304329	0	0.150541	0.351694	2.34e-05	0.110338	0.266312	flavodoxin/nitric oxide synthase
CD630_27270	CD630_27270	-	YP_001089239.1	0	-0.1683	0.321847	0	0.428668	0.476406	2.34e-05	0.110447	0.497218	membrane protein
CD630_04970	CD630_04970	-	YP_001086970.1	0	-0.260671	0.542292	0	0.53268	0.585565	2.34e-05	0.110538	0.56623	conjugative transposon protein
CD630_28300	CD630_28300	-	YP_001089343.1	0	0.041733	0.338024	0	-0.0434175	0.417242	2.34e-05	0.110824	0.398547	zinc metalloprotease
CD630_25800	CD630_25800	-	YP_001089096.1	0	-0.101924	0.473288	0	0.294384	0.6067	2.34e-05	0.111017	0.385556	dual-specificity RNA methyltransferase
CD630_33370	CD630_33370	-	YP_001089854.1	0	0.156171	1.76325	0	0.77487	1.70984	2.34e-05	0.111058	1.31161	membrane protein
uppP1	CD630_13320	uppP1	YP_001087828.1	0	-0.0609828	0.363692	0	-0.161763	0.549763	2.34e-05	0.111093	0.593315	undecaprenyl pyrophosphate phosphatase
CD630_05610	CD630_05610	-	YP_001087037.1	0	-0.13699	0.378044	0	0.381817	0.490642	2.34e-05	0.111516	0.371137	aldo/keto reductase ferredoxin
CD630_11560	CD630_11560	-	YP_001087648.1	0	0.245036	0.244492	0	0.197036	0.271726	2.34e-05	0.111891	0.308792	hypothetical protein CD630_11560
CD630_32590	CD630_32590	-	YP_001089775.1	0	-0.0549717	0.438003	0	-0.235711	0.677276	2.34e-05	0.112247	0.503503	membrane protein
CD630_10300	CD630_10300	-	YP_001087511.1	0	0.339022	0.620297	0	-0.41062	0.77759	2.34e-05	0.11269	0.504619	family 2 glycosyl transferase
CD630_14290	CD630_14290	-	YP_001087930.1	0	-0.256535	0.582591	0	0.559781	0.884711	2.34e-05	0.112724	0.657093	acyl-CoA N-acyltransferase
lon	CD630_33010	lon	YP_001089817.2	0	0.15534	0.227408	0	0.256822	0.258106	2.34e-05	0.112774	0.266548	Lon protease
CD630_15430	CD630_15430	-	YP_001088044.1	0	0.0181941	0.414285	0	-1.03573	0.718355	2.34e-05	0.113097	0.593742	FMN-dependent NADH-azoreductase
rpmG	CD630_00581	rpmG	YP_001086522.1	0	-0.0646328	0.698339	0	0.186956	0.858521	2.34e-05	0.113127	0.609859	50S ribosomal protein L33
CD630_13570	CD630_13570	-	YP_001087853.1	0	-0.0230031	0.289716	0	0.268925	0.348511	2.34e-05	0.113219	0.365724	peptidyl-prolyl isomerase
spoVE	CD630_26520	spoVE	YP_001089163.1	0	0.507773	0.314618	0	-0.248809	0.365399	2.34e-05	0.113297	0.266428	cell division/stage V sporulation protein
CD630_06970	CD630_06970	-	YP_001087173.1	0	-0.019246	0.331766	0	0.346523	0.402913	2.34e-05	0.113358	0.255015	K+ conductance regulator
CD630_13350	CD630_13350	-	YP_001087831.1	0	-0.176189	0.331499	0	0.0180269	1.15811	2.34e-05	0.113748	0.982697	MarR family transcriptional regulator
wrbA	CD630_14580	wrbA	YP_001087959.1	0	0.21643	0.367642	0	-0.257059	0.466926	2.34e-05	0.113771	0.307937	flavodoxin protein
CD630_01950	CD630_01950	-	YP_001086665.1	0	0.913254	0.659345	0	-0.435713	0.724557	2.34e-05	0.113803	0.502646	NCAIR-mutase PurE-like protein
clpX	CD630_33040	clpX	YP_001089820.1	0	0.0977436	0.190206	0	0.0572712	0.22119	2.34e-05	0.114087	0.176334	ATP-dependent protease ATP-binding subunit ClpX
CD630_04550	CD630_04550	-	YP_001086928.1	0	-0.0379298	0.46517	0	-0.0782409	0.627414	2.34e-05	0.114361	0.537069	UvrD-family helicase
CD630_10680	CD630_10680	-	YP_001087552.1	0	-0.087794	0.429567	0	-1.39411	1.00926	2.34e-05	0.114562	0.846516	polysaccharide biosynthesis/sporulation protein
CD630_21930	CD630_21930	-	NA	0	-0.103028	0.308516	0	0.334522	0.369942	2.34e-05	0.114963	0.298228	NA
CD630_05770	CD630_05770	-	YP_001087052.1	0	-0.08863	0.218448	0	0.285512	0.286146	2.34e-05	0.115376	0.355312	hypothetical protein CD630_05770
CD630_36600	CD630_36600	-	YP_001090184.1	0	-0.129042	0.433448	0	0.188402	0.697861	2.34e-05	0.115431	0.784869	membrane protein
ppaC	CD630_03330	ppaC	YP_001086802.1	0	-0.051998	0.228089	0	0.354348	0.315714	2.34e-05	0.115629	0.643304	manganese-dependent inorganic pyrophosphatase
CD630_35950	CD630_35950	-	YP_001090119.1	0	0.0585462	0.365142	0	0.000686164	0.45374	2.34e-05	0.115938	0.335124	aminopeptidase
CD630_01320	CD630_01320	-	YP_001086601.1	0	0.0685251	0.495289	0	-0.142453	0.659311	2.34e-05	0.116397	0.409809	RecD/TraA type DNA helicase
CD630_34580	CD630_34580	-	YP_001089978.1	0	0.049915	0.235021	0	0.063241	0.272859	2.34e-05	0.116547	0.319568	membrane protein
CD630_29830	CD630_29830	-	YP_001089501.1	0	0.0596134	0.82019	0	0.0120804	1.01958	2.34e-05	0.11698	0.64854	DNA-binding protein
CD630_06260	CD630_06260	-	YP_001087100.1	0	0.931408	1.18702	0	0.0889504	1.14072	2.34e-05	0.117373	0.89757	replicative helicase DnaB-like protein
fapR	CD630_11770	fapR	YP_001087670.1	0	-0.0317123	0.466339	0	0.157427	0.579052	2.34e-05	0.117598	0.411895	fatty acid biosynthesis transcriptional regulator
rpsJ	CD630_00720	rpsJ	YP_001086536.1	0	0.376079	0.397536	0	0.0603471	0.438953	2.34e-05	0.117879	0.352148	30S ribosomal protein S10
pgi	CD630_32850	pgi	YP_001089801.1	0	0.0815788	0.309116	0	0.0586624	0.355409	2.34e-05	0.118227	0.259809	glucose-6-phosphate isomerase
CD630_01890	CD630_01890	-	YP_001086659.1	0	-0.16238	0.539968	0	-0.61669	0.997967	2.34e-05	0.118458	0.800706	LysR family transcriptional regulator
ssb_2	CD630_36620	ssb	YP_001090187.1	0	0.360106	0.415494	0	-0.11137	0.449618	2.34e-05	0.118815	0.319772	single-strand DNA-binding protein
rbr_1	CD630_08250	rbr	YP_001087302.1	0	0.0763319	0.261818	0	0.107281	0.277978	2.34e-05	0.119349	0.246195	rubrerythrin
CD630_31990	CD630_31990	-	YP_001089715.1	0	-0.393597	1.22696	0	1.05618	1.58467	2.34e-05	0.119478	1.03174	multidrug family ABC transporter permease
hom1	CD630_11660	hom1	YP_001087658.1	0	0.508077	1.0085	0	-0.566019	1.1873	2.34e-05	0.119537	0.784649	homoserine dehydrogenase
CD630_33151	CD630_33151	-	YP_001089832.1	0	-0.330431	0.975218	0	0.89572	1.29411	2.34e-05	0.119944	0.858735	hypothetical protein CD630_33151
CD630_20360	CD630_20360	-	YP_001088550.1	0	-0.970027	1.29655	0	1.78623	1.47335	2.34e-05	0.120017	1.0228	peptidylarginine deiminase
CD630_31610	CD630_31610	-	YP_001089677.1	0	-0.367986	0.82425	0	0.902614	1.29018	2.34e-05	0.120055	0.833799	multidrug family ABC transporter permease
CD630_26380	CD630_26380	-	YP_001089149.1	0	0.0204229	0.42911	0	-0.483544	0.6549	2.34e-05	0.120132	0.504388	two-component response regulator
CD630_24060	CD630_24060	-	YP_001088918.1	0	0.178204	0.316559	0	-0.111793	0.394401	2.34e-05	0.120481	0.25958	lipoprotein
CD630_12770	CD630_12770	-	YP_001087771.1	0	0.61285	0.605764	0	-0.631296	0.739267	2.34e-05	0.120579	0.465018	acetyltransferase
mrdB	CD630_11520	mrdB	YP_001087644.1	0	0.0753432	0.250051	0	0.127019	0.301588	2.34e-05	0.120656	0.190449	rod shape-determining protein MrdB
CD630_19780	CD630_19780	-	YP_001088484.1	0	-0.0205793	0.451516	0	-0.225323	0.646867	2.34e-05	0.120785	0.605121	ABC transporter ATP-binding protein
CD630_10980	CD630_10980	-	YP_001087581.1	0	-0.296828	0.39625	0	0.600061	0.44341	2.34e-05	0.121218	0.405101	two-component sensor histidine kinase
CD630_12610	CD630_12610	-	YP_001087755.1	0	0.435857	0.407618	0	-0.180074	0.485256	2.34e-05	0.12191	0.323637	ribonucleotide-diphosphate reductase
CD630_20870	CD630_20870	-	YP_001088601.1	0	0.0613688	0.519818	0	0.44335	0.569663	2.34e-05	0.122199	0.495596	xanthine dehydrogenase
fliE	CD630_02470	fliE	YP_001086715.1	0	-0.0326171	0.48159	0	-0.136369	0.69104	2.34e-05	0.122294	0.520233	flagellar hook-basal body protein FliE
CD630_22360	CD630_22360	-	YP_001088750.1	0	0.376285	0.871422	0	0.274499	0.932352	2.34e-05	0.122745	0.747168	ROK family glucokinase
rnfA	CD630_11410	rnfA	YP_001087632.1	0	0.396383	0.383163	0	-0.470447	0.455691	2.34e-05	0.122801	0.31202	electron transport complex protein RnfA
purL	CD630_02250	purL	YP_001086693.1	0	0.434194	0.358922	0	-0.176235	0.394187	2.34e-05	0.122846	0.283999	phosphoribosylformylglycinamidine synthase
CD630_12640	CD630_12640	-	YP_001087758.1	0	-0.089136	0.431005	0	0.370046	0.582545	2.34e-05	0.122931	0.543331	hypothetical protein CD630_12640
CD630_08940	CD630_08940	-	YP_001087368.1	0	-0.223033	0.311824	0	0.579608	0.377813	2.34e-05	0.123175	0.286561	iron-dependent hydrogenase
rbsB	CD630_03000	rbsB	YP_001086769.1	0	-0.0945556	0.547817	0	0.457199	0.656115	2.34e-05	0.1233	0.426105	ribose ABC transporter substrate-binding protein
CD630_25230	CD630_25230	-	YP_001089037.1	0	0.283096	0.454046	0	-0.230707	0.531377	2.34e-05	0.123387	0.339856	hydrolase
CD630_01500	CD630_01500	-	YP_001086619.1	0	-0.158272	0.586376	0	0.339588	0.811813	2.34e-05	0.123606	0.542556	peptidase
CD630_16330	CD630_16330	-	YP_001088134.1	0	-0.0871964	0.365359	0	0.164892	0.578547	2.34e-05	0.123645	0.541747	serine protease
CD630_10350	CD630_10350	-	YP_001087516.2	0	0.194219	0.221108	0	0.149057	0.252123	2.34e-05	0.124359	0.195667	N-acetylmuramoyl-L-alanine amidase
sigA1	CD630_14550	sigA1	YP_001087956.1	0	0.262555	0.19611	0	0.14514	0.22438	2.34e-05	0.124407	0.201813	RNA polymerase sigma factor SigA
CD630_19210	CD630_19210	-	YP_001088428.1	0	-0.115623	0.61059	0	-0.168419	0.933928	2.34e-05	0.124955	0.78057	ethanolamine utilization protein
pyk	CD630_33940	pyk	YP_001089914.1	0	0.736587	0.392284	0	-0.12316	0.429986	2.34e-05	0.1257	0.378172	pyruvate kinase
CD630_33210	CD630_33210	-	YP_001089837.2	0	-0.178819	0.533991	0	0.258638	0.907027	2.34e-05	0.125803	0.735332	hypothetical protein CD630_33210
murG	CD630_26510	murG	YP_001089162.1	0	0.131327	0.251091	0	0.0233276	0.299735	2.34e-05	0.125982	0.191393	UDP-N-acetylglucosamine-N-acetylmuramyl-(pentapeptide) pyrophosphoryl-undecaprenol N- acetylglucosamine transferase
infB	CD630_13090	infB	YP_001087805.1	0	0.34608	0.27768	0	0.177818	0.301627	2.34e-05	0.126179	0.411185	translation initiation factor IF-2
CD630_27420	CD630_27420	-	YP_001089254.1	0	-0.0960754	0.442979	0	0.355147	0.54628	2.34e-05	0.12641	0.351714	hydrolase beta-lactamase-like
fhs	CD630_07180	fhs	YP_001087195.1	0	-0.0323326	0.276352	0	0.333328	0.296883	2.34e-05	0.126539	0.278708	formate--tetrahydrofolate ligase
rplA	CD630_00620	rplA	YP_001086526.1	0	0.206167	0.342072	0	0.128549	0.36952	2.34e-05	0.12683	0.282055	50S ribosomal protein L1
CD630_07780	CD630_07780	-	YP_001087255.1	0	-0.111215	0.634671	0	0.250207	0.852876	2.34e-05	0.126847	0.613285	hypothetical protein CD630_07780
accA	CD630_19360	accA	YP_001088442.1	0	0.361588	0.307282	0	-0.0796092	0.364439	2.34e-05	0.126944	0.247405	acetyl-coenzyme A carboxylase carboxyl transferase subunit alpha
CD630_24291	CD630_24291	-	YP_001088942.1	0	-0.381492	0.904654	0	0.952189	1.16913	2.34e-05	0.127109	0.756584	flavodoxin/ferredoxin oxidoreductase subunit delta
polC	CD630_23940	polC	YP_001088906.1	0	-0.357537	0.556279	0	1.23008	1.04281	2.34e-05	0.127354	0.693492	DNA polymerase III subunit epsilon
CD630_31020	CD630_31020	-	YP_001089616.1	0	-0.303151	0.855715	0	0.745494	1.06939	2.34e-05	0.12738	0.693933	peptidase
glmM	CD630_01190	glmM	YP_001086588.2	0	0.113963	0.255962	0	-0.0545682	0.30625	2.34e-05	0.127914	0.276708	phosphoglucosamine mutase
CD630_21490	CD630_21490	-	YP_001088662.1	0	-0.0470125	0.307659	0	0.119106	0.406376	2.34e-05	0.12794	0.403645	vancomycin resistance protein
nrdR	CD630_26400	nrdR	YP_001089151.1	0	0.125765	0.652676	0	-0.878985	0.949334	2.34e-05	0.127972	0.644555	NrdR family transcriptional regulator
CD630_19030	CD630_19030	-	YP_001088410.1	0	-0.181458	0.578481	0	-0.287413	1.08809	2.34e-05	0.128238	0.731726	lipoprotein signal peptidase
nudF	CD630_12200	nudF	YP_001087713.1	0	-0.00481223	0.313982	0	0.240351	0.395178	2.34e-05	0.128401	0.240046	NUDIX family hydrolase
CD630_19050	CD630_19050	-	YP_001088412.1	0	0.0297633	0.441318	0	-0.813756	0.705078	2.34e-05	0.12897	0.566294	site-specific recombinase
CD630_15460	CD630_15460	-	YP_001088047.1	0	-0.122286	0.321321	0	0.00818066	0.851213	2.34e-05	0.129031	0.846846	channel-forming hemolysin
CD630_30940	CD630_30940	-	YP_001089608.1	0	0.0667168	0.884278	0	-0.0391901	1.11093	2.34e-05	0.130037	0.697063	sigma-54 dependent transcriptional regulator
metG	CD630_35400	metG	YP_001090061.1	0	0.268798	0.430597	0	-0.241754	0.50233	2.34e-05	0.131044	0.359877	methionine--tRNA ligase
rplQ	CD630_00990	rplQ	YP_001086567.1	0	0.334995	0.375901	0	0.0561245	0.41415	2.34e-05	0.131172	0.31721	50S ribosomal protein L17
CD630_06940	CD630_06940	-	YP_001087170.1	0	-0.1811	0.640732	0	-0.336512	1.20638	2.34e-05	0.131213	0.874086	TetR family transcriptional regulator
CD630_03620	CD630_03620	-	YP_001086829.2	0	-0.197757	0.81284	0	0.598149	1.02611	2.34e-05	0.131673	0.664498	two-component response regulator
CD630_12080	CD630_12080	-	YP_001087701.1	0	0.660493	0.346005	0	-0.0207014	0.378876	2.34e-05	0.131743	0.35556	RNA-binding S4-domain-containing protein
tRNA-Gly_4	NA	-	NA	0	-0.74557	1.36809	0	0	1.82	2.34e-05	0.131892	1.35544	NA
purA	CD630_36550	purA	YP_001090179.1	0	0.241803	0.320609	0	-0.152607	0.379795	2.34e-05	0.132541	0.257279	adenylosuccinate synthetase
CD630_00450	CD630_00450	-	YP_001086508.1	0	0.586741	0.431984	0	-0.406755	0.518966	2.34e-05	0.133122	0.347375	sugar-phosphate aldolase
bioB_1	CD630_02970	bioB	YP_001086766.1	0	-0.227957	0.64159	0	0.488926	1.05086	2.34e-05	0.133632	0.670506	biotin synthase
CD630_18670	CD630_18670	-	YP_001088375.1	0	-0.0246548	0.280131	0	0.203535	0.382678	2.34e-05	0.133798	0.296614	conjugative transposon protein
CD630_08390	CD630_08390	-	YP_001087316.1	0	-0.136409	0.746613	0	0.150301	1.24816	2.34e-05	0.133814	1.00868	membrane protein
CD630_32120	CD630_32120	-	YP_001089728.1	0	-0.0103041	0.447409	0	-0.252219	0.70986	2.34e-05	0.134027	0.609015	hypothetical protein CD630_32120
CD630_03110	CD630_03110	-	YP_001086780.1	0	0.0576555	0.347741	0	-0.46763	0.415895	2.34e-05	0.134313	0.624716	hypothetical protein CD630_03110
CD630_22050	CD630_22050	-	YP_001088719.1	0	-0.0873642	0.298055	0	0.677753	0.829716	2.34e-05	0.135039	0.896921	membrane protein
CD630_21910	CD630_21910	-	YP_001088704.1	0	-0.113337	0.564302	0	-0.318716	1.02916	2.34e-05	0.135151	0.744292	phosphoesterase
CD630_08480	CD630_08480	-	YP_001087325.1	0	-0.21839	0.896815	0	0.236987	1.35376	2.34e-05	0.13544	0.84623	hypothetical protein CD630_08480
CD630_02070	CD630_02070	-	YP_001086675.1	0	0.489417	0.401602	0	0.104008	0.450183	2.34e-05	0.135609	0.382531	PTS system fructose-like transporter subunit IIC
CD630_18781	CD630_18781	-	NA	0	0.275413	0.317027	0	0.156755	0.366543	2.34e-05	0.135967	0.269954	NA
CD630_20660	CD630_20660	-	YP_001088580.1	0	-0.17744	0.417124	0	0.0742976	1.08101	2.34e-05	0.136949	0.869103	integrase
CD630_19970	CD630_19970	-	YP_001088505.1	0	-0.293879	0.434976	0	0.502613	0.469674	2.34e-05	0.137339	0.436096	proline iminopeptidae
CD630_30160	CD630_30160	-	YP_001089533.1	0	-0.268755	0.759657	0	1.21444	1.35736	2.34e-05	0.137452	0.923928	PTS operon transcription antiterminator
asnB_2	CD630_16320	asnB	YP_001088133.1	0	-0.0212994	0.472011	0	-0.492906	0.714357	2.34e-05	0.137537	0.628961	asparagine synthetase
CD630_28320	CD630_28320	-	YP_001089345.1	0	-0.12004	0.370474	0	0.0952333	0.779697	2.34e-05	0.137718	0.851712	cation efflux protein
asnC	CD630_22450	asnC	YP_001088759.1	0	0.197994	0.356316	0	-0.130511	0.417821	2.34e-05	0.138127	0.320339	asparagine--tRNA ligase
CD630_18120	CD630_18120	-	NA	0	-0.230419	1.18875	0	0.111304	1.64175	2.34e-05	0.138269	1.20491	NA
ppnK	CD630_10490	ppnK	YP_001087530.1	0	-0.132527	0.356467	0	0.00773692	0.561448	2.34e-05	0.138286	0.565365	inorganic polyphosphate/ATP-NAD kinase
CD630_18660	CD630_18660	-	YP_001088374.1	0	0.0162027	0.272768	0	0.112272	0.353185	2.34e-05	0.138624	0.301004	conjugative transposon protein
CD630_08110	CD630_08110	-	YP_001087288.1	0	-0.01738	0.25037	0	0.223208	0.320267	2.34e-05	0.138682	0.401095	signaling protein
CD630_23080	CD630_23080	-	YP_001088823.1	0	-0.597073	1.05193	0	2.19146	1.59108	2.34e-05	0.138705	1.10957	HTH-type transcriptional regulator
bioB_2	CD630_21550	bioB	YP_001088668.2	0	-0.0873768	0.35863	0	0.409498	0.389944	2.34e-05	0.138806	0.292966	biotin synthase
CD630_32690	CD630_32690	-	YP_001089785.1	0	-0.0249162	0.342551	0	0.128445	0.447888	2.34e-05	0.139663	0.387077	oligoendopeptidase F
gluD	CD630_01790	gluD	YP_001086649.1	0	0.0375277	0.259652	0	0.264532	0.275193	2.34e-05	0.140097	0.19877	NAD-specific glutamate dehydrogenase
CD630_23140	CD630_23140	-	YP_001088829.1	0	-0.192828	0.818661	0	-0.198164	1.36907	2.34e-05	0.140113	0.917456	hypothetical protein CD630_23140
brnQ	CD630_27020	brnQ	YP_001089213.1	0	0.0258635	0.338113	0	0.33588	0.37871	2.34e-05	0.140453	0.277446	branched-chain amino acid transport system II carrier protein
CD630_27940	CD630_27940	-	YP_001089307.1	0	-0.00938648	0.316256	0	0.119034	0.421584	2.34e-05	0.14117	0.327893	cell wall binding protein
mnmG	CD630_36750	mnmG	YP_001090199.1	0	0.272804	0.318571	0	0.0742008	0.373611	2.34e-05	0.141173	0.244703	tRNA uridine 5-carboxymethylaminomethyl modification protein GidA
folD	CD630_07200	folD	YP_001087197.2	0	0.267442	0.299534	0	0.208547	0.333985	2.34e-05	0.141417	0.314342	bifunctional 5,10-methylene-tetrahydrofolate dehydrogenase/5,10-methenyl-tetrahydrofolate cyclohydrolase FolD
CD630_24800	CD630_24800	-	YP_001088994.1	0	0.47764	0.398889	0	-0.424553	0.460635	2.34e-05	0.141418	0.328369	hydrolase
CD630_24870	CD630_24870	-	YP_001089001.1	0	0.230687	0.538889	0	0.172907	0.631341	2.34e-05	0.1416	0.420677	PTS system fructose-like transporter subunit IIB
rluB	CD630_20500	rluB	YP_001088564.1	0	0.378325	0.659766	0	-0.0676846	0.778444	2.34e-05	0.142094	0.506389	pseudouridine synthase
CD630_16710	CD630_16710	-	YP_001088173.1	0	-0.514859	0.859632	0	2.09147	1.47564	2.34e-05	0.143082	1.02458	two-component response regulator
CD630_26270	CD630_26270	-	YP_001089138.1	0	-0.148977	0.607981	0	0.230931	0.998656	2.34e-05	0.143187	0.653827	hypothetical protein CD630_26270
CD630_34010	CD630_34010	-	YP_001089921.1	0	0.0383578	0.442367	0	-0.178079	0.602517	2.34e-05	0.143707	0.467917	phosphoesterase
CD630_36080	CD630_36080	-	YP_001090133.1	0	0.0261603	0.347075	0	0.17948	0.426024	2.34e-05	0.143918	0.270285	ABC transporter ATP-binding protein
CD630_34780	CD630_34780	-	YP_001089998.1	0	0.133763	0.727053	0	0.20221	0.86783	2.34e-05	0.144126	0.566365	hypothetical protein CD630_34780
add	CD630_17470	add	YP_001088251.1	0	0.186313	0.858939	0	-0.278112	1.06347	2.34e-05	0.144127	0.697358	adenosine deaminase
thyX	CD630_00540	thyX	YP_001086517.1	0	0.195295	0.373742	0	0.0999905	0.454404	2.34e-05	0.144405	0.27959	FAD-dependent thymidylate synthase
purD	CD630_02240	purD	YP_001086692.1	0	0.619638	0.405796	0	-0.236116	0.46464	2.34e-05	0.144484	0.33244	phosphoribosylamine--glycine ligase
rplS	CD630_12570	rplS	YP_001087751.1	0	0.353151	0.444555	0	-0.231641	0.493081	2.34e-05	0.144557	0.351764	50S ribosomal protein L19
CD630_02740	CD630_02740	-	YP_001086743.1	0	0.0840966	0.391334	0	0.436914	0.441361	2.34e-05	0.145261	0.356419	iron-containing alcohol dehydrogenase
CD630_25190	CD630_25190	-	YP_001089033.1	0	-0.239046	0.517636	0	0.78448	0.810233	2.34e-05	0.146141	0.62586	integrase
CD630_14480	CD630_14480	-	YP_001087949.1	0	-0.146735	0.457296	0	0.131579	0.852101	2.34e-05	0.1462	0.763445	hypothetical protein CD630_14480
folC	CD630_32530	folC	YP_001089769.1	0	-0.140691	0.431806	0	0.613055	0.577837	2.34e-05	0.146277	0.531074	folylpolyglutamate synthase
whiA	CD630_33970	whiA	YP_001089917.1	0	0.380303	0.402516	0	-0.347637	0.476904	2.34e-05	0.146479	0.304425	sporulation transcriptional regulator whiA
CD630_17920	CD630_17920	-	YP_001088298.1	0	-0.0282614	0.341984	0	0.321627	0.467927	2.34e-05	0.146541	0.551154	L-threonine 3-dehydrogenase
CD630_27100	CD630_27100	-	YP_001089221.1	0	0.488567	1.20587	0	0.493207	0.809019	2.34e-05	0.14668	1.12877	sugar phosphate epimerase/isomerase
CD630_17280	CD630_17280	-	YP_001088231.1	0	-0.337976	0.574199	0	1.98213	1.36904	2.34e-05	0.14674	1.02623	hypothetical protein CD630_17280
CD630_19790	CD630_19790	-	YP_001088485.1	0	0.0291841	0.239202	0	0.00837622	0.314731	2.34e-05	0.146889	0.303588	ABC transporter substrate-binding protein
rplP	CD630_00800	rplP	YP_001086544.1	0	0.462211	0.392524	0	0.255025	0.414757	2.34e-05	0.146924	0.599264	50S ribosomal protein L16
CD630_22660	CD630_22660	-	YP_001088780.1	0	0.0968884	0.353615	0	-0.37244	0.510084	2.34e-05	0.147499	0.423422	oxidoreductase
CD630_14000	CD630_14000	-	YP_001087899.1	0	-0.0573365	0.374318	0	-0.228034	0.5444	2.34e-05	0.147647	0.522966	hypothetical protein CD630_14000
rnfB	CD630_11420	rnfB	YP_001087633.1	0	0.181321	0.330474	0	0.247818	0.357037	2.34e-05	0.147807	0.342714	electron transport complex protein RnfB
CD630_36170	CD630_36170	-	YP_001090140.1	0	-0.111842	0.533994	0	0.277216	0.813368	2.34e-05	0.147959	0.580421	hypothetical protein CD630_36170
CD630_36210	CD630_36210	-	YP_001090144.1	0	0.281215	0.534438	0	-0.55652	0.720135	2.34e-05	0.147977	0.462656	hypothetical protein CD630_36210
CD630_22070	CD630_22070	-	YP_001088721.1	0	-0.184846	0.537047	0	0.129867	0.957662	2.34e-05	0.149358	0.737418	flavodoxin
tRNA-Asp_2	NA	-	NA	0	0.888049	1.12119	0	0.139896	1.16077	2.34e-05	0.149913	0.916117	NA
tRNA-Leu_8	NA	-	NA	0	-0.181435	0.610099	0	0.881859	1.44518	2.34e-05	0.150164	1.13314	NA
CD630_06080	CD630_06080	-	YP_001087083.2	0	-0.0738218	0.405873	0	-0.406603	0.693845	2.34e-05	0.150434	0.568842	hypothetical protein CD630_06080
CD630_08930	CD630_08930	-	YP_001087367.2	0	0.0951918	0.268469	0	0.0605973	0.347075	2.34e-05	0.150779	0.225601	iron-dependent hydrogenase
pmi	CD630_24910	pmi	YP_001089005.1	0	-0.112794	0.466315	0	-0.069246	0.891661	2.34e-05	0.15078	0.868179	mannose-6-phosphate isomerase
CD630_08640	CD630_08640	-	YP_001087338.1	0	-0.0309288	0.499075	0	-0.0564375	0.718218	2.34e-05	0.150806	0.704158	maltose-6\'-phosphate glucosidase
tsf	CD630_21390	tsf	YP_001088653.1	0	0.204668	0.3211	0	-0.0366498	0.36296	2.34e-05	0.151318	0.268666	elongation factor Ts
CD630_00070	CD630_00070	-	YP_001086470.1	0	-0.0408089	0.666411	0	0.169597	0.909302	2.34e-05	0.151408	0.550379	spore protein
CD630_30620	CD630_30620	-	YP_001089576.1	0	-0.244898	0.544623	0	0.925407	1.26109	2.34e-05	0.152666	0.914993	RpiR family transcriptional regulator
CD630_36700	CD630_36700	-	YP_001090195.1	0	0.0801737	0.421342	0	0.0954144	0.504105	2.34e-05	0.152899	0.346301	cysteine desulfurase
CD630_27180	CD630_27180	-	YP_001089230.1	0	-0.646245	1.27209	0	0	1.75345	2.34e-05	0.153507	1.32545	peptidase C60B
CD630_30310	CD630_30310	-	YP_001089546.1	0	-0.0504858	0.310814	0	0.315255	0.407081	2.34e-05	0.153549	0.523	PTS operon transcription antiterminator
CD630_27980	CD630_27980	-	YP_001089311.2	0	0.205349	0.359775	0	-0.281604	0.457189	2.34e-05	0.153847	0.331461	cell wall binding protein
CD630_28730	CD630_28730	-	YP_001089386.1	0	-0.159612	0.354795	0	0.775504	0.631241	2.34e-05	0.154149	0.662838	signaling protein
CD630_15850	CD630_15850	-	YP_001088086.1	0	0.426635	1.25997	0	0.114629	1.34051	2.34e-05	0.154201	0.94253	N-acetylglucosamine kinase NAGK-like
CD630_27740	CD630_27740	-	YP_001089287.1	0	-0.0358225	0.503137	0	-0.521641	0.824406	2.34e-05	0.155141	0.760942	family 2 glycosyl transferase
CD630_28430	CD630_28430	-	YP_001089356.1	0	0.0952108	0.321248	0	0.110052	0.396247	2.34e-05	0.155195	0.244875	zinc-binding dehydrogenase
CD630_32050	CD630_32050	-	YP_001089721.1	0	-0.119596	0.332443	0	0.472139	0.434897	2.34e-05	0.155317	0.318883	nitroreductase
hemB	CD630_34190	hemB	YP_001089939.2	0	-0.0392144	0.248911	0	0.379182	0.309787	2.34e-05	0.155337	0.239458	delta-aminolevulinic acid dehydratase
atpB_2	CD630_34740	atpB	YP_001089994.1	0	0.0103921	0.315228	0	-0.111096	0.436077	2.34e-05	0.155347	0.45511	ATP synthase subunit A
CD630_05690	CD630_05690	-	YP_001087044.1	0	0.0743332	0.725567	0	0.0196774	0.93653	2.34e-05	0.155493	0.594622	lipoprotein
CD630_06290	CD630_06290	-	YP_001087104.1	0	-0.0893668	0.363805	0	0.2976	0.479964	2.34e-05	0.155666	0.414914	Crp family transcriptional regulator
CD630_03290	CD630_03290	-	YP_001086798.1	0	0.211346	0.408404	0	-0.0596543	0.507618	2.34e-05	0.15571	0.303773	aminopeptidase 2
CD630_34400	CD630_34400	-	YP_001089960.1	0	-0.145085	0.466436	0	0.526641	1.00693	2.34e-05	0.155845	0.869247	glycoside hydrolase-type carbohydrate-binding protein
tRNA-Thr_3	NA	-	NA	0	-0.580494	1.05652	0	0	1.60838	2.34e-05	0.156021	1.15991	NA
modA	CD630_08690	modA	YP_001087343.1	0	-0.243621	0.531124	0	1.08889	0.892772	2.34e-05	0.15669	0.633923	molybdenum-specific ABC transporter substrate-binding protein
CD630_04160	CD630_04160	-	YP_001086883.1	0	-0.843888	1.72212	0	1.71292	1.82712	2.34e-05	0.156691	1.35759	conjugative transposon protein
nusB	CD630_12010	nusB	YP_001087694.1	0	-0.19026	0.543825	0	0.060806	1.13834	2.34e-05	0.156713	0.832514	N utilization substance protein B
cdu2	CD630_06570	cdu2	YP_001087132.1	0	0.240414	0.686441	0	-0.373031	0.918865	2.34e-05	0.156738	0.585547	Na(+)/H(+) antiporter
CD630_35780	CD630_35780	-	YP_001090102.1	0	-0.088441	0.405153	0	0.294569	0.585539	2.34e-05	0.15728	0.536047	resolvase
CD630_35060	CD630_35060	-	YP_001090027.1	0	0.160263	0.546827	0	-0.268177	0.738609	2.34e-05	0.157576	0.458244	hypothetical protein CD630_35060
asd	CD630_32240	asd	YP_001089741.1	0	0.155974	0.254267	0	-0.0958928	0.323058	2.34e-05	0.158078	0.253337	aspartate-semialdehyde dehydrogenase
cbiN	CD630_03250	cbiN	YP_001086794.1	0	0.0105277	0.454901	0	0.334969	0.561722	2.34e-05	0.158078	0.345655	cobalt ABC transporter substrate-binding protein CbiN
CD630_07250	CD630_07250	-	YP_001087202.1	0	0.00648338	0.235803	0	0.384768	0.263954	2.34e-05	0.158142	0.202796	bifunctional carbon monoxide dehydrogenase/synthase complex subunit delta
CD630_14030	CD630_14030	-	YP_001087902.1	0	0.22376	0.428427	0	-0.581824	0.544546	2.34e-05	0.158465	0.471234	synthetase
rpsI	CD630_01050	rpsI	YP_001086573.1	0	0.134518	0.526987	0	-0.00570654	0.583162	2.34e-05	0.158635	0.451808	30S ribosomal protein S9
CD630_25960	CD630_25960	-	YP_001089113.1	0	-0.154581	0.545394	0	0.713309	0.821129	2.34e-05	0.158758	0.684461	pseudouridylate synthase
CD630_13980	CD630_13980	-	YP_001087897.1	0	0.0603025	0.546725	0	-0.187963	0.751557	2.34e-05	0.159161	0.563322	peptidase
CD630_11040	CD630_11040	-	YP_001087589.1	0	-0.173954	0.355995	0	0.409743	0.487457	2.34e-05	0.159345	0.408724	conjugative transposon protein
CD630_27000	CD630_27000	-	YP_001089211.1	0	-0.189675	0.481694	0	-0.154544	0.943617	2.34e-05	0.159377	0.734841	sigma-54 dependent transcriptional regulator
CD630_14100	CD630_14100	-	YP_001087910.1	0	0.14181	0.565735	0	-0.901163	0.793626	2.34e-05	0.15968	0.626662	HAD superfamily hydrolase
CD630_27290	CD630_27290	-	YP_001089241.1	0	-0.165838	0.293517	0	0.572626	0.381619	2.34e-05	0.159862	0.326276	regulator of the sigma(E) factor
CD630_10450	CD630_10450	-	YP_001087526.1	0	-0.407382	0.629038	0	0.865596	1.05114	2.34e-05	0.160156	0.717806	sporulation integral membrane protein
coaD	CD630_25580	coaD	YP_001089073.1	0	-0.0243949	0.530766	0	0.16172	0.688976	2.34e-05	0.160331	0.456274	phosphopantetheine adenylyltransferase
CD630_08290	CD630_08290	-	YP_001087306.1	0	-0.0593675	0.423054	0	-0.0323059	0.741765	2.34e-05	0.160409	0.661114	metallo-beta-lactamase superfamily protein
CD630_09840	CD630_09840	-	YP_001087465.2	0	0.0631863	0.509428	0	-0.194241	0.706378	2.34e-05	0.161083	0.466661	membrane protein
CD630_09100	CD630_09100	-	YP_001087384.1	0	-0.0462513	0.333162	0	-0.0227219	0.612124	2.34e-05	0.161224	0.726558	hypothetical protein CD630_09100
eutS	CD630_19080	eutS	YP_001088415.1	0	-0.0531146	0.395138	0	-0.241336	0.584168	2.34e-05	0.161281	0.592246	ethanolamine carboxysome structural protein EutS
kdpD	CD630_18290	kdpD	YP_001088334.1	0	-0.0295433	0.401039	0	0.206352	0.536313	2.34e-05	0.161403	0.400203	two-component sensor histidine kinase KdpD
fbp	CD630_11910	fbp	YP_001087684.1	0	0.0096581	0.254815	0	0.300658	0.316523	2.34e-05	0.161598	0.285805	fructose-1,6-bisphosphatase
hslO	CD630_32190	hslO	YP_001089735.1	0	-0.0763435	0.423702	0	0.529523	0.500488	2.34e-05	0.161642	0.349683	Hsp33-like chaperonin
CD630_21740	CD630_21740	-	YP_001088687.1	0	-0.0711359	0.929903	0	0.0963073	1.25141	2.34e-05	0.162138	0.834915	cystine/aminoacid family ABC transporter substrate-binding protein
CD630_19903	CD630_19903	-	YP_006589386.1	0	-0.180524	0.509019	0	0.626251	1.29592	2.34e-05	0.162258	1.00086	hypothetical protein CD630_19903
CD630_20280	CD630_20280	-	YP_001088542.1	0	0.0996714	0.422459	0	-0.476918	0.611418	2.34e-05	0.162383	0.516059	aspartate racemase RacX
ansB	CD630_25160	ansB	YP_001089029.1	0	0.00115541	0.47253	0	0.340662	0.572611	2.34e-05	0.162977	0.486926	L-asparaginase
CD630_11430	CD630_11430	-	YP_001087635.1	0	0.000826103	0.311019	0	0.313876	0.381425	2.34e-05	0.162981	0.326472	Maf-like protein
ileS	CD630_26180	ileS	YP_001089129.1	0	0.267908	0.278668	0	-0.0986956	0.312812	2.34e-05	0.163104	0.24431	isoleucine--tRNA ligase
proS_1	CD630_00490	proS	YP_001086512.1	0	0.363691	0.33568	0	0.00122812	0.387521	2.34e-05	0.163682	0.2525	proline--tRNA ligase
spoVFB	CD630_29670	spoVFB	YP_001089485.1	0	0.036028	0.273423	0	-0.163704	0.369839	2.34e-05	0.163732	0.579719	dipicolinate synthase subunit B
coaBC	CD630_25870	coaBC	YP_001089103.1	0	0.300509	0.286597	0	-0.152597	0.345723	2.34e-05	0.164239	0.206949	coenzyme A biosynthesis bifunctional phosphopantothenoylcysteine synthetase/decarboxylase
CD630_25440	CD630_25440	-	YP_001089058.1	0	-0.139451	0.5887	0	-0.00605557	1.07702	2.34e-05	0.164296	0.742999	hypothetical protein CD630_25440
pstA	CD630_32620	pstA	YP_001089778.1	0	-0.750849	1.45022	0	1.14819	1.57338	2.34e-05	0.164459	1.13539	phosphate ABC transporter permease PstA
[truncated: 1,621 more rows]
