# Supplementary material for: Oxidative ornithine metabolism supports non-inflammatory C. difficile colonization
Source: Nat Metab. 2022 Jan 6;4(1):19–28. doi: 10.1038/s42255-021-00506-4 (PMC8803604; doi:10.1038/s42255-021-00506-4)
Supplement: Supplementary file 4 — Differential expression analysis of R20291 WT versus R20291 Tox− in the presence of DC1; DESeq2 Wald test, Benjamini–Hochberg FDR correction. [file 42255_2021_506_MOESM4_ESM.xlsx]

## Sheet: Sheet 1
Differential expression analysis of R20291 WT vs R20291 Tox- in the presence of Defined Community 1.
locus_tag	gene_ID	protein_ID	log10 adjusted P-value WT / Tox-	WT / Tox- log2-fold change	WT / Tox- log2-fold change st error	gene_description
CDR20291_2567	bdhA	CBE05990.1	40.7361	-5.6636	0.402599	D-beta-hydroxybutyrate dehydrogenase
CDR20291_2566	ctfB	CBE05988.1	32.6095	-6.8315	0.542795	butyrate--acetoacetate CoA-transferase subunit B
CDR20291_1773	CDR20291_1773	CBE04582.1	28.048	-12.7596	1.09166	putative uncharacterized protein
CDR20291_2564	thlA2	CBE05985.1	23.4397	-5.67442	0.528695	putative acetyl-CoA acetyltransferase
CDR20291_2565	ctfA	CBE05986.1	21.9959	-5.96657	0.573342	butyrate--acetoacetate CoA-transferase subunit A
CDR20291_3043	tdcF	CBE06814.1	19.2914	-2.83881	0.290192	putative regulatory endoribonuclease
CDR20291_2568	CDR20291_2568	CBE05992.1	17.8329	-5.46285	0.580333	putative permease
CDR20291_3136	CDR20291_3136	CBE06984.1	17.6327	-2.15732	0.230614	putative phosphosugar isomerase
CDR20291_3138	CDR20291_3138	CBE06987.1	13.6467	-1.91931	0.230973	PTS system, IIc component
CDR20291_2313	acp	CBE05538.1	12.9839	-4.48532	0.553649	sodium/proton-dependent alanine carrier protein
CDR20291_2312	CDR20291_2312	CBE05536.1	11.5662	-3.36438	0.438107	putative peptidase
CDR20291_0386	CDR20291_0386	CBE02134.1	11.2312	-5.682	0.75031	conserved hypothetical protein
CDR20291_0391	CDR20291_0391	CBE02143.1	11.0317	-5.16921	0.688653	putative amino acid racemase
CDR20291_2590	brnQ	CBE06031.1	10.5284	-2.70274	0.368209	putative branched-chain amino acid transport system carrier protein
CDR20291_1255	ddl	CBE03671.1	9.56073	-2.55568	0.364441	D-alanine--D-alanine ligase B
CDR20291_3139	CDR20291_3139	CBE06989.1	9.19433	-2.42337	0.351812	PTS system, IIa component
CDR20291_0474	CDR20291_0474	CBE02291.1	9.09312	-2.68484	0.392523	putative exported protein
CDR20291_0159	CDR20291_0159	CBE01738.1	8.19559	-2.2079	0.337985	putative lantibiotic ABC transporter, ATP-binding protein
CDR20291_3137	CDR20291_3137	CBE06986.1	7.91197	-1.52533	0.237248	PTS system, IId component
CDR20291_3140	CDR20291_3140	CBE06991.1	7.63317	-1.62424	0.256748	PTS system, IIb component
CDR20291_0390	CDR20291_0390	CBE02141.1	7.547	-4.79054	0.761509	putative component of D-ornithine aminomutase
CDR20291_1502	CDR20291_1502	CBE04109.1	7.40734	-2.24608	0.360422	ABC transporter, ATP-binding protein
CDR20291_0515	CDR20291_0515	CBE02361.1	7.21559	-2.0036	0.325368	hypothetical protein
CDR20291_0256	fliK	CBE01903.1	7.16741	-2.16354	0.352829	putative flagellar hook-length control protein
CDR20291_0388	oraS	CBE02138.1	6.84089	-4.68059	0.781182	D-ornithine aminomutase S component
CDR20291_2318	CDR20291_2318	CBE05547.1	6.84089	-3.65464	0.609824	putative oxidoreductase subunit
CDR20291_2866	CDR20291_2866	CBE06502.1	6.74398	-1.45157	0.243895	transcription antiterminator
CDR20291_0161	CDR20291_0161	CBE01741.1	6.6759	-2.54941	0.430476	hypothetical protein
CDR20291_0392	CDR20291_0392	CBE02145.1	6.45862	-4.54186	0.778728	Na+/H+ antiporter
CDR20291_3010	CDR20291_3010	CBE06754.1	6.45129	-1.45573	0.249862	phage-related protein
CDR20291_0511	CDR20291_0511	CBE02354.1	6.40768	-3.70186	0.637594	conserved hypothetical protein
CDR20291_2083	CDR20291_2083	CBE05130.1	6.38454	-2.4896	0.429706	probable amino-acid ABC transporter, substrate-binding protein
CDR20291_0512	CDR20291_0512	CBE02356.1	6.34953	-4.7636	0.825052	hypothetical protein
CDR20291_2317	CDR20291_2317	CBE05545.1	6.34953	-4.04615	0.700455	butyrate kinase
CDR20291_2319	CDR20291_2319	CBE05548.1	6.314	-3.254	0.565555	putative oxidoreductase subunit
CDR20291_2352	glcK	CBE05607.1	6.314	-1.60909	0.279622	glucokinase
CDR20291_2719	CDR20291_2719	CBE06264.1	6.20469	-3.86229	0.677014	putative aromatic amino acid aminotransferase
CDR20291_0162	CDR20291_0162	CBE01743.1	6.19536	-3.3269	0.58394	hypothetical protein
CDR20291_2705	CDR20291_2705	CBE06240.1	5.89628	-4.98262	0.893943	conserved hypothetical protein
CDR20291_1514	CDR20291_1514	CBE04129.1	5.77155	-1.78395	0.323381	putative signaling protein
CDR20291_0389	oraE	CBE02140.1	5.66957	-4.39857	0.804423	D-ornithine aminomutase E component
CDR20291_2843	CDR20291_2843	CBE06463.1	5.61465	-2.2384	0.411437	conserved hypothetical protein
CDR20291_0387	CDR20291_0387	CBE02136.1	5.55886	-4.60181	0.850309	putative pyridoxal-phosphate dependent enzyme
CDR20291_2316	CDR20291_2316	CBE05543.1	5.43876	-3.64979	0.680982	phosphate butyryltransferase
CDR20291_2320	CDR20291_2320	CBE05550.1	5.38188	-3.11198	0.583578	putative oxidoreductase subunit
CDR20291_0385	CDR20291_0385	CBE02133.1	5.2653	-4.4103	0.835394	putative oxidoreductase
CDR20291_2315	CDR20291_2315	CBE05541.1	5.25003	-3.95907	0.751849	putative aminotransferase
CDR20291_2151	CDR20291_2151	CBE05247.1	5.25003	-3.85835	0.732766	putative exported protein
CDR20291_0603	CDR20291_0603	CBE02516.1	5.21953	-2.05943	0.392263	amidohydrolase 3
CDR20291_0160	CDR20291_0160	CBE01740.1	5.11001	-1.98524	0.38187	Radical SAM-family protein
CDR20291_0525	CDR20291_0525	CBE02379.1	5.0289	-2.99347	0.580219	putative plasmid-related protein
CDR20291_0513	hypothetical protein	CBE02358.1	5.01917	-2.01512	0.391079	hypothetical protein
CDR20291_0231	CDR20291_0231	CBE01859.1	5.00187	-3.65692	0.711051	putative flagellar biosynthesis protein
CDR20291_2082	CDR20291_2082	CBE05129.1	4.98697	-2.48968	0.484914	probable amino-acid ABC transporter, permease protein
CDR20291_3040	dpaL2	CBE06809.1	4.98404	-1.77552	0.346053	diaminopropionate ammonia-lyase
CDR20291_1640	gltC	CBE04350.1	4.97722	-3.14748	0.61407	sodium/glutamate symporter
CDR20291_1031	spoIIIAB	CBE03270.1	4.92661	-4.39162	0.861225	stage III sporulation protein AB
CDR20291_2289	CDR20291_2289	CBE05494.1	4.83443	-3.9537	0.782191	hypothetical protein
CDR20291_0237	fliS2	CBE01870.1	4.7482	-2.85604	0.570032	flagellar protein
CDR20291_3083	dapA1	CBE06887.1	4.69959	-1.13881	0.228464	dihydrodipicolinate synthase
CDR20291_2261	CDR20291_2261	CBE05444.1	4.57267	-3.14248	0.638491	hypothetical protein
CDR20291_2337	CDR20291_2337	CBE05580.1	4.55067	-4.90692	0.99941	probale sensory protein
CDR20291_3497	CDR20291_3497	CBE07632.1	4.52284	-2.09701	0.428717	hypothetical protein
CDR20291_1419	CDR20291_1419	CBE03962.1	4.52238	-2.65081	0.542537	putative uncharacterized protein
CDR20291_0734	CDR20291_0734	CBE02742.1	4.52238	-2.1001	0.429869	putative acyl-CoA dehydrogenase
CDR20291_0731	crt1	CBE02737.1	4.41588	-3.95814	0.818956	3-hydroxybutyryl-CoA dehydratase (crotonase)
CDR20291_2675	CDR20291_2675	CBE06185.1	4.37981	-1.39312	0.289344	cell surface protein
CDR20291_1817	CDR20291_1817	CBE04658.1	4.31654	-2.69438	0.564093	hypothetical protein
CDR20291_0339	adhE	CBE02049.1	4.31654	-2.32446	0.486594	aldehyde-alcohol dehydrogenase
CDR20291_0230	flgM	CBE01857.1	4.29093	-2.11007	0.44364	negative regulator of flagellin synthesis (anti-sigma-d factor)
CDR20291_1864	CDR20291_1864	CBE04743.1	4.26966	-2.81075	0.592455	hypothetical protein
CDR20291_1818	CDR20291_1818	CBE04660.1	4.2654	-1.94258	0.409777	putative phage-related cell wall hydrolase (endolysin)
CDR20291_3493	CDR20291_3493	CBE07625.1	4.2593	-1.59294	0.336344	hypothetical protein
CDR20291_2642	CDR20291_2642	CBE06126.1	4.22533	-3.13148	0.663897	hypothetical protein
CDR20291_2081	CDR20291_2081	CBE05127.1	4.22371	-2.03721	0.432124	probable amino-acid ABC transporter, permease protein
CDR20291_0228	CDR20291_0228	CBE01854.1	4.19803	-2.14634	0.4566	conserved hypothetical protein
CDR20291_2698	CDR20291_2698	CBE06227.1	4.18518	-5.39715	1.15043	conserved hypothetical protein
CDR20291_3300	CDR20291_3300	CBE07279.1	4.1492	-1.77775	0.380445	putative lipoprotein
CDR20291_3088	CDR20291_3088	CBE06896.1	4.13409	-1.49308	0.320123	putative membrane protein
CDR20291_0232	flgK	CBE01861.1	4.12697	-1.68172	0.361074	putative flagellar hook-associated protein
CDR20291_0920	CDR20291_0920	CBE03070.1	4.11577	-4.29908	0.92471	conserved hypothetical protein
CDR20291_2831	CDR20291_2831	CBE06442.1	4.11105	-2.27732	0.49024	hypothetical protein
CDR20291_1495	CDR20291_1495	CBE04096.1	4.08378	-2.90215	0.626913	hypothetical protein
CDR20291_0274	fliM	CBE01935.1	4.06349	-2.31496	0.501771	putative flagellar motor switch protein
CDR20291_2623	mleN	CBE06092.1	4.04841	-2.04377	0.443827	putative malate-2H(+)/Na(+)-lactate antiporter
CDR20291_3297	CDR20291_3297	CBE07274.1	4.03103	-1.28199	0.279081	putative regulator of cell growth
CDR20291_1160	CDR20291_1160	CBE03502.1	3.90083	-2.2512	0.497521	putative polysaccharide deacetylase
CDR20291_0919	CDR20291_0919	CBE03068.1	3.89669	-3.04641	0.673989	putative exported protein
CDR20291_0755	rbr	CBE02778.1	3.88424	-0.806869	0.178864	rubrerythrin
CDR20291_0113	CDR20291_0113	CBE01658.1	3.87605	-1.1992	0.266155	putative ATP/GTP-binding protein
CDR20291_0234	CDR20291_0234	CBE01865.1	3.73486	-2.5104	0.566965	conserved hypothetical protein
CDR20291_2063	CDR20291_2063	CBE05094.1	3.72331	-1.66723	0.377257	hypothetical protein
CDR20291_0314	CDR20291_0314	CBE02005.1	3.7198	-2.63221	0.59603	putative phosphoserine phosphatase
CDR20291_2314	CDR20291_2314	CBE05540.1	3.69234	-3.85249	0.875326	probable transporter
CDR20291_2155	CDR20291_2155	CBE05254.1	3.66274	-2.04938	0.467357	hypothetical protein
CDR20291_2064	gabT	CBE05096.1	3.66084	-1.72709	0.394064	4-aminobutyrate aminotransferase
CDR20291_1598	ribD	CBE04276.1	3.61661	-3.10373	0.712211	riboflavin biosynthesis protein
CDR20291_2689	CDR20291_2689	CBE06211.1	3.61201	-2.33764	0.536865	putative membrane protein
CDR20291_2622	CDR20291_2622	CBE06090.1	3.57186	-1.61412	0.372548	putative aminotransferase
CDR20291_0384	rocR	CBE02131.1	3.55463	-1.62047	0.374884	putative arginine utilization sigma-54 dependent regulatory protein
CDR20291_1874	CDR20291_1874	CBE04760.1	3.50855	-2.89828	0.674766	putative acetyltransferase
CDR20291_2727	CDR20291_2727	CBE06278.1	3.47999	-2.22884	0.520994	putative peptidase
CDR20291_1955	CDR20291_1955	CBE04903.1	3.4626	-1.33617	0.313265	RpiR-family transcriptional regulator
CDR20291_3451	CDR20291_3451	CBE07549.1	3.45014	-3.2095	0.753821	conserved hypothetical protein
CDR20291_2226	CDR20291_2226	CBE05381.1	3.43765	-2.11622	0.49794	putative membrane protein
CDR20291_0602	CDR20291_0602	CBE02514.1	3.42423	-3.33041	0.785147	putative membrane protein precursor
CDR20291_3016	CDR20291_3016	CBE06765.1	3.38924	-1.62613	0.385386	ABC transporter, ATP-binding protein
CDR20291_0117	CDR20291_0117	CBE01666.1	3.38924	-1.57071	0.372396	putative subunit of oxidoreductase
CDR20291_1034	spoIIIAE	CBE03276.1	3.34316	-3.01934	0.721047	stage III sporulation-related protein
CDR20291_0252	fliG	CBE01896.1	3.342	-1.55311	0.371057	flagellar motor switch protein
CDR20291_0489	CDR20291_0489	CBE02317.1	3.33794	-1.49983	0.358612	putative ATP-binding protein
CDR20291_0104	cwlD	CBE01643.1	3.323	-2.06312	0.494358	germination-specific N-acetylmuramoyl-L-alanine amidase
CDR20291_0261	motB	CBE01912.1	3.31738	-1.48619	0.35647	chemotaxis protein
CDR20291_0744	CDR20291_0744	CBE02759.1	3.28875	-2.98603	0.719818	putative PTS system, IIb component
CDR20291_1962	CDR20291_1962	CBE04915.1	3.27717	-3.17413	0.766501	hypothetical protein
CDR20291_0758	CDR20291_0758	CBE02783.1	3.23115	-1.27532	0.309966	putative oxidative stress protein
CDR20291_1335	CDR20291_1335	CBE03814.1	3.19069	-2.66589	0.651716	putative lipoprotein
CDR20291_0471	CDR20291_0471	CBE02286.1	3.1805	-1.74057	0.426193	putative membrane protein
CDR20291_1254	CDR20291_1254	CBE03669.1	3.17741	-2.03747	0.499234	GntR-family transcriptional regulator
CDR20291_1480	CDR20291_1480	CBE04069.1	3.16693	-1.92559	0.472681	conserved hypothetical protein
CDR20291_0226	CDR20291_0226	CBE01850.1	3.15146	-1.45587	0.35834	dtdp-glucose 4,6-dehydratase
CDR20291_1780	CDR20291_1780	CBE04594.1	3.12243	-2.38113	0.589144	putative uncharacterized protein
CDR20291_1967	CDR20291_1967	CBE04923.1	3.08275	-1.72807	0.430312	conserved hypothetical protein
CDR20291_0815	glgP	CBE02884.1	3.08275	-1.14826	0.285882	glycogen phosphorylase
CDR20291_2526	CDR20291_2526	CBE05918.1	3.05214	-1.77804	0.445194	two-component response regulator
CDR20291_1511	CDR20291_1511	CBE04124.1	3.04771	-3.44191	0.86255	hypothetical protein
CDR20291_3106	CDR20291_3106	CBE06929.1	3.02523	-2.58566	0.650319	probable polysaccharide deacetylase
CDR20291_3160	CDR20291_3160	CBE07028.1	3.02523	-1.36451	0.343134	probable transporter
CDR20291_0688	CDR20291_0688	CBE02661.1	3.02126	-3.03668	0.764374	Ca2+/Na+ antiporter
CDR20291_1493	cysA	CBE04093.1	3.0196	-2.43596	0.613466	serine acetyltransferase
CDR20291_2725	glyA	CBE06275.1	3.01194	-1.52231	0.384459	serine hydroxymethyltransferase
CDR20291_2412	CDR20291_2412	CBE05716.1	3.01194	-1.07249	0.270869	putative metal dependent phosphohydrolase
CDR20291_3299	alr	CBE07277.1	2.99093	-1.33377	0.338278	alanine racemase
CDR20291_0242	CDR20291_0242	CBE01879.1	2.98529	-1.27495	0.323778	glycosyl transferase family 2
CDR20291_3015	CDR20291_3015	CBE06763.1	2.94614	-1.92861	0.493098	putative ABC transporter, permease permease
CDR20291_0756	CDR20291_0756	CBE02780.1	2.94614	-1.23398	0.315505	putative oxidative stress regulatory protein
CDR20291_0260	motA	CBE01910.1	2.94309	-1.57816	0.40378	chemotaxis protein
CDR20291_0225	CDR20291_0225	CBE01848.1	2.93636	-1.40575	0.36037	dtdp-4-dehydrorhamnose 3,5-epimerase
CDR20291_0667	CDR20291_0667	NA	2.89644	-2.92369	0.755305	hypothetical protein (fragment)
CDR20291_1004	CDR20291_1004	CBE03222.1	2.89644	-2.37889	0.614694	putative integrase/recombinase
CDR20291_0146	CDR20291_0146	CBE01716.1	2.89644	-1.34406	0.347173	putative riboflavin transporter
CDR20291_0239	CDR20291_0239	CBE01874.1	2.892	-2.87046	0.742785	conserved hypothetical protein
CDR20291_3047	CDR20291_3047	CBE06822.1	2.892	-0.986816	0.255397	putative oxidoreductase
CDR20291_1235	CDR20291_1235	CBE03636.1	2.86783	-2.06629	0.537176	putative chloromuconate cycloisomerase
CDR20291_3496	CDR20291_3496	CBE07630.1	2.85782	-1.53955	0.40093	conserved hypothetical protein
CDR20291_0393	CDR20291_0393	CBE02146.1	2.85249	-2.87282	0.749198	conserved hypothetical protein
CDR20291_2031	CDR20291_2031	CBE05037.1	2.82973	-1.60923	0.421308	putative transporter
CDR20291_0813	glgD	CBE02881.1	2.81797	-1.61092	0.422686	glycogen biosynthesis protein
CDR20291_3109	CDR20291_3109	CBE06934.1	2.80813	-2.63294	0.692356	conserved hypothetical protein
CDR20291_0276	CDR20291_0276	CBE01939.1	2.80673	-2.13391	0.561379	conserved hypothetical protein
CDR20291_2732	CDR20291_2732	CBE06285.1	2.80308	-1.53475	0.404069	putative amidohydrolase
CDR20291_0233	flgL	CBE01863.1	2.80201	-1.56109	0.411164	flagellar hook-associated protein
CDR20291_3406	CDR20291_3406	CBE07468.1	2.78663	-1.52971	0.404205	putative peptidase
CDR20291_0253	fliH	CBE01898.1	2.78284	-1.91451	0.506477	flagellar assembly protein
CDR20291_1360	CDR20291_1360	CBE03858.1	2.78027	-2.17606	0.576203	conserved hypothetical protein
CDR20291_0163	CDR20291_0163	CBE01745.1	2.77184	-1.96203	0.520312	hypothetical protein
CDR20291_1181	CDR20291_1181	CBE03540.1	2.76999	-1.39884	0.371149	putative galactose-1-phosphate uridylyltransferase
CDR20291_2336	CDR20291_2336	CBE05578.1	2.75123	-1.01983	0.271486	putative sigma 54 modulation protein
CDR20291_0164	CDR20291_0164	CBE01747.1	2.73833	-1.78486	0.476193	putative membrane protein
CDR20291_0269	fleN	CBE01926.1	2.7316	-1.55811	0.416223	flagellar number regulator
CDR20291_2812	CDR20291_2812	CBE06408.1	2.70755	-2.5425	0.682185	conserved hypothetical protein
CDR20291_2290	cotJB2	CBE05496.1	2.69808	-2.85471	0.767259	putative spore-coat protein
CDR20291_1279	CDR20291_1279	CBE03713.1	2.68167	-2.62448	0.707513	putative exported polysaccharide deacetylase
CDR20291_1137	CDR20291_1137	CBE03460.1	2.6765	-4.19547	1.1322	putative membrane protein
CDR20291_2078	CDR20291_2078	CBE05121.1	2.67316	-1.97759	0.534461	probable amino-acid ABC transporter, ATP-binding protein
CDR20291_1772	CDR20291_1772	CBE04580.1	2.65621	-1.71486	0.464986	putative uncharacterized protein
CDR20291_1069	CDR20291_1069	CBE03339.1	2.6543	-2.21476	0.600849	putative lipoprotein
CDR20291_1503	CDR20291_1503	CBE04110.1	2.64735	-1.25349	0.340515	conserved hypothetical protein
CDR20291_0189	CDR20291_0189	CBE01787.1	2.64599	-1.45947	0.396653	putative ketopantoate reductase
CDR20291_0634	pepD	CBE02570.1	2.63978	-0.616821	0.167874	putative aminoacyl-histidine dipeptidase
CDR20291_2532	spoIIGA	CBE05928.1	2.63093	-2.71591	0.740376	sporulation sigma-E factor processing peptidase
CDR20291_2222	mtlR	CBE05373.1	2.62689	-1.94317	0.530412	putative transcription antiterminator
CDR20291_1446	CDR20291_1446	CBE04009.1	2.61844	-1.35828	0.371346	prophage antirepressor-related protein
CDR20291_0263	CDR20291_0263	CBE01916.1	2.61092	-3.78791	1.0373	putative flagellar protein
CDR20291_0951	dhaB1	CBE03125.1	2.59824	-0.919231	0.252462	glycerol dehydratase
CDR20291_2986	CDR20291_2986	CBE06711.1	2.56876	-1.31003	0.361843	putative uncharacterized protein
CDR20291_1237	CDR20291_1237	CBE03639.1	2.56319	-1.25619	0.347368	putative esterase
CDR20291_2235	CDR20291_2235	CBE05397.1	2.55979	-3.0371	0.840662	putative membrane protein
CDR20291_0271	CDR20291_0271	CBE01930.1	2.55979	-1.33401	0.369218	putative exported protein
CDR20291_2456	CDR20291_2456	CBE05794.1	2.54941	-1.53013	0.424354	two-component sensor histidine kinase
CDR20291_3094	CDR20291_3094	CBE06907.1	2.54743	-1.1439	0.317482	hypothetical protein
CDR20291_2417	CDR20291_2417	CBE05724.1	2.54051	-3.31929	0.9225	conserved hypothetical protein
CDR20291_2609	CDR20291_2609	CBE06066.1	2.51747	-1.28472	0.358924	putative membrane protein
CDR20291_3038	CDR20291_3038	CBE06805.1	2.51747	-1.0561	0.295124	D-aminoacylase
CDR20291_0967	CDR20291_0967	CBE03152.1	2.51747	-0.98135	0.274254	putative solute-binding lipoprotein
CDR20291_0714	CDR20291_0714	CBE02708.1	2.50929	-1.99757	0.559339	putative stage IV sporulation protein
CDR20291_3037	CDR20291_3037	CBE06803.1	2.50929	-1.34176	0.375798	putative amidohydrolase
CDR20291_2987	CDR20291_2987	CBE06713.1	2.49914	-1.67958	0.471431	putative uncharacterized protein
CDR20291_2220	mtlD	CBE05370.1	2.48848	-1.81593	0.510735	mannitol-1-phosphate 5-dehydrogenase
CDR20291_2814	CDR20291_2814	CBE06412.1	2.48265	-2.33091	0.656818	conserved hypothetical protein
CDR20291_2080	CDR20291_2080	CBE05125.1	2.48265	-1.95623	0.551286	probable amino-acid ABC transporter, substrate-binding protein
CDR20291_1813	CDR20291_1813	CBE04652.1	2.4723	-2.60684	0.73688	putative regulatory protein
CDR20291_0345	CDR20291_0345	CBE02060.1	2.4723	-1.01751	0.287561	conserved hypothetical protein
CDR20291_0114	CDR20291_0114	CBE01660.1	2.44592	-1.42378	0.404466	ferredoxin
CDR20291_0364	CDR20291_0364	CBE02095.1	2.42519	-1.95429	0.557637	putative membrane protein
CDR20291_2883	CDR20291_2883	CBE06532.1	2.42519	-1.81784	0.518632	PTS system, IIc component
CDR20291_2418	CDR20291_2418	CBE05726.1	2.42089	-1.45078	0.414361	putative membrane protein
CDR20291_0248	flgB	CBE01890.1	2.41901	-1.36671	0.390638	flagellar basal-body rod protein
CDR20291_1030	spoIIIAA	CBE03268.1	2.40838	-2.6089	0.747385	stage III sporulation protein AA
CDR20291_3193	bclA3	CBE07089.1	2.38219	-3.0551	0.879815	putative exosporium glycoprotein
CDR20291_2574	CDR20291_2574	CBE06003.1	2.38058	-3.36103	0.968392	putative membrane protein
CDR20291_0732	CDR20291_0732	CBE02739.1	2.37468	-2.4094	0.695076	probable permease
CDR20291_0115	CDR20291_0115	CBE01662.1	2.37102	-1.33948	0.38675	putative oxidoreductase, thiamine diP-binding subunit
CDR20291_0250	fliE	CBE01893.1	2.36411	-1.77529	0.513323	flagellar hook-basal body complex protein
CDR20291_0241	CDR20291_0241	CBE01877.1	2.36212	-2.05882	0.59564	putative glycosyltransferase
CDR20291_2146	cspC	CBE05238.1	2.36088	-1.59534	0.461746	putative germination-specific protease
CDR20291_0238	fliD	CBE01872.1	2.34932	-1.57332	0.456588	flagellar cap protein
CDR20291_2505	CDR20291_2505	CBE05881.1	2.34738	-2.79873	0.812675	putative membrane protein
CDR20291_1824	CDR20291_1824	CBE04671.1	2.3288	-2.91556	0.850993	ABC transporter, permease protein
CDR20291_0197	CDR20291_0197	NA	2.3288	-2.37265	0.692478	putative uncharacterized protein (pseudogene)
CDR20291_0178	CDR20291_0178	CBE01769.1	2.3288	-1.08091	0.315361	cyclopropane-fatty-acyl-phospholipid synthase
CDR20291_2236	CDR20291_2236	CBE05399.1	2.3288	-1.03208	0.301155	putative Xaa-Pro dipeptidase
CDR20291_0832	CDR20291_0832	CBE02914.1	2.32725	-2.58928	0.756121	putative cation efflux rotein
CDR20291_0227	CDR20291_0227	CBE01852.1	2.31654	-1.27231	0.372416	putative transglycosylase
CDR20291_3404	CDR20291_3404	CBE07464.1	2.30725	-2.04174	0.599401	putative cell wall hydrolase
CDR20291_0258	flgE	CBE01907.1	2.30725	-1.43892	0.422412	flagellar hook protein
CDR20291_0270	fliA	CBE01928.1	2.30725	-1.43637	0.421442	RNA polymerase sigma factor for flagellar operon
CDR20291_2274	CDR20291_2274	CBE05467.1	2.30713	-1.08532	0.318752	probable dehydrogenase
CDR20291_2321	CDR20291_2321	CBE05551.1	2.30577	-2.83532	0.83321	putative oxidoreductase ferredoxin subunit
CDR20291_1550	CDR20291_1550	CBE04192.1	2.30406	-1.1043	0.324685	putative tellurium resistance protein
CDR20291_0926	CDR20291_0926	CBE03081.1	2.29813	-2.73287	0.804709	hypothetical protein
CDR20291_0757	rbo	CBE02782.1	2.27424	-0.760145	0.22496	rubredoxin oxidoreductase (desulfoferrodoxin)
CDR20291_0259	CDR20291_0259	CBE01909.1	2.27165	-2.38469	0.706436	putative flagellar protein
CDR20291_2079	CDR20291_2079	CBE05123.1	2.27165	-1.62927	0.482778	putative peptidase
CDR20291_2527	CDR20291_2527	CBE05920.1	2.26999	-1.20747	0.358045	conserved hypothetical protein
CDR20291_3048	CDR20291_3048	CBE06823.1	2.26514	-1.43511	0.426097	cell surface protein
CDR20291_0521	CDR20291_0521	CBE02372.1	2.26128	-4.28426	1.27345	hypothetical protein
CDR20291_1037	spoIIIAH	CBE03281.1	2.26128	-2.11031	0.627234	putative stage III sporulation protein AH
CDR20291_1312	CDR20291_1312	CBE03773.1	2.26006	-2.26115	0.672513	putative membrane protein
CDR20291_3511	CDR20291_3511	CBE07658.1	2.25984	-2.20835	0.656962	putative peptidase
CDR20291_2945	CDR20291_2945	CBE06639.1	2.25575	-2.23184	0.664718	putative transcription antiterminator
CDR20291_2513	spoIVA	CBE05895.1	2.25188	-2.25201	0.67168	stage IV sporulation protein A
CDR20291_0814	glgA	CBE02883.1	2.24195	-1.34229	0.401589	glycogen synthase
CDR20291_1263	CDR20291_1263	CBE03685.1	2.23909	-3.16437	0.94795	putative membrane protein
CDR20291_1366	feoB2	CBE03869.1	2.23733	-2.23301	0.669417	putative ferrous ion transport protein
CDR20291_2531	sigE	CBE05927.1	2.23339	-2.31816	0.695984	RNA polymerase sigma-E factor
CDR20291_1851	CDR20291_1851	CBE04719.1	2.22846	-3.35774	1.00961	putative membrane protein
CDR20291_3418	CDR20291_3418	CBE07490.1	2.22724	-2.44377	0.735362	conserved hypothetical protein
CDR20291_3301	CDR20291_3301	CBE07281.1	2.22724	-1.59928	0.481328	conserved hypothetical protein
CDR20291_2125	sat	CBE05201.1	2.22724	-0.934661	0.28132	streptogramin A acetyltransferase
CDR20291_1258	CDR20291_1258	CBE03677.1	2.2045	-2.19971	0.665473	conserved hypothetical protein
CDR20291_2347	CDR20291_2347	CBE05597.1	2.20202	-1.49838	0.453603	hypothetical protein
CDR20291_3524	CDR20291_3524	CBE07679.1	2.20183	-0.89236	0.270203	putative amino acid aminotransferase
CDR20291_0871	CDR20291_0871	CBE02985.1	2.20171	-1.41506	0.428639	putative signaling protein
CDR20291_2301	ppdK	CBE05516.1	2.19986	-0.883769	0.267851	pyruvate, phosphate dikinase
CDR20291_2585	CDR20291_2585	CBE06022.1	2.19362	-1.74241	0.528828	putative amidohydrolase
CDR20291_0868	CDR20291_0868	CBE02979.1	2.18748	-2.98952	0.908759	putative membrane protein
CDR20291_1033	spoIIIAD	CBE03274.1	2.18636	-2.87375	0.873917	stage III sporulation protein AD
CDR20291_1036	spoIIIAG	CBE03279.1	2.18464	-2.42192	0.73703	stage iii sporulation protein ag; flags: precursor
CDR20291_2726	abgT	CBE06276.1	2.18464	-1.59043	0.483976	putative aminobenzoyl-glutamate transport protein
CDR20291_1492	cysM	CBE04091.1	2.16857	-2.15773	0.659409	putative O-acetylserine sulfhydrylase
CDR20291_1968	CDR20291_1968	CBE04925.1	2.16857	-1.203	0.367657	conserved hypothetical protein
CDR20291_1247	CDR20291_1247	CBE03657.1	2.1631	-2.89771	0.886874	conserved hypothetical protein
CDR20291_1929	CDR20291_1929	CBE04856.1	2.1521	-3.11063	0.954648	hypothetical protein
CDR20291_2147	cspBA	CBE05240.1	2.14933	-1.6293	0.500399	putative germination-specific protease
CDR20291_1683	CDR20291_1683	CBE04426.1	2.12893	-4.08715	1.26112	putative membrane protein
CDR20291_1971	CDR20291_1971	CBE04930.1	2.12513	-2.26813	0.700561	hypothetical protein
CDR20291_1903	CDR20291_1903	CBE04809.1	2.12513	-1.0617	0.328022	ABC transporter, permease protein
CDR20291_1005	CDR20291_1005	CBE03224.1	2.12492	-2.57332	0.795374	putative membrane protein
CDR20291_2988	CDR20291_2988	CBE06715.1	2.12273	-1.62476	0.502592	putative uncharacterized protein
CDR20291_2724	CDR20291_2724	CBE06274.1	2.11383	-1.88354	0.584321	putative transport-related ATPase
CDR20291_3095	CDR20291_3095	CBE06909.1	2.11259	-2.05333	0.63745	single-stranded DNA binding protein
CDR20291_0205	CDR20291_0205	CBE01813.1	2.11259	-1.52354	0.473007	putative signaling protein
CDR20291_2334	spoIV	CBE05574.1	2.11	-1.02112	0.317359	putative stage IV sporulation protein
CDR20291_0789	CDR20291_0789	CBE02839.1	2.10842	-3.58078	1.11364	conserved hypothetical protein
CDR20291_2872	CDR20291_2872	CBE06513.1	2.10573	-2.65112	0.825579	putative regulatory protein
CDR20291_2268	iorA	CBE05457.1	2.10573	-1.61268	0.502024	indolepyruvate oxidoreductase subunit
CDR20291_1029	fbp	CBE03266.1	2.10573	-0.818922	0.255052	putative fructose-1,6-bisphosphatase
CDR20291_0240	fliC	CBE01876.1	2.10322	-1.2874	0.401305	flagellin subunit
CDR20291_3494	CDR20291_3494	CBE07627.1	2.10197	-1.65058	0.514736	putative membrane protein
CDR20291_3293	CDR20291_3293	CBE07267.1	2.10063	-1.83706	0.573246	putative exported protein
CDR20291_2062	CDR20291_2062	CBE05093.1	2.09999	-0.994291	0.310359	radical SAM-superfamily protein
CDR20291_1244	CDR20291_1244	CBE03652.1	2.09424	-1.87639	0.586498	putative peptidase
CDR20291_0542	CDR20291_0542	CBE02409.1	2.07875	-2.22142	0.696826	conserved hypothetical protein
CDR20291_0425	CDR20291_0425	CBE02203.1	2.07656	-2.51975	0.790904	ABC transporter, permease protein
CDR20291_0152	hpdB	CBE01726.1	2.07266	-0.995858	0.312946	4-hydroxyphenylacetate decarboxylase, catalytic subunit
CDR20291_1574	CDR20291_1574	CBE04233.1	2.07215	-1.87959	0.590923	putative membrane protein
CDR20291_2225	CDR20291_2225	CBE05379.1	2.07215	-1.08574	0.341328	putative toxic anion resistance protein
CDR20291_2345	CDR20291_2345	CBE05594.1	2.0691	-1.50673	0.474167	hypothetical protein
CDR20291_0642	CDR20291_0642	CBE02583.1	2.0691	-0.764194	0.240491	putative phosphate butyryltransferase
CDR20291_1926	ispD	CBE04851.1	2.06255	-1.85582	0.58503	major intracellular serine protease
CDR20291_2554	crr	CBE05968.1	2.05862	-2.23996	0.706833	PTS system, glucose-specific IIa component
CDR20291_1501	CDR20291_1501	CBE04107.1	2.05469	-1.74314	0.550703	ABC transporter, permease protein
CDR20291_2049	CDR20291_2049	CBE05069.1	2.04925	-2.0637	0.652953	putative membrane protein
CDR20291_1883	CDR20291_1883	CBE04776.1	2.0461	-2.00958	0.636473	two-component sensor histidine kinase
CDR20291_1863	CDR20291_1863	CBE04741.1	2.03892	-2.68054	0.85057	putative membrane protein
CDR20291_0257	flgD	CBE01905.1	2.03763	-1.3369	0.424461	putative basal-body rod modification protein
CDR20291_2802	dpaB	CBE06391.1	2.03573	-2.20763	0.701458	dipicolinate synthase, B chain
CDR20291_2704	CDR20291_2704	CBE06238.1	2.03573	-1.413	0.448972	hypothetical protein
CDR20291_0262	fliL	CBE01914.1	2.03153	-1.34531	0.427922	flagellar basal body-associated protein
CDR20291_0969	CDR20291_0969	CBE03156.1	2.03124	-2.34121	0.744875	hypothetical protein
CDR20291_2815	CDR20291_2815	CBE06414.1	2.03103	-1.1157	0.355047	conserved hypothetical protein
CDR20291_1905	CDR20291_1905	CBE04813.1	2.01703	-3.61612	1.15461	putative transcriptional regulator
CDR20291_1416	CDR20291_1416	CBE03956.1	2.01409	-1.2354	0.394776	putative uncharacterized protein
CDR20291_3400	CDR20291_3400	CBE07457.1	2.00696	-1.90032	0.6085	putative spore cortex-lytic enzyme
CDR20291_0776	CDR20291_0776	CBE02815.1	2.0041	-1.99037	0.638057	hypothetical protein
CDR20291_3159	CDR20291_3159	CBE07026.1	1.99697	-2.07769	0.667536	putative ATP/GTP-binding protein
CDR20291_0130	CDR20291_0130	CBE01688.1	1.99409	-1.89286	0.608943	putative membrane protein
CDR20291_0733	CDR20291_0733	CBE02741.1	1.99277	-1.84694	0.594541	putative CoA-transferase
CDR20291_0621	CDR20291_0621	CBE02547.1	1.97551	-1.8464	0.597127	putative exported peptidase
CDR20291_1739	CDR20291_1739	NA	1.97263	-1.13673	0.367915	conserved repeat domain protein pseudogene
CDR20291_2697	CDR20291_2697	CBE06225.1	1.9661	-1.93986	0.629086	putative membrane protein
CDR20291_0032	CDR20291_0032	CBE01519.1	1.9661	-1.12652	0.365336	PTS system, IIc component
CDR20291_0666	CDR20291_0666	CBE02626.1	1.96514	-1.10157	0.357547	putative exported protein
CDR20291_1118	CDR20291_1118	CBE03426.1	1.94652	-1.20674	0.393968	RRF2-family transcriptional regulator
CDR20291_2615	glyA	CBE06078.1	1.94196	-1.09786	0.358871	putative serine hydroxymethyltransferase
CDR20291_2424	CDR20291_2424	CBE05737.1	1.93715	-1.13279	0.370893	putative membrane-associated 5'-nucleotidase/phosphoesterase
CDR20291_0496	CDR20291_0496	CBE02329.1	1.93256	-2.14635	0.703866	conserved hypothetical protein
CDR20291_0927	CDR20291_0927	CBE03082.1	1.9295	-2.11699	0.695061	putative polysaccharide biosynthesis/sporulation protein
CDR20291_1236	CDR20291_1236	CBE03637.1	1.92924	-1.52305	0.500166	putative membrane protein
CDR20291_0224	CDR20291_0224	CBE01846.1	1.92136	-1.14019	0.375233	glucose-1-phosphate thymidylyltransferase
CDR20291_3377	spmA	CBE07416.1	1.92058	-2.32939	0.766951	spore maturation protein A
CDR20291_2576	sspA	CBE06006.1	1.92058	-1.96889	0.64828	small acid-soluble spore protein A
CDR20291_1248	glpQ	CBE03659.1	1.91432	-3.50937	1.15792	glycerophosphoryl diester phosphodiesterase
CDR20291_0255	fliJ	CBE01901.1	1.91432	-1.34008	0.442116	flagellar protein
CDR20291_2291	cotJC2	CBE05497.1	1.90712	-2.14057	0.707909	putative spore-coat protein
CDR20291_0736	CDR20291_0736	CBE02745.1	1.90712	-1.55567	0.514452	electron transfer flavoprotein alpha-subunit
CDR20291_1662	gapA	CBE04388.1	1.90491	-1.56967	0.519626	glyceraldehyde-3-phosphate dehydrogenase 1
CDR20291_3125	CDR20291_3125	CBE06963.1	1.90319	-1.58606	0.525345	putative uncharacterized protein
CDR20291_0816	CDR20291_0816	CBE02886.1	1.90134	-1.03449	0.342908	putative alpha-amylase
CDR20291_1599	recQ	CBE04278.1	1.89541	-1.20949	0.401532	ATP-dependent DNA helicase
CDR20291_3278	CDR20291_3278	CBE07240.1	1.89252	-2.07718	0.690167	putative exported protein precursor
CDR20291_0924	CDR20291_0924	CBE03077.1	1.89046	-2.29756	0.763984	putative uncharacterized protein
CDR20291_3030	gapB	CBE06791.1	1.89046	-1.02958	0.342364	glyceraldehyde-3-phosphate dehydrogenase 2
CDR20291_3485	CDR20291_3485	CBE07610.1	1.88778	-2.17011	0.722191	putative ABC transporter, ATP-binding protein
CDR20291_2599	CDR20291_2599	CBE06048.1	1.88087	-2.11414	0.704926	LysR-family transcriptional regulator
CDR20291_0294	CDR20291_0294	CBE01970.1	1.87122	-1.46689	0.490459	putative peptidase
CDR20291_2300	CDR20291_2300	CBE05514.1	1.87109	-2.31244	0.773315	hypothetical protein
CDR20291_1529	sodA	CBE04155.1	1.86438	-2.0454	0.685427	putative superoxide dismutase [Mn]
CDR20291_2073	CDR20291_2073	CBE05113.1	1.86438	-1.40572	0.471029	patatin-like phospholipase
CDR20291_2335	CDR20291_2335	CBE05576.1	1.86431	-2.32931	0.780872	conserved hypothetical protein
CDR20291_0901	CDR20291_0901	NA	1.86431	-2.30693	0.773579	putative membrane protein (pseudogene)
CDR20291_0922	CDR20291_0922	CBE03074.1	1.86431	-2.22418	0.745739	hypothetical protein
CDR20291_3276	CDR20291_3276	CBE07237.1	1.85626	-2.68499	0.90265	transposase, mutator type
CDR20291_0972	CDR20291_0972	CBE03162.1	1.85445	-1.51385	0.509232	putative membrane protein
CDR20291_3326	CDR20291_3326	CBE07325.1	1.84772	-1.76554	0.594999	putative oligopeptidase
CDR20291_3034	CDR20291_3034	CBE06798.1	1.84268	-0.875198	0.295418	D-hydantoinase
CDR20291_2523	CDR20291_2523	CBE05913.1	1.84189	-1.93365	0.653026	putative membrane protein
CDR20291_2419	CDR20291_2419	CBE05728.1	1.84182	-1.71202	0.57828	putative aminotransferase
CDR20291_2161	CDR20291_2161	CBE05265.1	1.84179	-1.37301	0.463847	probable proton-dependent oligopeptide transporter
CDR20291_1660	CDR20291_1660	CBE04384.1	1.84087	-1.33403	0.450849	Nudix-family hydrolase
CDR20291_1890	CDR20291_1890	CBE04788.1	1.84033	-1.54084	0.520894	hypothetical protein
CDR20291_1035	spoiIIIAF	CBE03277.1	1.83482	-2.26584	0.767246	putative stage III sporulation protein AF
CDR20291_0116	CDR20291_0116	CBE01664.1	1.83379	-0.909775	0.308187	putative subunit of oxidoreductase
CDR20291_1590	CDR20291_1590	CBE04263.1	1.83338	-2.24062	0.759209	ArsR-family transcriptional regulator
CDR20291_1811	CDR20291_1811	CBE04648.1	1.83142	-2.21359	0.750763	ABC transporter substrate-binding protein
CDR20291_1359	CDR20291_1359	CBE03856.1	1.82806	-0.896513	0.304356	conserved hypothetical protein
CDR20291_3209	CDR20291_3209	CBE07117.1	1.82319	-1.33902	0.455264	putative signaling protein
CDR20291_0925	CDR20291_0925	CBE03079.1	1.81196	-2.08688	0.711813	hypothetical protein
CDR20291_1082	CDR20291_1082	CBE03362.1	1.80821	-3.74726	1.27953	putative membrane protein
CDR20291_1593	CDR20291_1593	CBE04267.1	1.80801	-0.903684	0.308633	putative arsenical pump membrane protein
CDR20291_2262	CDR20291_2262	CBE05445.1	1.80174	-4.06032	1.38906	conserved hypothetical protein
CDR20291_0212	CDR20291_0212	CBE01825.1	1.78205	-2.26364	0.778694	putative spore coat protein
CDR20291_3156	CDR20291_3156	CBE07020.1	1.78205	-2.13668	0.735112	putative type IV pilus-assembly protein
CDR20291_3401	spoIIR	CBE07459.1	1.78018	-1.94775	0.670743	stage II sporulation protein
CDR20291_0833	CDR20291_0833	CBE02916.1	1.75713	-1.40149	0.485803	aldo/keto reductase
CDR20291_0235	csrA	CBE01866.1	1.75467	-1.62364	0.563245	carbon storage regulator
CDR20291_3035	CDR20291_3035	CBE06800.1	1.74485	-0.956436	0.332872	putative dihydroorotate dehydrogenase, catalytic subunit
CDR20291_1530	asnB	CBE04157.1	1.74464	-1.62627	0.566128	asparagine synthetase
CDR20291_2708	CDR20291_2708	CBE06245.1	1.74375	-0.927343	0.322945	putative amino acid racemase
CDR20291_2569	CDR20291_2569	CBE05993.1	1.74129	-2.96412	1.03306	putative Calcium-chelating exported protein
CDR20291_0236	fliS1	CBE01868.1	1.72876	-1.50199	0.525506	flagellar protein FliS
CDR20291_2344	CDR20291_2344	CBE05592.1	1.72476	-1.38459	0.485138	probable ATP-dependent helicase
CDR20291_2886	CDR20291_2886	CBE06537.1	1.71514	-1.15662	0.406327	conserved hypothetical protein
CDR20291_0337	CDR20291_0337	NA	1.70764	-2.26913	0.799343	putative exosporium glycoprotein (pseudogene)
CDR20291_3039	CDR20291_3039	CBE06807.1	1.70764	-0.956455	0.336908	putative amidohydrolase
CDR20291_1965	CDR20291_1965	CBE04920.1	1.70124	-1.86938	0.659722	putative exported protein
CDR20291_0523	cotJC1	CBE02375.1	1.69856	-2.60131	0.918811	putative spore-coat protein
CDR20291_0668	CDR20291_0668	CBE02629.1	1.69195	-1.33966	0.474074	putative aminotransferase
CDR20291_1249	CDR20291_1249	CBE03661.1	1.6899	-1.19336	0.422664	putative nonribosomal peptide synthetase
CDR20291_0251	fliF	CBE01895.1	1.6863	-1.08552	0.384892	flagellar M-ring protein
CDR20291_2395	CDR20291_2395	CBE05685.1	1.68587	-1.3254	0.470195	cation-transporting ATPase
CDR20291_3036	pbuX	CBE06802.1	1.68534	-0.755947	0.268275	xanthine permease
CDR20291_3330	CDR20291_3330	CBE07332.1	1.68184	-1.5633	0.555479	putative membrane protein
CDR20291_2488	CDR20291_2488	CBE05851.1	1.67921	-1.80608	0.642293	two-component response regulator
CDR20291_0013	CDR20291_0013	CBE01485.1	1.66784	-1.05917	0.378044	putative DNA repair protein
CDR20291_0770	CDR20291_0770	CBE02805.1	1.66023	-0.932663	0.333671	putative hydrolase
CDR20291_2486	CDR20291_2486	CBE05848.1	1.6556	-2.79807	1.0026	putative general stress protein
CDR20291_3158	CDR20291_3158	CBE07024.1	1.65482	-2.22919	0.79914	putative membrane protein
CDR20291_1465	CDR20291_1465	CBE04043.1	1.65482	-1.826	0.654841	putative manganese-containing catalase
CDR20291_1198	CDR20291_1198	CBE03570.1	1.65482	-1.32699	0.475841	putative regulatory protein
CDR20291_0476	sleC	CBE02295.1	1.65123	-1.91059	0.686055	putative spore cortex-lytic enzyme pre-pro-form (putative spore peptidoglycan hydrolase)
CDR20291_0316	CDR20291_0316	CBE02008.1	1.64631	-2.15907	0.776799	putative spore coat assembly asparagine-rich protein
CDR20291_0921	CDR20291_0921	CBE03072.1	1.64631	-2.02145	0.727229	hypothetical protein
CDR20291_1853	CDR20291_1853	CBE04723.1	1.64631	-1.18853	0.42761	putative exported protein
CDR20291_1417	CDR20291_1417	CBE03958.1	1.64102	-0.898918	0.324031	hipa-like
CDR20291_1282	CDR20291_1282	CBE03719.1	1.63065	-1.98569	0.718016	putative bifunctional protein: peroxiredoxin/chitinase
CDR20291_0783	oppB	CBE02828.1	1.62619	-1.02924	0.372679	oligopeptide ABC transporter, permease protein
CDR20291_0128	CDR20291_0128	CBE01684.1	1.62353	-1.69456	0.614182	conserved hypothetical protein
CDR20291_1273	CDR20291_1273	CBE03702.1	1.61885	-1.64361	0.596619	putative isochorismatase
CDR20291_0319	CDR20291_0319	CBE02014.1	1.61878	-1.71044	0.621184	putative membrane protein
CDR20291_1364	CDR20291_1364	CBE03865.1	1.61878	-0.85765	0.311434	putative signaling protein
CDR20291_2867	CDR20291_2867	CBE06504.1	1.61715	-2.42831	0.88257	putative aminotransferase
CDR20291_2060	CDR20291_2060	CBE05089.1	1.61715	-0.967048	0.351427	putative ATP/GTP-binding protein
CDR20291_3116	CDR20291_3116	CBE06947.1	1.6072	-1.78881	0.652438	iron-only hydrogenase
CDR20291_1225	CDR20291_1225	CBE03618.1	1.6072	-1.45352	0.53013	putative phage regulatory protein
CDR20291_0620	CDR20291_0620	CBE02546.1	1.60242	-2.37867	0.868866	TetR-family transcriptional regulator
CDR20291_1771	CDR20291_1771	CBE04579.1	1.59133	-1.81118	0.664565	putative uncharacterized protein
CDR20291_2816	CDR20291_2816	CBE06415.1	1.59133	-1.03196	0.378645	hypothetical protein
CDR20291_0275	fliN	CBE01937.1	1.59089	-1.36054	0.499433	putative flagellar motor switch protein
CDR20291_3157	CDR20291_3157	CBE07022.1	1.59089	-0.840371	0.308447	putative type IV pilus-assembly protein
CDR20291_3280	CDR20291_3280	CBE07244.1	1.5842	-1.62798	0.598822	putative uncharacterized protein
CDR20291_2640	agrB	CBE06123.1	1.58328	-1.21826	0.448299	accessory gene regulator
CDR20291_2061	CDR20291_2061	CBE05091.1	1.5817	-0.852654	0.313951	radical SAM-superfamily protein
CDR20291_2552	murE	CBE05965.1	1.57649	-0.865271	0.319115	putative UDP-N-acetylmuramoylalanyl-D-glutamate--2,6-diaminopimelate ligase
CDR20291_2878	CDR20291_2878	CBE06523.1	1.57556	-1.10835	0.408999	putative exported protein
CDR20291_1245	CDR20291_1245	CBE03654.1	1.57268	-1.22786	0.453753	putative muramoyltetrapeptide carboxypeptidase
CDR20291_3107	sspB	CBE06931.1	1.56795	-2.06218	0.76322	small acid-soluble spore protein B
CDR20291_2862	crr	CBE06495.1	1.56653	-1.2965	0.480184	PTS system, glucose-specific IIa component
CDR20291_0598	CDR20291_0598	CBE02507.1	1.56027	-2.06951	0.768212	putative acetyltransferase
CDR20291_0289	CDR20291_0289	CBE01961.1	1.55734	-2.47463	0.919509	putative PTS system, IIa component
CDR20291_2723	CDR20291_2723	CBE06272.1	1.54866	-1.61131	0.600587	putative cation efflux protein
CDR20291_0938	CDR20291_0938	CBE03103.1	1.54773	-1.3479	0.502751	LysR-family transcriptional regulator
CDR20291_3177	CDR20291_3177	CBE07058.1	1.54536	-1.62401	0.606279	hypothetical protein
CDR20291_0522	cotJB1	CBE02373.1	1.53658	-3.14551	1.17783	putative spore-coat protein
CDR20291_2813	CDR20291_2813	CBE06410.1	1.53078	-1.08375	0.406618	conserved hypothetical protein
CDR20291_0601	CDR20291_0601	CBE02512.1	1.5271	-1.44102	0.541331	putative membrane protein
CDR20291_1879	CDR20291_1879	CBE04769.1	1.51638	-1.49386	0.563205	two-component sensor histidine kinase
CDR20291_0481	CDR20291_0481	CBE02304.1	1.51509	-1.36405	0.514542	putative endonuclease
CDR20291_3173	CDR20291_3173	CBE07051.1	1.49895	-1.5049	0.570651	probable transporter
CDR20291_0495	CDR20291_0495	CBE02327.1	1.4931	-1.35529	0.515061	conserved hypothetical protein
CDR20291_2363	gpr	CBE05628.1	1.49224	-2.06924	0.786842	germination protease
CDR20291_2194	CDR20291_2194	CBE05324.1	1.48939	-1.44917	0.551614	putative membrane protein precursor
CDR20291_2113	aldH	CBE05181.1	1.48848	-1.18052	0.449609	aldehyde dehydrogenase
CDR20291_3108	CDR20291_3108	CBE06933.1	1.48468	-1.3987	0.533575	conserved hypothetical protein
CDR20291_2525	CDR20291_2525	CBE05916.1	1.4839	-0.827449	0.315779	two-component sensor histidine kinase
CDR20291_2223	mtlA	CBE05375.1	1.47469	-1.15175	0.440829	PTS system, mannitol-specific IIbc component
CDR20291_3178	fdhD	CBE07060.1	1.47394	-1.42783	0.546734	formate dehydrogenase accessory protein
CDR20291_0952	dhaB2	CBE03127.1	1.47326	-1.1929	0.456995	glycerol dehydratase activator
CDR20291_0158	CDR20291_0158	CBE01736.1	1.46859	-2.76474	1.0615	putative two-component response regulator
CDR20291_1130	CDR20291_1130	CBE03448.1	1.46859	-2.30201	0.883811	putative small acid-soluble spore protein
CDR20291_0769	CDR20291_0769	CBE02803.1	1.46859	-2.28658	0.877523	putative membrane-associated CAAX amino terminal protease
CDR20291_3115	CDR20291_3115	CBE06945.1	1.46859	-2.00063	0.768007	putative polysaccharide deacetylase
CDR20291_2720	CDR20291_2720	CBE06266.1	1.46859	-1.52479	0.585316	putative membrane protein
CDR20291_2882	CDR20291_2882	CBE06530.1	1.46847	-1.62793	0.625154	conserved hypothetical protein
CDR20291_2326	CDR20291_2326	CBE05560.1	1.46611	-1.05702	0.406269	conserved hypothetical protein
CDR20291_3482	CDR20291_3482	CBE07605.1	1.46357	-2.16713	0.833854	hypothetical protein
CDR20291_0156	CDR20291_0156	CBE01733.1	1.46357	-1.61808	0.622541	putative uncharacterized protein
CDR20291_1392	CDR20291_1392	CBE03915.1	1.46301	-1.35558	0.521846	putative acyl carrier protein phosphodiesterase
CDR20291_0272	flgG	CBE01931.1	1.46301	-0.953428	0.367019	flagellar basal-body rod protein FlgG
CDR20291_2881	CDR20291_2881	CBE06528.1	1.4446	-1.15225	0.446434	putative sugar-phosphate isomerase
CDR20291_1643	CDR20291_1643	CBE04355.1	1.43223	-1.23521	0.480617	putative 2-hydroxyacyl-CoA dehydratase
CDR20291_0292	CDR20291_0292	CBE01967.1	1.4316	-1.4121	0.549686	PTS system, IId component
CDR20291_2544	spoVD	CBE05950.1	1.4316	-1.23666	0.481454	stage V sporulation protein D (sporulation specific penicillin-binding protein)
CDR20291_2951	CDR20291_2951	CBE06649.1	1.42099	-1.00765	0.393659	putative amidohydrolase
CDR20291_2958	CDR20291_2958	CBE06661.1	1.41415	-1.00203	0.392487	putative glycosyltransferase
CDR20291_1129	CDR20291_1129	CBE03446.1	1.41415	-0.589678	0.230975	metallo beta-lactamase superfamily protein
CDR20291_3359	CDR20291_3359	CBE07383.1	1.41013	-1.90137	0.746065	conserved hypothetical protein
CDR20291_2931	CDR20291_2931	CBE06615.1	1.4083	-1.31937	0.518246	putative amino acid permease
CDR20291_2728	CDR20291_2728	CBE06280.1	1.39965	-2.33965	0.922123	putative membrane protein
CDR20291_2425	CDR20291_2425	CBE05739.1	1.39171	-0.926395	0.36628	putative lipoprotein
CDR20291_2323	CDR20291_2323	CBE05555.1	1.38597	-1.77927	0.705127	putative nitrite/sulphite reductase
CDR20291_2346	CDR20291_2346	CBE05596.1	1.38516	-0.965399	0.382936	conserved hypothetical protein
CDR20291_2164	CDR20291_2164	CBE05270.1	1.38398	-1.22873	0.487732	putative membrane protein
CDR20291_3262	CDR20291_3262	CBE07212.1	1.38377	-1.44768	0.574771	putative aldose epimerase
CDR20291_2253	CDR20291_2253	CBE05430.1	1.37614	-1.21136	0.482286	putative exported protein
CDR20291_0254	fliI	CBE01900.1	1.37594	-0.881184	0.35091	flagellum-specific ATP synthase
CDR20291_1394	CDR20291_1394	CBE03918.1	1.37579	-1.70368	0.678591	conserved hypothetical protein
CDR20291_1461	CDR20291_1461	CBE04036.1	1.37116	-2.17102	0.866861	holin
CDR20291_1131	dacF	CBE03449.1	1.37116	-1.76789	0.705625	D-alanyl-D-alanine carboxypeptidase (penicillin-binding protein)
CDR20291_0363	CDR20291_0363	CBE02093.1	1.37116	-1.1616	0.463819	Radical SAM-superfamily protein
CDR20291_2030	CDR20291_2030	CBE05035.1	1.37116	-0.680744	0.271745	putative multiprotein-complex assembly protein
CDR20291_1852	CDR20291_1852	CBE04721.1	1.36845	-1.90494	0.761788	putative membrane protein
CDR20291_2304	CDR20291_2304	CBE05521.1	1.36845	-0.79435	0.317637	conserved hypothetical protein
CDR20291_0124	CDR20291_0124	CBE01677.1	1.36765	-1.16169	0.464758	putative cell wall endopeptidase
CDR20291_0482	CDR20291_0482	CBE02305.1	1.35937	-0.965488	0.387387	putative phosphoribulokinase/uridine kinase
CDR20291_1367	feoA2	CBE03870.1	1.35766	-1.85718	0.745913	putative ferrous ion transport protein
CDR20291_3182	CDR20291_3182	CBE07067.1	1.35758	-1.7741	0.712678	hypothetical protein
CDR20291_2247	CDR20291_2247	CBE05419.1	1.35491	-1.18948	0.478404	hypothetical protein
CDR20291_2088	csdA	CBE05139.1	1.35418	-1.09138	0.439195	ATP-dependent RNA helicase
CDR20291_3090	bclA2	CBE06900.1	1.35206	-2.77858	1.1193	exosporium glycoprotein
CDR20291_1684	CDR20291_1684	CBE04427.1	1.34377	-1.92532	0.777964	putative membrane protein
CDR20291_0585	dtxA	CBE02484.1	1.33427	-0.983516	0.398798	putative exported protein
CDR20291_0579	u2	CBE02474.1	1.33116	-1.4305	0.58074	putative Na(+)/H(+) antiporter
CDR20291_3327	spoIIE	CBE07327.1	1.32645	-1.69715	0.690483	stage II sporulation protein e
CDR20291_0956	CDR20291_0956	CBE03133.1	1.32645	-1.46182	0.594772	hypothetical protein
CDR20291_1264	CDR20291_1264	CBE03687.1	1.32645	-0.83205	0.338413	putative ATP-binding protein
CDR20291_1958	CDR20291_1958	CBE04908.1	1.32053	-1.99195	0.812357	putative membrane protein
CDR20291_2535	sbp	CBE05934.1	1.31805	-1.85273	0.756367	putative membrane protein
CDR20291_1032	spoIIIAC	CBE03272.1	1.31717	-2.15293	0.879714	stage III sporulation protein AC
CDR20291_3033	xdhA3	CBE06796.1	1.31669	-0.693456	0.283446	xanthine dehydrogenase, molybdenum binding and iron-sulfur binding subunits
CDR20291_1877	CDR20291_1877	CBE04766.1	1.31655	-1.25713	0.514037	putative ABC transporter, permease protein
CDR20291_0959	CDR20291_0959	CBE03138.1	1.31655	-1.20095	0.491062	transposase-like protein b
CDR20291_2650	uppS	CBE06141.1	1.31428	-1.24331	0.508935	undecaprenyl pyrophosphate synthetase
CDR20291_2852	CDR20291_2852	CBE06478.1	1.31133	-1.38023	0.565885	putative transcriptional antiterminator
CDR20291_0405	CDR20291_0405	CBE02169.1	1.31034	-1.15766	0.474898	transposase-like protein b
CDR20291_0580	u1	CBE02476.1	1.30652	-1.62886	0.669176	putative regulatory protein
CDR20291_1443	CDR20291_1443	CBE04004.1	1.30522	-1.4429	0.59314	phage-related protein
CDR20291_1532	CDR20291_1532	CBE04160.1	1.30344	-0.687647	0.282938	tellurium resistance protein
CDR20291_3032	glnF	CBE06794.1	1.30344	-0.645064	0.265388	RNA polymerase sigma-54 factor
CDR20291_2952	CDR20291_2952	CBE06650.1	1.30299	-1.04457	0.429934	putative amidohydrolase
CDR20291_1395	CDR20291_1395	CBE03920.1	1.3024	-1.1717	0.482433	putative hemolysin-like membrane protein
CDR20291_3180	CDR20291_3180	CBE07063.1	1.29784	-1.05559	0.435377	putative membrane protein
CDR20291_0703	spoVAD	CBE02689.1	1.29779	-1.33396	0.550469	stage V sporulation protein AD
CDR20291_3356	CDR20291_3356	CBE07378.1	1.29779	-0.800562	0.330304	putative exported protein
CDR20291_2089	CDR20291_2089	CBE05141.1	1.29681	-2.07995	0.85876	N-acetylmuramoyl-L-alanine amidase (cell wall hydrolase)
CDR20291_2803	dpaA	CBE06392.1	1.29681	-1.91475	0.790899	dipicolinate synthase, A chain
CDR20291_2269	CDR20291_2269	CBE05458.1	1.29681	-1.04508	0.431684	putative aspartate aminotransferase
CDR20291_1892	CDR20291_1892	CBE04792.1	1.29628	-1.18266	0.488757	putative regulatory protein
CDR20291_2974	acsB3	CBE06689.1	1.28775	-1.60084	0.663858	putative 6-phospho-beta-glucosidase
CDR20291_0273	CDR20291_0273	CBE01933.1	1.28775	-0.843623	0.349841	putative flagellar basal-body rod protein
CDR20291_2884	CDR20291_2884	CBE06534.1	1.28727	-1.37075	0.568719	putative PTS system, IIb component
CDR20291_1476	CDR20291_1476	CBE04062.1	1.28454	-1.26033	0.523574	putative two-component histidine kinase
CDR20291_0812	glgC	CBE02879.1	1.28454	-1.01006	0.419553	glucose-1-phosphate adenylyltransferase
CDR20291_1171	CDR20291_1171	CBE03522.1	1.28296	-1.04542	0.434743	conserved hypothetical protein
CDR20291_2279	CDR20291_2279	CBE05476.1	1.28168	-1.42369	0.592505	putative beta-lactamase inducer
CDR20291_2457	CDR20291_2457	CBE05796.1	1.28168	-1.02945	0.42839	two-component response regulator
CDR20291_3519	CDR20291_3519	CBE07671.1	1.28146	-0.675098	0.281025	putative membrane protein
CDR20291_1623	CDR20291_1623	CBE04321.1	1.28003	-2.28728	0.952765	conserved hypothetical protein
CDR20291_1927	ilvD	CBE04853.1	1.27668	-1.00863	0.420708	dihydroxy-acid dehydratase
CDR20291_1606	CDR20291_1606	CBE04291.1	1.27283	-1.58948	0.664101	putative C4-dicarboxylate anaerobic carrier
CDR20291_0966	CDR20291_0966	CBE03150.1	1.27283	-1.01969	0.426016	putative transglycosylase
CDR20291_0662	CDR20291_0662	CBE02619.1	1.27283	-0.774699	0.323727	conserved hypothetical protein
CDR20291_0724	CDR20291_0724	CBE02725.1	1.27227	-1.82538	0.763049	putative membrane protein
CDR20291_0291	CDR20291_0291	CBE01965.1	1.27013	-1.08987	0.45601	PTS system, IIc component
CDR20291_1911	CDR20291_1911	CBE04824.1	1.2676	-0.9901	0.414702	cell surface protein
CDR20291_2413	nadD	CBE05718.1	1.2661	-0.857433	0.359442	nicotinate-nucleotide adenylyltransferase
CDR20291_0180	gluD	CBE01772.1	1.2661	-0.659941	0.276614	NAD-specific glutamate dehydrogenase
CDR20291_1983	CDR20291_1983	CBE04951.1	1.26329	-0.766462	0.321678	conserved hypothetical protein
CDR20291_1445	CDR20291_1445	CBE04008.1	1.25843	-2.31595	0.973831	hypothetical phage protein
CDR20291_0552	CDR20291_0552	CBE02427.1	1.25698	-0.756043	0.318173	putative transcriptional regulator
CDR20291_1290	CDR20291_1290	CBE03734.1	1.25618	-0.595174	0.25063	putative membrane protein
CDR20291_1810	CDR20291_1810	CBE04646.1	1.25188	-1.13982	0.481024	hypothetical protein
CDR20291_3298	CDR20291_3298	CBE07275.1	1.24942	-1.01803	0.430142	CopG-family transcriptional regulator
CDR20291_0944	CDR20291_0944	CBE03113.1	1.24278	-1.0873	0.460886	putative membrane protein
CDR20291_2528	CDR20291_2528	CBE05921.1	1.23464	-1.71004	0.72735	putative ATP-binding protein
CDR20291_0887	CDR20291_0887	CBE03012.1	1.23043	-1.56866	0.668569	putative cell wall anchored protein
CDR20291_2736	rbr	CBE06289.1	1.23043	-1.31559	0.560687	rubrerythrin
CDR20291_1272	CDR20291_1272	CBE03700.1	1.22986	-0.78843	0.336155	putative membrane protein
CDR20291_2810	CDR20291_2810	CBE06405.1	1.22959	-1.95306	0.832924	conserved hypothetical protein
CDR20291_0266	flhB	CBE01921.1	1.22679	-0.968617	0.413644	flagellar export protein
CDR20291_1297	CDR20291_1297	CBE03746.1	1.21963	-1.18231	0.506642	conserved hypothetical protein
CDR20291_2641	CDR20291_2641	CBE06125.1	1.21774	-0.6644	0.284953	conserved hypothetical protein
CDR20291_0497	CDR20291_0497	CBE02331.1	1.21069	-0.893995	0.38449	putative membrane protin
CDR20291_0287	CDR20291_0287	CBE01957.1	1.20995	-1.68671	0.725786	PTS system, IIa component
CDR20291_2287	CDR20291_2287	CBE05490.1	1.20941	-1.3141	0.565804	putative exonuclease
CDR20291_0111	ptb	CBE01655.1	1.20777	-0.725278	0.312519	phosphate butyryltransferase
CDR20291_0713	CDR20291_0713	CBE02706.1	1.20603	-1.88018	0.810818	putative exported protein
CDR20291_0616	CDR20291_0616	CBE02538.1	1.20566	-1.10575	0.477073	putative nucleotide phosphodiesterase
CDR20291_1161	CDR20291_1161	CBE03504.1	1.20505	-0.788741	0.340432	putative peptidase
CDR20291_2545	CDR20291_2545	CBE05952.1	1.20055	-1.4615	0.632276	putative membrane protein
CDR20291_3029	pgK	CBE06789.1	1.19526	-0.968518	0.419986	phosphoglycerate kinase
CDR20291_2033	CDR20291_2033	CBE05041.1	1.19342	-1.56826	0.680838	putative membrane protein precursor
CDR20291_1434	CDR20291_1434	CBE03988.1	1.19342	-1.48505	0.644638	phage protein
CDR20291_2050	CDR20291_2050	CBE05071.1	1.19236	-1.70389	0.740379	putative transcriptional regulator
CDR20291_0742	CDR20291_0742	CBE02756.1	1.19236	-0.64968	0.282296	putative signaling protein
CDR20291_3285	CDR20291_3285	CBE07253.1	1.19073	-1.39958	0.608625	putative uncharacterized protein; flags: precursor
CDR20291_0670	CDR20291_0670	CBE02632.1	1.18185	-0.727612	0.317635	putative ethanolamine transporter
CDR20291_2348	CDR20291_2348	CBE05599.1	1.18051	-0.964161	0.421388	conserved hypothetical protein
CDR20291_2500	CDR20291_2500	CBE05873.1	1.18051	-0.88615	0.387265	putative membrane protein
CDR20291_1293	CDR20291_1293	CBE03739.1	1.18051	-0.8268	0.361332	putative exported polysaccharide deacetylase
CDR20291_2817	CDR20291_2817	CBE06417.1	1.17785	-0.885554	0.387553	conserved hypothetical protein
CDR20291_2142	CDR20291_2142	CBE05231.1	1.17595	-1.73395	0.759644	putative membrane protein
CDR20291_3149	CDR20291_3149	CBE07007.1	1.17231	-2.01531	0.884286	hypothetical protein
CDR20291_1665	ogt2	CBE04392.1	1.17194	-1.91158	0.839027	methylated-DNA--protein-cysteine methyltransferase 2
CDR20291_2587	CDR20291_2587	CBE06026.1	1.1695	-1.62472	0.714257	putative membrane protein
CDR20291_2422	CDR20291_2422	CBE05733.1	1.1695	-1.37427	0.604098	two-component sensor histidine kinase
CDR20291_0845	leuB	CBE02938.1	1.1695	-1.00286	0.440775	3-isopropylmalate dehydrogenase
CDR20291_1228	glpK2	CBE03623.1	1.16692	-0.621044	0.273339	glycerol kinase
CDR20291_2420	CDR20291_2420	CBE05730.1	1.16674	-1.07334	0.47256	ABC transporter, permease protein
CDR20291_1405	CDR20291_1405	CBE03938.1	1.16609	-1.00402	0.442283	putative polysaccharide deacetylase
CDR20291_0743	CDR20291_0743	CBE02758.1	1.16597	-0.819939	0.361363	putative universal stress protein
CDR20291_2112	CDR20291_2112	CBE05179.1	1.16411	-1.40082	0.618014	putative membrane protein
CDR20291_0960	CDR20291_0960	CBE03140.1	1.16224	-0.742318	0.327788	putative membrane protein
CDR20291_2145	CDR20291_2145	CBE05236.1	1.16069	-1.39875	0.618126	conserved hypothetical protein
CDR20291_3527	CDR20291_3527	CBE07684.1	1.15891	-0.751746	0.33249	conserved hypothetical protein
CDR20291_2340	CDR20291_2340	CBE05585.1	1.15004	-0.706254	0.313764	histidine triad nucleotide-binding protein
CDR20291_1330	CDR20291_1330	CBE03805.1	1.14749	-0.732688	0.325941	conserved hypothetical protein
CDR20291_1462	CDR20291_1462	CBE04038.1	1.14464	-0.979444	0.436344	putative uncharacterized protein
CDR20291_1316	CDR20291_1316	CBE03780.1	1.14339	-1.00173	0.446639	ABC transporter, permease protein
CDR20291_2530	sigG	CBE05925.1	1.14114	-1.6221	0.724006	RNA polymerase sigma-G factor
CDR20291_3025	CDR20291_3025	CBE06781.1	1.14082	-1.71626	0.766257	gcn5-related n-acetyltransferase
CDR20291_2717	CDR20291_2717	CBE06261.1	1.13859	-0.99153	0.443152	putative oxidoreductase (FAD-binding domain)
CDR20291_3387	CDR20291_3387	CBE07434.1	1.13797	-1.86868	0.835804	conserved hypothetical protein
CDR20291_1697	CDR20291_1697	CBE04451.1	1.13797	-1.38621	0.620192	putative hydrolase
CDR20291_1973	CDR20291_1973	CBE04934.1	1.13797	-1.37438	0.614608	integrase
CDR20291_2996	CDR20291_2996	CBE06729.1	1.13797	-1.03262	0.462144	putative uncharacterized protein
CDR20291_1696	CDR20291_1696	CBE04449.1	1.13559	-1.21073	0.542472	conserved hypothetical membrane protein
CDR20291_3175	hydA	CBE07055.1	1.13341	-0.687086	0.308171	hydrogenase
CDR20291_0945	CDR20291_0945	CBE03115.1	1.13123	-1.01681	0.456533	putative peptidase
CDR20291_2109	CDR20291_2109	CBE05174.1	1.12514	-1.02922	0.463389	putative sodium/solute symporter
CDR20291_1338	CDR20291_1338	NA	1.12473	-1.08018	0.486493	transposase-like protein b (pseudogene)
CDR20291_2048	CDR20291_2048	CBE05068.1	1.12309	-1.45225	0.654711	D-alanyl-D-alanine carboxypeptidase
CDR20291_2043	CDR20291_2043	CBE05059.1	1.12198	-1.63384	0.737026	hypothetical protein
CDR20291_0593	CDR20291_0593	CBE02499.1	1.11886	-1.53961	0.695742	putative regulatory protein
CDR20291_0599	CDR20291_0599	CBE02509.1	1.11592	-1.87019	0.846552	conserved hypothetical protein
CDR20291_1592	CDR20291_1592	CBE04266.1	1.10893	-1.33333	0.60536	hypothetical protein
CDR20291_2730	CDR20291_2730	CBE06283.1	1.10102	-1.72133	0.784777	putative two-component sensor histidine kinase
CDR20291_1271	CDR20291_1271	CBE03699.1	1.10102	-2.07664	0.947619	hypothetical protein
CDR20291_1703	CDR20291_1703	CBE04462.1	1.10102	-1.80335	0.822879	putative pyridoxal-dependent decarboxylase
CDR20291_2188	CDR20291_2188	CBE05314.1	1.10102	-1.19893	0.547083	two-component system response regulator
CDR20291_2266	CDR20291_2266	CBE05453.1	1.10102	-0.852541	0.388847	butyrate kinase
CDR20291_3336	spoVT	CBE07342.1	1.09953	-1.45521	0.664827	stage V sporulation protein T
CDR20291_2255	CDR20291_2255	CBE05433.1	1.09847	-2.08689	0.954082	hypothetical protein
CDR20291_3526	CDR20291_3526	CBE07682.1	1.09836	-0.887616	0.405885	conserved hypothetical protein
CDR20291_0229	fliN	CBE01855.1	1.09602	-1.92081	0.879475	flagellar motor switch protein
CDR20291_1575	CDR20291_1575	CBE04235.1	1.08561	-1.56781	0.721567	putative membrane protein
CDR20291_1478	CDR20291_1478	CBE04066.1	1.08174	-2.49976	1.1533	hypothetical protein
CDR20291_0290	CDR20291_0290	CBE01963.1	1.08174	-1.46955	0.677794	PTS system, IIb component
CDR20291_2180	CDR20291_2180	CBE05299.1	1.08159	-1.26905	0.58563	PTS system, IIbc component
CDR20291_3194	CDR20291_3194	CBE07091.1	1.07903	-1.54899	0.715703	putative glycosyl transferase
CDR20291_3176	hydN2	CBE07057.1	1.07751	-0.954948	0.441585	electron transport protein
CDR20291_1871	CDR20291_1871	CBE04755.1	1.07654	-2.23194	1.03322	putative ABC transporter, permease protein
CDR20291_1226	CDR20291_1226	CBE03620.1	1.07602	-0.661802	0.306576	putative transporter
CDR20291_0594	CDR20291_0594	CBE02501.1	1.07264	-1.26398	0.586566	putative glyoxalase
CDR20291_1387	CDR20291_1387	CBE03906.1	1.07264	-0.804173	0.373168	putative signaling protein
CDR20291_3476	CDR20291_3476	CBE07594.1	1.06644	-0.752158	0.350202	MerR-family transcriptional regulator
CDR20291_2019	CDR20291_2019	CBE05015.1	1.06263	-1.88377	0.878654	hypothetical protein
CDR20291_1128	CDR20291_1128	CBE03444.1	1.06017	-0.970443	0.453501	putative membrane-bound metal-dependent hydrolase
CDR20291_2783	CDR20291_2783	CBE06359.1	1.05993	-1.4216	0.66451	putative signaling protein
CDR20291_2123	CDR20291_2123	CBE05197.1	1.05455	-1.30589	0.612348	hypothetical protein
CDR20291_2918	ascB	CBE06592.1	1.05226	-1.23304	0.578956	6-phospho-beta-glucosidase
CDR20291_0771	CDR20291_0771	CBE02806.1	1.05014	-0.571213	0.268496	putative formyltransferase
CDR20291_2250	CDR20291_2250	CBE05424.1	1.0499	-0.950114	0.446717	hypothetical protein
CDR20291_0473	CDR20291_0473	CBE02289.1	1.04626	-0.834212	0.392975	putative penicillin-binding protein
CDR20291_2512	CDR20291_2512	CBE05893.1	1.04579	-0.845513	0.398446	putative exported protein
CDR20291_2040	CDR20291_2040	CBE05053.1	1.04443	-1.15225	0.543499	putative signaling protein
CDR20291_0715	CDR20291_0715	CBE02709.1	1.04443	-0.592779	0.279578	putative N-acetylmuramoyl-L-alanine amidase
CDR20291_1472	CDR20291_1472	CBE04055.1	1.04297	-1.41112	0.66614	putative exported protein
CDR20291_2501	CDR20291_2501	CBE05874.1	1.04296	-1.18691	0.560484	transposase-like protein b
CDR20291_1196	CDR20291_1196	CBE03566.1	1.04088	-1.47093	0.695472	putative exported protein
CDR20291_3329	CDR20291_3329	CBE07330.1	1.04088	-1.4525	0.686709	putative septum formation protein
CDR20291_0721	CDR20291_0721	CBE02720.1	1.04032	-0.654883	0.309763	putative NUDIX-family hydrolase
CDR20291_0891	CDR20291_0891	CBE03019.1	1.03489	-0.475548	0.225588	cell surface protein (putative N-acetylmuramoyl-L-alanine amidase)
CDR20291_3071	CDR20291_3071	CBE06865.1	1.03417	-0.943132	0.447682	hypothetical protein
CDR20291_1549	CDR20291_1549	CBE04190.1	1.03417	-0.916383	0.434993	putative signaling protein
CDR20291_0669	glpK1	CBE02630.1	1.03389	-0.689222	0.327361	glycerol kinase
CDR20291_0191	CDR20291_0191	CBE01790.1	1.03034	-1.19565	0.569276	putative membrane protein
CDR20291_0533	CDR20291_0533	CBE02393.1	1.02937	-1.43528	0.684	two-component sensor histidine kinase
CDR20291_2263	CDR20291_2263	CBE05447.1	1.02936	-1.03327	0.492499	putative membrane protein
CDR20291_1816	CDR20291_1816	CBE04657.1	1.02308	-1.69024	0.80844	putative lipoprotein
CDR20291_0617	CDR20291_0617	CBE02540.1	1.02098	-1.0581	0.506652	putative short chain dehydrogenase
CDR20291_3513	CDR20291_3513	CBE07661.1	1.01992	-1.19548	0.572799	putative DNA replication protein
CDR20291_2755	CDR20291_2755	CBE06309.1	1.0105	-1.05947	0.510141	putative esterase/halogenase
CDR20291_1163	dapG	CBE03507.1	1.00659	-0.669052	0.322887	aspartokinase
CDR20291_1315	CDR20291_1315	CBE03779.1	1.00428	-0.979824	0.473562	ABC transporter, ATP-binding protein
CDR20291_2196	CDR20291_2196	CBE05328.1	1.0034	-1.74113	0.842061	integrase, catalytic region
CDR20291_3312	atpZ	CBE07300.1	1.00251	-1.69294	0.819229	putative ATP synthase protein
CDR20291_0125	spoIIID	CBE01680.1	1.0018	-1.35715	0.657061	stage III sporulation protein D
CDR20291_1687	CDR20291_1687	CBE04433.1	0.999789	-0.80537	0.390407	putative L-threonine dehydrogenase
CDR20291_3006	CDR20291_3006	CBE06746.1	0.997083	-0.880347	0.427356	putative phage protein
CDR20291_0773	CDR20291_0773	CBE02810.1	0.995916	-0.895553	0.435117	putative glycosyl transferase
CDR20291_1050	bltD	CBE03305.1	0.989369	-1.63752	0.79838	spermine/spermidine acetyltransferase
CDR20291_1418	CDR20291_1418	CBE03960.1	0.988508	-1.26337	0.61645	putative phage-related protein
CDR20291_3302	acpS	CBE07282.1	0.986252	-1.12692	0.550725	holo-[acyl-carrier protein] synthase
CDR20291_1882	CDR20291_1882	CBE04774.1	0.983489	-2.00083	0.979729	two-component system response regulator
CDR20291_2085	CDR20291_2085	CBE05134.1	0.982143	-0.713049	0.34943	putative formate dehydrogenase
CDR20291_3388	CDR20291_3388	CBE07436.1	0.98141	-1.73575	0.851185	hypothetical protein
CDR20291_0835	CDR20291_0835	CBE02919.1	0.978711	-1.30565	0.641726	UbiA prenyltransferase family membrane protein
CDR20291_2594	CDR20291_2594	CBE06038.1	0.964492	-1.45938	0.722376	conserved hypothetical protein
CDR20291_0213	CDR20291_0213	CBE01827.1	0.963831	-1.97794	0.979612	conserved hypothetical protein
CDR20291_1940	CDR20291_1940	CBE04876.1	0.962027	-0.790455	0.391927	N-carbamoyl-L-amino acid hydrolase
CDR20291_2267	iorB	CBE05455.1	0.961306	-0.972841	0.482607	putative indolepyruvate oxidoreductase subunit
CDR20291_1049	CDR20291_1049	CBE03303.1	0.960525	-1.04951	0.521001	putative acetyltransferase
CDR20291_1276	CDR20291_1276	CBE03708.1	0.958106	-1.00086	0.497523	conserved hypothetical protein
CDR20291_2875	CDR20291_2875	CBE06518.1	0.953706	-0.907206	0.452076	conserved hypothetical protein
CDR20291_2102	CDR20291_2102	CBE05163.1	0.950766	-1.58678	0.792385	putative acetyl-CoA synthetase
CDR20291_1308	CDR20291_1308	CBE03766.1	0.950766	-1.17207	0.585212	putative 5-nitroimidazole reductase
CDR20291_2005	CDR20291_2005	CBE04991.1	0.950766	-0.902062	0.450427	hypothetical protein
CDR20291_1725	CDR20291_1725	CBE04499.1	0.95023	-1.36824	0.683732	putative cation transport-related, membrane protein
CDR20291_3294	CDR20291_3294	CBE07268.1	0.947673	-0.64302	0.321804	putative membrane protein
CDR20291_2624	CDR20291_2624	CBE06094.1	0.946841	-0.498666	0.24979	cell surface protein
CDR20291_0461	cheW	CBE02267.1	0.943539	-1.04342	0.523685	chemotaxis protein
CDR20291_2374	ung	CBE05647.1	0.941699	-0.557166	0.279937	uracil-DNA glycosylase
CDR20291_0610	CDR20291_0610	CBE02529.1	0.938763	-1.3696	0.689589	putative ATP-dependent peptidase
CDR20291_1341	metQ	CBE03825.1	0.9378	-0.738314	0.371995	putative D-methionine ABC transporter, substrate-binding lipoprotein
CDR20291_0029	CDR20291_0029	CBE01513.1	0.936686	-0.768935	0.387752	putative transcription antiterminator
CDR20291_2126	CDR20291_2126	CBE05203.1	0.935338	-0.507251	0.256049	putative radical SAM superfamily lipoprotein
CDR20291_2822	CDR20291_2822	CBE06426.1	0.935014	-1.17437	0.592994	two-component system histidine kinase
CDR20291_0268	flhF	CBE01924.1	0.930739	-0.754412	0.38194	signal recognition particle complex, GTP-binding subunit
CDR20291_0246	CDR20291_0246	CBE01886.1	0.928595	-0.79808	0.404686	putative ornithine cyclodeaminase
CDR20291_2721	CDR20291_2721	CBE06268.1	0.928595	-0.760977	0.385854	putative exported protein
CDR20291_1950	CDR20291_1950	CBE04894.1	0.928473	-1.26541	0.641805	putative transcriptional regulator
CDR20291_1654	CDR20291_1654	CBE04374.1	0.927005	-1.09625	0.55651	conserved hypothetical protein
CDR20291_1533	CDR20291_1533	CBE04162.1	0.926727	-0.40049	0.203371	tellurium resistance protein
CDR20291_0468	CDR20291_0468	CBE02280.1	0.922796	-1.45841	0.742422	conserved hypothetical protein
CDR20291_1688	CDR20291_1688	CBE04435.1	0.922783	-1.04326	0.531186	putative membrane protein
CDR20291_3520	CDR20291_3520	CBE07672.1	0.916828	-0.918569	0.46934	conserved hypothetical protein
CDR20291_0719	CDR20291_0719	CBE02716.1	0.909506	-0.597792	0.306625	putative ATP/GTP-binding protein
CDR20291_2580	CDR20291_2580	CBE06013.1	0.907923	-1.18784	0.609871	putative aminotransferase
CDR20291_3152	CDR20291_3152	CBE07013.1	0.903907	-1.84256	0.948292	putative exported protein
CDR20291_1010	CDR20291_1010	CBE03233.1	0.902873	-1.08128	0.557163	putative FAD/FMN-containing dehydrogenase
CDR20291_1180	CDR20291_1180	CBE03538.1	0.902722	-0.692699	0.357031	aspartate aminotransferase
CDR20291_2278	CDR20291_2278	CBE05474.1	0.900652	-0.371695	0.191882	putative peptidoglycan-binding/hydrolysing protein
CDR20291_0014	CDR20291_0014	CBE01487.1	0.898547	-0.56675	0.292944	putative ATP:guanido phosphotransferase
CDR20291_0283	CDR20291_0283	CBE01950.1	0.893996	-0.694265	0.359759	conserved hypothetical protein
CDR20291_3529	CDR20291_3529	CBE07687.1	0.892905	-0.82131	0.425907	putative exported protein
CDR20291_3357	CDR20291_3357	CBE07380.1	0.888524	-1.14605	0.595836	putative cation efflux protein
CDR20291_0355	CDR20291_0355	CBE02078.1	0.888524	-1.00453	0.522378	hypothetical protein
CDR20291_3291	CDR20291_3291	CBE07263.1	0.888502	-0.491091	0.255426	putative exported carboxy-terminal processing protease
CDR20291_2524	CDR20291_2524	CBE05914.1	0.887079	-1.2332	0.641996	putative membrane protein
CDR20291_2065	CDR20291_2065	CBE05098.1	0.884254	-1.5062	0.785411	putative membrane protein
CDR20291_2713	CDR20291_2713	CBE06254.1	0.882056	-0.885921	0.462578	conserved hypothetical protein
CDR20291_3064	CDR20291_3064	CBE06852.1	0.880728	-0.880102	0.45994	putative membrane protein
CDR20291_2647	CDR20291_2647	CBE06135.1	0.878639	-1.55164	0.811916	conserved hypothetical protein
CDR20291_2811	CDR20291_2811	CBE06407.1	0.871242	-1.15057	0.604724	conserved hypothetical protein
CDR20291_1992	dpaL1	CBE04967.1	0.871242	-1.04065	0.546936	diaminopropionate ammonia-lyase
CDR20291_0872	CDR20291_0872	CBE02986.1	0.86336	-1.28264	0.67733	MerR-family transcriptional regulator
CDR20291_1144	CDR20291_1144	CBE03473.1	0.857849	-0.915123	0.485372	putative NAD-dependent deacetylase (Sir2-family regulatory)
CDR20291_3212	CDR20291_3212	CBE07122.1	0.857556	-1.22645	0.650715	putative GTPase
CDR20291_3376	spmB	CBE07414.1	0.856379	-1.76083	0.935461	spore maturation protein B
CDR20291_2009	CDR20291_2009	CBE04998.1	0.856379	-0.79439	0.422046	putative Na(+)/H(+) antiporter
CDR20291_0153	hpdC	CBE01728.1	0.855599	-0.631679	0.335802	4-hydroxyphenylacetate decarboxylase, regulatory subunit
CDR20291_3286	CDR20291_3286	CBE07255.1	0.84749	-1.09958	0.587536	putative uncharacterized protein
CDR20291_2490	CDR20291_2490	CBE05855.1	0.846996	-1.51116	0.807902	putative response regulator
CDR20291_1698	CDR20291_1698	CBE04453.1	0.846996	-0.815459	0.436229	cell surface protein
CDR20291_0112	buk	CBE01657.1	0.845305	-0.454786	0.243555	butyrate kinase
CDR20291_1393	CDR20291_1393	CBE03917.1	0.845142	-0.823534	0.441153	hypothetical protein
CDR20291_1699	scrR	CBE04454.1	0.83528	-0.707397	0.381343	putative sucrose operon repressor (LacI-family transcriptional regulator)
CDR20291_2187	CDR20291_2187	CBE05312.1	0.834257	-0.962144	0.519153	two-component sensor histidine kinase
CDR20291_2327	recO	CBE05562.1	0.834257	-0.763976	0.412199	DNA repair protein
CDR20291_0723	CDR20291_0723	CBE02723.1	0.833062	-1.07745	0.581861	putative membrane protein
CDR20291_2855	CDR20291_2855	CBE06483.1	0.82475	-0.906614	0.492142	putative transporter
CDR20291_1880	CDR20291_1880	CBE04771.1	0.820578	-1.39269	0.758049	two-component response regulator
CDR20291_2959	tndX	CBE06663.1	0.81986	-0.722913	0.393716	conjugative transposon site-specific recombinase
CDR20291_2051	CDR20291_2051	CBE05073.1	0.817357	-1.22157	0.666479	putative membrane protein
CDR20291_0470	CDR20291_0470	CBE02284.1	0.817354	-0.921528	0.502963	putative lipoprotein
CDR20291_3046	CDR20291_3046	CBE06820.1	0.817354	-0.731816	0.399411	MerR-family transcriptional regulator
CDR20291_1051	spoIVB	CBE03307.1	0.814544	-0.708576	0.387492	stage IV sporulation protein B
CDR20291_0035	CDR20291_0035	CBE01524.1	0.813944	-1.01176	0.553579	putative lipoate-protein ligase
CDR20291_3123	CDR20291_3123	CBE06960.1	0.813912	-1.35576	0.741951	ABC transporter, ATP-binding protein
CDR20291_2362	spoIIP	CBE05626.1	0.811847	-1.55896	0.854308	putative stage II sporulation protein P
CDR20291_1321	CDR20291_1321	CBE03789.1	0.811763	-0.702234	0.384923	ABC transporter, ATP-binding/permease protein
CDR20291_0704	spoVAE	CBE02691.1	0.807165	-1.45124	0.798135	stage V sporulation protein AE
CDR20291_1814	CDR20291_1814	CBE04653.1	0.804876	-1.51054	0.832125	putative plasmid-related protein
CDR20291_2715	CDR20291_2715	CBE06257.1	0.804825	-0.549283	0.302661	putative flavodoxin
CDR20291_2506	CDR20291_2506	CBE05883.1	0.802088	-0.586226	0.323704	conserved hypothetical protein
CDR20291_1116	CDR20291_1116	CBE03422.1	0.801615	-0.812152	0.448662	putative ATPase
CDR20291_0558	CDR20291_0558	CBE02438.1	0.800989	-0.847387	0.468382	putative radical SAM superfamily protein
CDR20291_3481	CDR20291_3481	CBE07603.1	0.798687	-1.40363	0.777208	putative acetyltransferase
CDR20291_0313	CDR20291_0313	CBE02003.1	0.798687	-1.12361	0.622071	putative membrane protein
CDR20291_3347	CDR20291_3347	CBE07362.1	0.798687	-0.743519	0.411745	putaive membrane protein
CDR20291_2252	CDR20291_2252	CBE05428.1	0.796637	-0.918317	0.509337	putative sulfonate ABC transporter, solute-binding lipoprotein
CDR20291_2688	CDR20291_2688	CBE06209.1	0.793366	-0.906755	0.504255	cell surface protein
CDR20291_3461	CDR20291_3461	CBE07567.1	0.79327	-0.578635	0.321862	chloramphenicol o-acetyltransferase
CDR20291_2068	CDR20291_2068	CBE05104.1	0.791772	-0.92382	0.514413	putative acetyltransferase
CDR20291_2744	dltA	CBE06297.1	0.790084	-0.531255	0.296167	D-alanine--poly(phosphoribitol) ligase subunit 1 (D-alanine-activating enzyme)
CDR20291_2016	CDR20291_2016	CBE05010.1	0.787255	-1.10173	0.615331	putative sodium:sulfate symporter
CDR20291_2221	mtlF	CBE05372.1	0.777714	-0.971551	0.545794	PTS system, mannitol-specific IIa component
CDR20291_0829	dinB	CBE02909.1	0.775528	-0.531665	0.299121	DNA polymerase IV
CDR20291_2651	CDR20291_2651	CBE06142.1	0.771808	-1.29258	0.729214	putative lipoprotein
CDR20291_1941	racX	CBE04878.1	0.771808	-0.84502	0.476742	probable amino acid racemase
CDR20291_1990	CDR20291_1990	CBE04964.1	0.771776	-0.953996	0.53864	D-hydantoinase
CDR20291_1608	CDR20291_1608	CBE04294.1	0.771776	-0.896041	0.505697	putative molybdopterin-guanine biosynthesis protein
CDR20291_2110	CDR20291_2110	CBE05175.1	0.771776	-0.845559	0.477412	TetR-family transcriptional regulator
CDR20291_2529	CDR20291_2529	CBE05923.1	0.762316	-1.00468	0.570819	conserved hypothetical protein
CDR20291_0265	fliQ	CBE01919.1	0.760478	-1.32634	0.754556	flagellar export protein
CDR20291_0584	tcdA	CBE02483.1	0.755524	-1.3944	0.795973	toxin A
CDR20291_3477	CDR20291_3477	CBE07596.1	0.754786	-0.41356	0.236225	putative na+/h+ exchanger
CDR20291_1972	CDR20291_1972	CBE04932.1	0.750607	-0.907647	0.519974	putative regulatory protein
CDR20291_3362	CDR20291_3362	CBE07389.1	0.750451	-0.703096	0.402906	putative iron ABC transporter, solute-binding protein
CDR20291_2284	CDR20291_2284	CBE05485.1	0.748286	-1.22861	0.705392	putative DNA polymerase III, epsilon chain
CDR20291_1398	hisC	CBE03925.1	0.747974	-1.01098	0.580711	putative histidinol-phosphate aminotransferase
CDR20291_2769	CDR20291_2769	CBE06334.1	0.747974	-0.562084	0.322928	putative signaling protein
CDR20291_3229	hymC	CBE07153.1	0.747974	-0.508836	0.292367	putative iron-only hydrogenase, catalytic subunit
CDR20291_0843	leuC	CBE02934.1	0.746935	-0.767302	0.441328	3-isopropylmalate dehydratase large subunit
CDR20291_0299	CDR20291_0299	CBE01979.1	0.738424	-0.976684	0.565182	hypothetical protein
CDR20291_2997	CDR20291_2997	CBE06731.1	0.736639	-1.12159	0.650247	crispr-associated protein cas6
CDR20291_1584	CDR20291_1584	CBE04251.1	0.736639	-0.987455	0.572284	putative DNA-binding protein
CDR20291_1901	CDR20291_1901	CBE04806.1	0.735626	-0.728708	0.422903	ABC transporter, ATP-binding protein
CDR20291_2764	CDR20291_2764	CBE06326.1	0.734414	-1.10385	0.641352	putative oxidoreductase
CDR20291_2174	CDR20291_2174	CBE05288.1	0.734369	-0.901262	0.52376	putative sodium:solute symporter
CDR20291_1856	CDR20291_1856	CBE04728.1	0.732457	-1.34604	0.783332	putative membrane protein
CDR20291_1060	xerD1	CBE03323.1	0.732361	-0.757731	0.441076	putative tyrosine recombinase
CDR20291_2712	CDR20291_2712	CBE06252.1	0.730935	-0.895464	0.521921	putative peptidase
CDR20291_0581	tcdD	CBE02477.1	0.730397	-1.61296	0.9408	putative transcriptional regulator
CDR20291_2908	CDR20291_2908	CBE06575.1	0.727282	-0.817196	0.477777	putative uncharacterized protein
CDR20291_1179	glvG	CBE03536.1	0.726813	-0.459032	0.268507	maltose-6'-phosphate glucosidase
CDR20291_1542	CDR20291_1542	CBE04177.1	0.726575	-0.502454	0.294008	putative transcriptional regulator
CDR20291_3228	hymB	CBE07152.1	0.725978	-0.508272	0.297583	putative iron-only hydrogenase, electron-transferring subunit
CDR20291_1178	CDR20291_1178	CBE03534.1	0.724557	-1.32135	0.774623	RpiR-family transcriptional regulator
CDR20291_1177	malX	CBE03533.1	0.724184	-0.50172	0.294302	PTS system, maltose and glucose-specific Iibc component
CDR20291_1596	ribA	CBE04273.1	0.723797	-1.15699	0.679037	riboflavin biosynthesis protein
CDR20291_1653	CDR20291_1653	CBE04373.1	0.723263	-0.674386	0.396062	radical SAM-superfamily protein
CDR20291_2989	CDR20291_2989	CBE06717.1	0.722494	-1.63025	0.958159	putative uncharacterized protein
CDR20291_0661	CDR20291_0661	CBE02617.1	0.721859	-1.22992	0.723528	conserved hypothetical protein
CDR20291_0842	leuA	CBE02932.1	0.715662	-1.02689	0.606751	2-isopropylmalate synthase
CDR20291_2555	ptsG	NA	0.714395	-0.713767	0.422331	pseudogene, PTS system, glucose-specific IIbc component (fragment)
CDR20291_0247	CDR20291_0247	CBE01888.1	0.714329	-0.523365	0.309745	putative uncharacterized protein
CDR20291_1174	xerD2	CBE03527.1	0.712897	-0.690357	0.409037	putative tyrosine recombinase
CDR20291_0419	CDR20291_0419	CBE02193.1	0.712631	-1.10822	0.657101	hypothetical protein
CDR20291_2028	CDR20291_2028	CBE05031.1	0.712631	-0.975177	0.578231	conserved hypothetical protein
CDR20291_2351	CDR20291_2351	CBE05605.1	0.710849	-0.632631	0.375628	probable transporter
CDR20291_1609	CDR20291_1609	CBE04295.1	0.709332	-1.0399	0.618331	hypothetical protein
CDR20291_1979	CDR20291_1979	CBE04944.1	0.709332	-0.690658	0.410729	putative transposase
CDR20291_0964	polA	CBE03147.1	0.706981	-0.440352	0.26238	DNA polymerase I
CDR20291_2508	CDR20291_2508	CBE05887.1	0.705653	-0.957967	0.571408	putative exported protein
CDR20291_1346	CDR20291_1346	CBE03834.1	0.702743	-0.372905	0.222988	putative exported protein
CDR20291_1138	CDR20291_1138	CBE03462.1	0.700218	-0.919511	0.551525	conserved hypothetical protein
CDR20291_2478	ltaE	CBE05834.1	0.700218	-0.527356	0.316305	low-specificity L-threonine aldolase
CDR20291_3126	CDR20291_3126	CBE06965.1	0.697732	-1.24003	0.745148	two-component response regulator
CDR20291_0676	CDR20291_0676	CBE02642.1	0.697148	-0.470803	0.283077	putative signaling protein
CDR20291_0220	purH	CBE01839.1	0.696766	-0.548248	0.329791	bifunctional purine biosynthesis protein
CDR20291_2880	CDR20291_2880	CBE06527.1	0.696464	-0.52375	0.31518	putative acyl-CoA reductase/dehydratase
CDR20291_0295	CDR20291_0295	CBE01972.1	0.695279	-0.97054	0.584625	DNA-binding protein
CDR20291_2674	CDR20291_2674	CBE06183.1	0.693721	-1.20201	0.725096	putative membrane protein
CDR20291_0888	CDR20291_0888	NA	0.691899	-0.767963	0.464015	putative exported protein (fragment)
CDR20291_1494	map2	CBE04095.1	0.690133	-0.406446	0.245921	methionine aminopeptidase
CDR20291_1644	hgdC	CBE04356.1	0.689449	-0.812187	0.49174	putative (R)-2-hydroxyglutaryl-CoA dehydratase alpha-subunit
CDR20291_0646	fchA	CBE02590.1	0.688074	-0.546475	0.331303	methenyltetrahydrofolate cyclohydrolase
CDR20291_1831	CDR20291_1831	CBE04684.1	0.686736	-1.02983	0.625278	two-component response regulator
CDR20291_0699	spoIIAA	CBE02681.1	0.686736	-0.74937	0.454872	anti-sigma F factor antagonist
CDR20291_2678	cwp66	CBE06191.1	0.686736	-0.318072	0.193096	cell surface protein
CDR20291_1659	CDR20291_1659	CBE04382.1	0.685741	-0.494414	0.300513	conserved hypothetical protein
CDR20291_1309	CDR20291_1309	CBE03768.1	0.685132	-0.831899	0.505952	putative phosphohydrolase
CDR20291_1557	CDR20291_1557	CBE04204.1	0.683585	-0.607926	0.370197	probable cation-transporting ATPase
CDR20291_1740	CDR20291_1740	NA	0.68241	-2.9029	1.76949	putative rna methyltransferase
CDR20291_0154	hpdA	CBE01729.1	0.680875	-0.644212	0.393175	4-hydroxyphenylacetate decarboxylase, activating subunit
CDR20291_2022	CDR20291_2022	CBE05021.1	0.673572	-0.437967	0.26875	putative copper-transporting P-type ATPase
CDR20291_2639	agrD	CBE06121.1	0.670326	-0.704647	0.43354	autoinducer prepeptide
CDR20291_0893	CDR20291_0893	CBE03022.1	0.66925	-1.17655	0.724567	hypothetical protein
CDR20291_0534	CDR20291_0534	CBE02394.1	0.66876	-1.0988	0.677157	two-component response regulator
CDR20291_2485	CDR20291_2485	CBE05846.1	0.668191	-1.02128	0.629789	putative oligosaccharide deacetylase
CDR20291_0346	CDR20291_0346	CBE02062.1	0.667499	-0.665098	0.410592	conserved hypothetical protein
CDR20291_1597	ribB	CBE04274.1	0.666948	-1.70347	1.05254	riboflavin synthase alpha chain
CDR20291_2584	CDR20291_2584	CBE06021.1	0.657084	-0.417575	0.260046	putative aminotransferase
CDR20291_0264	fliP	CBE01917.1	0.655277	-0.694978	0.433625	flagellar biosynthetic protein
CDR20291_1520	CDR20291_1520	CBE04139.1	0.655277	-0.509475	0.317771	putative lipoprotein
CDR20291_0787	oppF	CBE02835.1	0.655277	-0.444582	0.277446	oligopeptide ABC transporter, ATP-binding protein
CDR20291_2804	CDR20291_2804	CBE06394.1	0.654527	-1.16424	0.727151	putative AMP-binding protein
CDR20291_0965	coaE	CBE03149.1	0.654527	-0.575735	0.359678	putative dephospho-CoA kinase
CDR20291_2160	CDR20291_2160	CBE05263.1	0.654527	-0.440644	0.275303	peptidase
CDR20291_1322	CDR20291_1322	CBE03791.1	0.650148	-0.638212	0.400313	ABC transporter, ATP-binding/permease protein
CDR20291_0827	CDR20291_0827	CBE02905.1	0.644415	-1.11767	0.704377	conserved hypothetical protein
CDR20291_0905	CDR20291_0905	CBE03043.1	0.642948	-0.623093	0.393182	putative inorganic polyphosphate/ATP-NAD kinase
CDR20291_1190	CDR20291_1190	CBE03555.1	0.642647	-0.578781	0.365375	putative lipoprotein
CDR20291_0404	CDR20291_0404	CBE02167.1	0.642465	-0.6571	0.414957	TetR-family transcriptional regulator
CDR20291_1541	CDR20291_1541	CBE04176.1	0.639091	-1.17238	0.743437	conserved hypothetical protein
CDR20291_1397	hisG	CBE03924.1	0.639091	-1.14526	0.726452	putative ATP phosphoribosyltransferase
CDR20291_1132	CDR20291_1132	CBE03451.1	0.639091	-0.969939	0.615221	conserved hypothetical protein
CDR20291_2673	CDR20291_2673	CBE06182.1	0.639091	-0.518809	0.329033	putative membrane protein
CDR20291_1686	CDR20291_1686	CBE04431.1	0.636558	-1.20046	0.763247	hypothetical protein
CDR20291_1943	argF	CBE04882.1	0.634645	-0.794587	0.506008	ornithine carbamoyltransferase
CDR20291_1332	ssuB	CBE03809.1	0.633803	-0.693087	0.441735	putative aliphatic sulfonates ABC transporter, ATP-binding protein
CDR20291_0697	CDR20291_0697	CBE02677.1	0.631056	-0.962592	0.614873	transposase-like protein b
CDR20291_2522	CDR20291_2522	CBE05911.1	0.62833	-1.18307	0.757867	conserved hypothetical protein
CDR20291_2994	CDR20291_2994	CBE06725.1	0.627353	-0.549276	0.35219	crispr-associated helicase cas3
CDR20291_0795	CDR20291_0795	CBE02849.1	0.625554	-0.623446	0.400374	putative exported protein
CDR20291_1217	CDR20291_1217	CBE03604.1	0.625247	-1.47864	0.950173	putative phage tail fiber protein
CDR20291_1881	CDR20291_1881	CBE04772.1	0.624676	-0.606807	0.39018	putative reductive dehalogenase
CDR20291_1403	hisI	CBE03934.1	0.624128	-1.20301	0.774019	histidine biosynthesis bifunctional protein
CDR20291_2873	CDR20291_2873	CBE06514.1	0.624094	-0.362558	0.233326	conserved hypothetical protein
CDR20291_2733	CDR20291_2733	CBE06286.1	0.621973	-0.37945	0.244636	nitrilase (carbon-nitrogen hydrolase)
CDR20291_1278	CDR20291_1278	CBE03711.1	0.621676	-0.681548	0.439593	transcriptional regulator, arac family protein
CDR20291_0119	glmS	CBE01669.1	0.621323	-0.453091	0.292379	glucosamine--fructose-6-phosphate aminotransferase, isomerising
CDR20291_1396	hisZ	CBE03922.1	0.619353	-1.11354	0.719931	putative ATP phosphoribosyltransferase regulatory subunit
CDR20291_2849	CDR20291_2849	CBE06472.1	0.618679	-0.66901	0.432843	PTS system, IIc component
CDR20291_1964	CDR20291_1964	CBE04918.1	0.618679	-0.837796	0.542274	conserved hypothetical protein
CDR20291_3281	CDR20291_3281	CBE07246.1	0.618679	-0.76345	0.494141	transposon tn21 resolvase
CDR20291_3104	prdR	CBE06926.1	0.618597	-0.562092	0.36392	sigma-54-dependent transcriptional activator
CDR20291_2105	CDR20291_2105	CBE05167.1	0.617572	-0.912913	0.591638	putative subunit of oxidoreductase
CDR20291_3054	CDR20291_3054	CBE06834.1	0.616782	-1.14049	0.739807	AraC-family transcriptional regulator
CDR20291_0659	CDR20291_0659	CBE02613.1	0.61624	-0.67009	0.434983	putative radical SAM superfamily protein
CDR20291_2039	CDR20291_2039	CBE05051.1	0.613804	-1.18451	0.770501	conserved hypothetical protein
CDR20291_1650	CDR20291_1650	CBE04367.1	0.613554	-0.961275	0.62554	putative transcriptional regulator
CDR20291_1073	CDR20291_1073	CBE03346.1	0.613051	-1.73945	1.13292	hypothetical protein
CDR20291_2277	CDR20291_2277	CBE05472.1	0.609835	-0.749457	0.489607	putative beta-lactamase repressor
CDR20291_0147	CDR20291_0147	CBE01718.1	0.608667	-0.760783	0.497663	conserved hypothetical protein
CDR20291_3417	CDR20291_3417	CBE07488.1	0.608041	-1.29248	0.846172	conserved hypothetical protein
CDR20291_0430	CDR20291_0430	CBE02212.1	0.608041	-0.696971	0.456333	putative carbon-nitrogen hydrolase
CDR20291_0015	clpC	CBE01489.1	0.607883	-0.395429	0.259044	ATP-dependent Clp protease
CDR20291_0456	CDR20291_0456	CBE02259.1	0.607354	-0.90458	0.592953	DeoR-family transcriptional regulator
CDR20291_1349	CDR20291_1349	CBE03839.1	0.604536	-0.701178	0.460722	putative membrane protein (virulence factor (MviN) homologue)
CDR20291_0738	CDR20291_0738	CBE02749.1	0.604377	-1.07275	0.705109	hypothetical protein
CDR20291_2711	CDR20291_2711	CBE06250.1	0.60284	-0.762931	0.502379	putative membrane protein
CDR20291_1415	CDR20291_1415	CBE03954.1	0.601696	-0.491856	0.32438	prophage lambdaba04, site-specific recombinase, phage integrase family
CDR20291_2572	CDR20291_2572	CBE05999.1	0.601259	-0.887795	0.586006	putative iron-sulfur flavoprotein
CDR20291_2600	CDR20291_2600	CBE06050.1	0.601259	-0.668011	0.441081	conserved hypothetical protein
CDR20291_1139	CDR20291_1139	CBE03464.1	0.593554	-1.23722	0.822929	MarR-family transcriptional regulator
CDR20291_0768	CDR20291_0768	CBE02801.1	0.591868	-0.818057	0.545204	putative DNA-binding protein
CDR20291_0847	CDR20291_0847	CBE02941.1	0.590436	-0.448213	0.29925	putative aminotransferase
CDR20291_2157	CDR20291_2157	CBE05258.1	0.589078	-0.677109	0.452659	hypothetical protein
CDR20291_2091	CDR20291_2091	CBE05144.1	0.58689	-1.26182	0.846119	putative phage-related hypothetical protein
CDR20291_2332	CDR20291_2332	CBE05571.1	0.586427	-0.578924	0.388427	conserved hypothetical protein
CDR20291_3472	CDR20291_3472	CBE07587.1	0.584365	-1.12225	0.755114	putative abc transporter, permease protein
CDR20291_0475	CDR20291_0475	CBE02293.1	0.584365	-0.681546	0.458655	putative membrane protein
CDR20291_0172	CDR20291_0172	CBE01759.1	0.584365	-0.487742	0.328431	conserved hypothetical protein
CDR20291_2573	CDR20291_2573	CBE06001.1	0.584365	-0.484908	0.326194	putative regulatory protein
CDR20291_0663	CDR20291_0663	CBE02621.1	0.584237	-0.507883	0.342103	hypothetical protein
CDR20291_0994	norV	CBE03201.1	0.583851	-0.457017	0.308025	putative anaerobic nitric oxide reductase flavorubredoxin
CDR20291_2489	CDR20291_2489	CBE05853.1	0.583473	-0.575367	0.388134	two-component sensor histidine kinase
CDR20291_3223	CDR20291_3223	CBE07142.1	0.580696	-0.501977	0.339462	putative phosphoesterase
CDR20291_2710	CDR20291_2710	CBE06248.1	0.57817	-0.759597	0.514844	putative membrane protein
CDR20291_0412	blaR	CBE02181.1	0.577426	-0.447449	0.303525	putative beta-lactamase-inducing penicillin-binding protein
CDR20291_0293	CDR20291_0293	CBE01968.1	0.577059	-0.596734	0.405001	hypothetical protein
CDR20291_2586	CDR20291_2586	CBE06024.1	0.575024	-1.36515	0.928466	putative permease
CDR20291_1510	CDR20291_1510	CBE04123.1	0.574518	-0.483419	0.32906	putative amidohydrolase
CDR20291_1409	CDR20291_1409	CBE03944.1	0.573243	-1.08841	0.741817	putative exported protein
CDR20291_1741	CDR20291_1741	CBE04527.1	0.571579	-4.24336	2.89785	putative membrane protein precursor
CDR20291_0861	CDR20291_0861	CBE02966.1	0.571579	-1.28068	0.874383	sensor protein
CDR20291_2863	CDR20291_2863	CBE06497.1	0.571579	-0.933308	0.637539	putative phosphosugar isomerase
CDR20291_0968	CDR20291_0968	CBE03154.1	0.566458	-0.917123	0.629559	putative heavy-metal binding protein
CDR20291_2770	CDR20291_2770	CBE06336.1	0.564388	-0.583122	0.401063	putative drug/sodium antiporter
CDR20291_1439	CDR20291_1439	CBE03997.1	0.561245	-0.91067	0.628272	putative uncharacterized protein
CDR20291_1162	CDR20291_1162	CBE03505.1	0.557347	-0.550577	0.381685	conserved hypothetical protein
CDR20291_2557	CDR20291_2557	CBE05972.1	0.5555	-1.23874	0.860478	putative Na(+)/H(+) antiporter
CDR20291_0277	htpG	CBE01940.1	0.554872	-0.324587	0.225642	chaperone protein (heat shock protein)
CDR20291_3112	CDR20291_3112	CBE06940.1	0.554666	-0.734039	0.510483	putative serine protease
CDR20291_3031	cggR	CBE06792.1	0.554165	-0.664029	0.462198	central glycolytic genes regulator
CDR20291_3155	CDR20291_3155	CBE07018.1	0.552943	-0.866717	0.604312	putative type IV pilin
CDR20291_0677	CDR20291_0677	CBE02644.1	0.552943	-0.591203	0.412181	putative ATP-dependent DNA helicase
CDR20291_2610	CDR20291_2610	CBE06068.1	0.550078	-0.500721	0.350058	two-component sensor histidine kinase
CDR20291_1426	CDR20291_1426	CBE03974.1	0.549124	-1.06364	0.744712	phosphoribosylformimino-5-aminoimidazole carboxamide ribotide isomerase
CDR20291_3224	murB	CBE07144.1	0.548486	-0.381842	0.267615	UDP-N-acetylenolpyruvoylglucosamine reductase
CDR20291_1218	CDR20291_1218	CBE03606.1	0.548291	-0.370592	0.259832	putative phage protein
CDR20291_1457	CDR20291_1457	CBE04029.1	0.545966	-1.10734	0.778642	hypotheticalphage protein
CDR20291_3124	CDR20291_3124	CBE06962.1	0.545953	-1.02422	0.72037	sensor protein
CDR20291_0702	spoVAC	CBE02687.1	0.545173	-1.01371	0.713816	stage V sporulation protein AC
CDR20291_2394	CDR20291_2394	CBE05684.1	0.545173	-0.559927	0.394349	putative histidinol-phosphate aminotransferase
CDR20291_1243	CDR20291_1243	CBE03650.1	0.543325	-0.605239	0.427332	conserved hypothetical protein
CDR20291_0675	CDR20291_0675	CBE02641.1	0.542441	-0.506419	0.357943	putative lipoprotein
CDR20291_2562	appC	CBE05981.1	0.53961	-1.0185	0.722275	oligopeptide ABC transporter, permease protein
CDR20291_3174	hydN1	CBE07053.1	0.538415	-0.473534	0.336286	electron transport protein
CDR20291_0249	flgC	CBE01891.1	0.538313	-0.655094	0.46547	flagellar basal-body rod protein
CDR20291_0413	blaI	CBE02182.1	0.536671	-1.04	0.740266	penicillinase repressor
CDR20291_2646	CDR20291_2646	CBE06133.1	0.536533	-0.711103	0.506336	putative DNA modification methylase
CDR20291_3133	CDR20291_3133	CBE06978.1	0.535559	-0.944642	0.673359	putative membrane protein
CDR20291_1429	CDR20291_1429	CBE03980.1	0.535336	-0.576183	0.410889	hypothetical protein
CDR20291_3341	CDR20291_3341	CBE07352.1	0.530009	-0.539185	0.386505	putative type IV prepilin leader peptidase
CDR20291_0243	CDR20291_0243	CBE01881.1	0.529422	-0.643727	0.461793	glycosyl transferase, group 2 family
CDR20291_2495	CDR20291_2495	CBE05863.1	0.524721	-0.419092	0.302334	putative amino acid permease
CDR20291_1726	CDR20291_1726	CBE04501.1	0.522637	-1.91396	1.38398	hypothetical protein
CDR20291_2944	CDR20291_2944	CBE06637.1	0.520556	-1.25015	0.906356	putative phopho-sugar aldolase
CDR20291_2985	CDR20291_2985	CBE06709.1	0.520556	-0.644391	0.467321	putative transcriptional regulator
CDR20291_1924	CDR20291_1924	CBE04848.1	0.520538	-0.675412	0.490114	putative uncharacterized protein
CDR20291_0810	CDR20291_0810	CBE02876.1	0.516598	-0.437679	0.319268	putative membrane protein
CDR20291_0165	CDR20291_0165	CBE01748.1	0.516434	-0.569188	0.415441	putative amino acid transporter
CDR20291_2423	CDR20291_2423	CBE05735.1	0.514745	-0.9621	0.703993	two-component response regulator
CDR20291_3345	CDR20291_3345	CBE07359.1	0.513861	-1.07845	0.789957	putative type IV pilin
CDR20291_2948	CDR20291_2948	CBE06644.1	0.512857	-1.11261	0.816116	putative phosphofructokinase
CDR20291_0244	CDR20291_0244	CBE01883.1	0.511511	-0.847293	0.622864	putative uncharacterized protein
CDR20291_3343	CDR20291_3343	CBE07355.1	0.511484	-0.499878	0.367835	putative exported protein
CDR20291_0155	CDR20291_0155	CBE01731.1	0.511484	-0.470524	0.346303	putative membrane-associated CAAX amino terminal protease
CDR20291_0904	CDR20291_0904	CBE03042.1	0.508106	-0.343018	0.253319	putative phosphoesterase
CDR20291_1269	CDR20291_1269	CBE03695.1	0.506904	-1.18473	0.876322	MerR-family transcriptional regulator
CDR20291_2965	CDR20291_2965	CBE06673.1	0.505903	-0.610696	0.452252	putative flavodoxin
CDR20291_1490	kdpB	CBE04088.1	0.502212	-0.679038	0.504976	potassium-transporting ATPase B chain
CDR20291_0957	CDR20291_0957	CBE03135.1	0.501409	-0.431831	0.321458	nitroreductase-family protein
CDR20291_1358	CDR20291_1358	CBE03855.1	0.500163	-0.877708	0.655214	putative lipoprotein
CDR20291_3501	CDR20291_3501	CBE07640.1	0.500131	-0.739151	0.552257	putative selenocysteine synthase
CDR20291_1361	panC	CBE03860.1	0.500131	-0.599748	0.448062	putative pantoate--beta-alanine ligase
CDR20291_2350	CDR20291_2350	CBE05603.1	0.494465	-1.24684	0.937107	conserved hypothetical protein
CDR20291_0400	CDR20291_0400	CBE02160.1	0.494465	-0.743927	0.559204	ABC transporter, ATP-binding protein
CDR20291_2020	CDR20291_2020	CBE05017.1	0.49165	-0.489968	0.369802	two-component sensor histidine kinase
CDR20291_3018	rnr	CBE06769.1	0.49165	-0.34411	0.259743	ribonuclease R
CDR20291_2796	CDR20291_2796	CBE06380.1	0.488254	-0.610981	0.462822	hypothetical protein
CDR20291_0394	CDR20291_0394	CBE02148.1	0.48778	-0.710885	0.538895	conserved hypothetical protein
CDR20291_0401	CDR20291_0401	CBE02161.1	0.48778	-0.524769	0.397892	ABC transporter, permease protein
CDR20291_1314	CDR20291_1314	CBE03777.1	0.486718	-0.672357	0.510574	two-component sensor kinase
CDR20291_1986	xdhA2	CBE04957.1	0.486718	-0.389872	0.296011	xanthine dehydrogenase, molybdenum binding subunit
CDR20291_2851	CDR20291_2851	CBE06476.1	0.486487	-1.15286	0.875975	PTS system, IIa component
CDR20291_1702	CDR20291_1702	CBE04460.1	0.486037	-0.703785	0.535314	putative NADPH-dependent FMN reductase
CDR20291_0596	CDR20291_0596	CBE02503.1	0.486037	-0.613041	0.466258	conserved hypothetical protein
CDR20291_1099	CDR20291_1099	CBE03392.1	0.485915	-0.72359	0.550577	branched-chain amino acid transport system carrier protein
CDR20291_1401	hisA	CBE03931.1	0.485196	-0.585104	0.445627	putative 1-(5-phosphoribosyl)-5-[(5-phosphoribosylamino)methylideneamino] imidazole-4-carboxamide isomerase
CDR20291_1668	CDR20291_1668	CBE04398.1	0.48483	-0.727016	0.554177	conserved hypothetical protein
CDR20291_0122	murA	CBE01674.1	0.48483	-0.321638	0.245153	UDP-N-acetylglucosamine 1-carboxyvinyltransferase 1
CDR20291_3214	CDR20291_3214	CBE07126.1	0.484413	-0.921005	0.702506	hypothetical protein
CDR20291_2447	CDR20291_2447	CBE05778.1	0.483495	-0.307935	0.235208	conserved hypothetical protein
CDR20291_0556	CDR20291_0556	CBE02434.1	0.482285	-0.900517	0.689329	conserved hypothetical protein
CDR20291_1076	CDR20291_1076	NA	0.478076	-0.958725	0.737509	hypothetical protein (fragment)
CDR20291_1471	CDR20291_1471	CBE04053.1	0.477982	-1.12926	0.868992	conserved hypothetical protein
CDR20291_1909	CDR20291_1909	CBE04821.1	0.471764	-1.02626	0.795471	putative membrane protein
CDR20291_1468	CDR20291_1468	NA	0.471764	-0.318115	0.246547	putative lysophospholipase (pseudogene)
CDR20291_2204	CDR20291_2204	CBE05340.1	0.471124	-1.14041	0.885397	putative exported protein
CDR20291_2818	CDR20291_2818	CBE06419.1	0.47105	-0.706198	0.548457	conserved hypothetical protein
CDR20291_2907	CDR20291_2907	CBE06574.1	0.467521	-0.775888	0.605522	putative membrane protein
CDR20291_2342	CDR20291_2342	CBE05588.1	0.466788	-0.429325	0.335546	conserved hypothetical protein
CDR20291_1534	CDR20291_1534	CBE04163.1	0.466365	-0.441588	0.345452	tellurium resistance protein
CDR20291_1266	CDR20291_1266	CBE03690.1	0.465555	-0.358664	0.280884	putative signaling protein
CDR20291_2850	CDR20291_2850	CBE06474.1	0.464991	-0.772357	0.605394	PTS system, IIb component
CDR20291_1931	CDR20291_1931	CBE04860.1	0.463255	-1.12641	0.88517	AraC-family transcriptional regulator
CDR20291_2254	CDR20291_2254	CBE05431.1	0.463255	-0.747211	0.587439	putative permease
CDR20291_2597	CDR20291_2597	CBE06044.1	0.463239	-0.520487	0.409303	putative NADH-dependent flavin oxidoreductase
CDR20291_1253	CDR20291_1253	CBE03667.1	0.463026	-0.482215	0.379385	putative exported protein
CDR20291_0902	pepT	CBE03038.1	0.462752	-0.314383	0.247536	peptidase T
CDR20291_0870	CDR20291_0870	CBE02983.1	0.461525	-0.652719	0.514845	two-component system sensor histidine kinase
CDR20291_2934	bglA1	CBE06620.1	0.45864	-0.5704	0.451498	6-phospho-beta-glucosidase
CDR20291_0331	cbiQ	CBE02036.1	0.457388	-0.716747	0.568227	cobalt transport protein
CDR20291_0311	CDR20291_0311	CBE02000.1	0.455362	-0.663537	0.527298	conserved hypothetical protein
CDR20291_2739	CDR20291_2739	CBE06292.1	0.453996	-0.751711	0.598628	conserved hypothetical protein
CDR20291_0278	dhaT	CBE01942.1	0.45319	-0.47948	0.38239	putative 1,3-propanediol dehydrogenase
CDR20291_2021	CDR20291_2021	CBE05019.1	0.451816	-0.552814	0.441966	two-component system response regulator
CDR20291_1914	CDR20291_1914	CBE04830.1	0.450943	-1.0375	0.83045	hypothetical protein
CDR20291_0011	CDR20291_0011	CBE01482.1	0.450129	-0.605389	0.485359	putative translation elongation factor
CDR20291_0131	CDR20291_0131	CBE01690.1	0.450129	-0.39538	0.316897	putative DNA-binding protein
CDR20291_2307	CDR20291_2307	CBE05527.1	0.449609	-0.879356	0.705869	putative transcription antiterminator
CDR20291_1667	CDR20291_1667	CBE04396.1	0.445266	-0.988293	0.79752	hypothetical protein
CDR20291_2858	CDR20291_2858	CBE06488.1	0.444421	-0.810098	0.654487	hypothetical protein
CDR20291_2960	CDR20291_2960	CBE06665.1	0.442346	-0.703352	0.570112	putative uncharacterized protein
CDR20291_1759	CDR20291_1759	CBE04559.1	0.442346	-0.544493	0.441174	addiction module toxin, rele/stbe family
CDR20291_1536	CDR20291_1536	CBE04167.1	0.442305	-0.377438	0.30603	conserved hypothetical protein
CDR20291_0149	CDR20291_0149	CBE01721.1	0.441033	-0.534373	0.434434	putative glycoprotease
CDR20291_0660	CDR20291_0660	CBE02615.1	0.440464	-0.633799	0.515852	putative biotin/lipoate-protein ligase
CDR20291_1283	CDR20291_1283	CBE03721.1	0.440375	-0.602724	0.490734	putative membrane protein
CDR20291_0604	CDR20291_0604	CBE02518.1	0.44026	-0.904799	0.736964	putative uncharacterized protein
CDR20291_1673	CDR20291_1673	CBE04407.1	0.4391	-0.684518	0.558398	conserved hypothetical protein
CDR20291_0698	CDR20291_0698	CBE02679.1	0.43837	-0.347898	0.284248	putative formate dehydrogenase
CDR20291_1040	gcp	CBE03286.1	0.437994	-1.11177	0.909206	probable O-sialoglycoprotein endopeptidase
CDR20291_2749	CDR20291_2749	CBE06302.1	0.437994	-0.429466	0.351155	putative transporter
CDR20291_2864	malY	CBE06499.1	0.435919	-0.938537	0.7697	putative bifunctional protein: repressor/cystathionine beta-lyase
CDR20291_2865	malX	CBE06500.1	0.435919	-0.617911	0.506708	PTS system, maltose and glucose-specific Iibc component
CDR20291_1878	CDR20291_1878	CBE04767.1	0.434787	-0.499607	0.410353	ABC transporter, ATP-binding protein
CDR20291_1908	CDR20291_1908	CBE04819.1	0.433463	-0.638689	0.525634	NUDIX-family protein
CDR20291_1488	CDR20291_1488	CBE04084.1	0.431884	-0.502405	0.414312	putative membrane protein
CDR20291_1091	CDR20291_1091	CBE03378.1	0.431679	-0.56783	0.468616	conserved hypothetical protein
CDR20291_1363	CDR20291_1363	CBE03864.1	0.42448	-0.621437	0.517719	conserved hypothetical protein
CDR20291_2746	CDR20291_2746	CBE06299.1	0.424359	-0.485286	0.404601	putative oxidoreductase
CDR20291_2165	CDR20291_2165	CBE05272.1	0.424359	-0.35132	0.292836	putative oxidoreductase
CDR20291_1265	CDR20291_1265	CBE03689.1	0.424095	-0.616485	0.514734	putative drug/sodium antiporter
CDR20291_2260	CDR20291_2260	CBE05442.1	0.424095	-0.602997	0.503362	putative carbon starvation protein
CDR20291_2768	uxaA	CBE06333.1	0.423654	-0.703374	0.588186	putative altronate hydrolase
CDR20291_0157	CDR20291_0157	CBE01735.1	0.423411	-0.57312	0.479675	putative glyoxalase
CDR20291_1573	pcp	CBE04231.1	0.422577	-0.413326	0.346462	pyrrolidone-carboxylate peptidase
CDR20291_1072	CDR20291_1072	CBE03345.1	0.421739	-0.847599	0.711545	integrase, catalytic region
CDR20291_2967	CDR20291_2967	CBE06677.1	0.421185	-0.95806	0.805001	putative nitroreductase
CDR20291_1189	CDR20291_1189	CBE03554.1	0.420216	-0.674264	0.567328	putative exported protein
CDR20291_0342	CDR20291_0342	CBE02054.1	0.418638	-0.588732	0.496795	ABC transporter, permease protein
CDR20291_1685	CDR20291_1685	CBE04429.1	0.41838	-0.793919	0.670319	putative exonuclease
CDR20291_2251	CDR20291_2251	CBE05426.1	0.417314	-0.90962	0.769369	putative membrane protein
CDR20291_1720	metA	CBE04491.1	0.417011	-0.828245	0.70135	homoserine O-succinyltransferase
CDR20291_2973	CDR20291_2973	CBE06688.1	0.417011	-0.714881	0.605271	putative glycosyl hydrolase
CDR20291_0439	CDR20291_0439	CBE02229.1	0.417011	-0.550352	0.465839	sensor histidine kinase
CDR20291_3179	fdhF	CBE07062.1	0.414434	-0.423925	0.360252	formate dehydrogenase h
CDR20291_0562	CDR20291_0562	CBE02445.1	0.412573	-1.10077	0.937912	hypothetical protein
CDR20291_2874	CDR20291_2874	CBE06516.1	0.412573	-0.35067	0.298857	conserved hypothetical protein
CDR20291_0569	CDR20291_0569	CBE02457.1	0.409217	-0.451637	0.386797	fic family protein; putative filamentation induced by cAMP protein
CDR20291_2367	CDR20291_2367	CBE05635.1	0.408939	-0.824212	0.70642	conserved hypothetical protein
CDR20291_0953	CDR20291_0953	CBE03128.1	0.408218	-0.338398	0.290395	putative transcriptional regulator
CDR20291_1678	CDR20291_1678	CBE04417.1	0.406174	-0.329724	0.283797	two-component sensor histidine kinase
CDR20291_0633	CDR20291_0633	CBE02568.1	0.406158	-0.372698	0.320878	putative signaling protein
CDR20291_1937	CDR20291_1937	CBE04871.1	0.404388	-0.597143	0.515632	ABC transporter, ATP-binding protein
CDR20291_2459	CDR20291_2459	CBE05800.1	0.402411	-0.616966	0.534301	probable hydrolase
CDR20291_0338	ppaC	CBE02047.1	0.397641	-0.482312	0.420588	manganese-dependent inorganic pyrophosphatase
CDR20291_2859	CDR20291_2859	CBE06490.1	0.397605	-0.750123	0.654734	hypothetical protein
CDR20291_0885	CDR20291_0885	CBE03009.1	0.397605	-0.526634	0.459472	putative cell wall anchored protein
CDR20291_0890	CDR20291_0890	CBE03017.1	0.397532	-0.613214	0.535548	putative mannosyl-glycoprotein endo-beta-N-acetylglucosamidase
CDR20291_3502	CDR20291_3502	CBE07641.1	0.395716	-0.724788	0.634578	putative amidohydrolase
CDR20291_0123	spoIIC	CBE01676.1	0.392389	-0.354645	0.311955	stage II sporulation protein D
CDR20291_2896	glvR	CBE06554.1	0.391149	-0.850845	0.750205	phosphosugar-binding transcriptional regulator
CDR20291_1981	pucC1	CBE04948.1	0.390725	-1.03998	0.918208	putative FAD-binding subunit of xanthine dehydrogenase dehydrogenase
CDR20291_2393	CDR20291_2393	CBE05682.1	0.390725	-0.368882	0.325524	putative hydrolase
CDR20291_2848	CDR20291_2848	CBE06471.1	0.39044	-0.56157	0.496138	putative glycosyl hydrolase
CDR20291_2558	appF	CBE05974.1	0.387144	-0.53284	0.473766	oligopeptide ABC transporter, ATP-binding protein
CDR20291_2141	CDR20291_2141	CBE05229.1	0.386358	-0.768646	0.6843	conserved hypothetical protein
CDR20291_3227	hymA	CBE07150.1	0.385593	-0.431579	0.3847	putative iron-only hydrogenase, electron-transferring subunit
CDR20291_1059	CDR20291_1059	CBE03322.1	0.384626	-1.01205	0.903569	putative membrane protein
CDR20291_1527	CDR20291_1527	CBE04152.1	0.384626	-0.862697	0.770366	putative membrane protein
CDR20291_1425	CDR20291_1425	CBE03973.1	0.382338	-0.498897	0.447307	putative virulence-associated protein e
CDR20291_3117	CDR20291_3117	CBE06949.1	0.381615	-0.523216	0.469793	putative membrane protein
CDR20291_3405	veg	CBE07466.1	0.381615	-0.478629	0.429776	conserved hypothetical protein
CDR20291_0656	gcvH	CBE02608.1	0.380464	-0.506119	0.45526	putative glycine cleavage system H protein
CDR20291_2276	CDR20291_2276	CBE05470.1	0.379925	-0.748435	0.673934	putative beta-lactamase inducer
CDR20291_3045	CDR20291_3045	CBE06818.1	0.379321	-0.407988	0.367844	putative iron-sulfur flavoprotein
CDR20291_0267	flhA	CBE01922.1	0.37491	-0.397379	0.360951	flagellar export protein
CDR20291_2605	CDR20291_2605	CBE06059.1	0.372603	-0.406741	0.370783	hypothetical protein
CDR20291_0678	CDR20291_0678	CBE02645.1	0.371867	-0.33392	0.304781	amino acid ABC transporter, substrate-binding protein
CDR20291_1587	CDR20291_1587	CBE04257.1	0.37066	-0.436964	0.400039	two-component sensor histidine kinase
CDR20291_1105	CDR20291_1105	CBE03403.1	0.370416	-0.621114	0.569018	putative regulatory protein
CDR20291_3101	prdB	CBE06920.1	0.370416	-0.495252	0.45382	proline reductase
CDR20291_2114	CDR20291_2114	CBE05182.1	0.369443	-0.575897	0.528678	putative flavodoxin
CDR20291_1893	CDR20291_1893	CBE04793.1	0.369443	-0.570572	0.523816	putative cyclase
CDR20291_2757	CDR20291_2757	CBE06313.1	0.368404	-0.579084	0.5326	putative uncharacterized protein
CDR20291_2421	CDR20291_2421	CBE05732.1	0.368404	-0.516184	0.474814	ABC transporter ATP-binding protein
CDR20291_1969	CDR20291_1969	CBE04927.1	0.366956	-0.431844	0.398349	conserved hypothetical protein
CDR20291_1123	CDR20291_1123	CBE03435.1	0.365893	-0.545854	0.504527	conserved hypothetical protein
CDR20291_3183	CDR20291_3183	CBE07069.1	0.364955	-0.387656	0.358862	hypothetical protein
CDR20291_2612	CDR20291_2612	CBE06072.1	0.363964	-0.820734	0.761824	putative membrane protein
CDR20291_2311	CDR20291_2311	CBE05534.1	0.363964	-0.791298	0.734678	conserved hypothetical protein
CDR20291_1115	codY	CBE03421.1	0.363964	-0.291484	0.270737	GTP-sensing transcriptional pleiotropic repressor
CDR20291_3435	CDR20291_3435	CBE07520.1	0.363226	-0.692851	0.644396	conserved hypothetical protein
CDR20291_2376	CDR20291_2376	CBE05651.1	0.362942	-0.488885	0.455003	putative exported protein
CDR20291_3028	tpi	CBE06787.1	0.362767	-0.304669	0.283789	triosephosphate isomerase
CDR20291_3221	CDR20291_3221	CBE07139.1	0.362767	-0.280614	0.261346	putative exported protein
CDR20291_2791	ntpC	CBE06372.1	0.359919	-0.470525	0.440367	V-type sodium ATP synthase subunit C
CDR20291_0526	CDR20291_0526	CBE02381.1	0.359378	-0.39891	0.373729	putative membrane protein
CDR20291_0720	CDR20291_0720	CBE02718.1	0.358547	-0.318805	0.299198	conserved hypothetical protein
CDR20291_3196	CDR20291_3196	CBE07094.1	0.358387	-0.507714	0.476877	AraC-family transcriptional regulator
CDR20291_0784	oppC	CBE02829.1	0.357914	-0.345023	0.324375	oligopeptide ABC transporter, permease protein
CDR20291_2446	CDR20291_2446	CBE05776.1	0.355279	-0.215104	0.203026	putative phosphatase
CDR20291_0312	CDR20291_0312	CBE02002.1	0.354555	-0.438629	0.414664	putative 'four-disulfide core' protein
CDR20291_1164	tepA	CBE03509.1	0.354555	-0.41037	0.387938	translocation-enhancing protein TepA
CDR20291_2699	CDR20291_2699	CBE06229.1	0.352822	-0.698729	0.662552	putative membrane protein
CDR20291_3150	CDR20291_3150	CBE07009.1	0.352822	-0.595715	0.565506	hypothetical protein
CDR20291_3438	CDR20291_3438	CBE07526.1	0.352822	-0.401923	0.38138	two-component response regulator
CDR20291_0863	CDR20291_0863	CBE02970.1	0.352822	-0.32681	0.310199	putative uncharacterized protein
CDR20291_2995	CDR20291_2995	CBE06727.1	0.352822	-0.312667	0.296832	crispr-associated autoregulator, devr family
CDR20291_0767	CDR20291_0767	CBE02799.1	0.352663	-0.448871	0.426375	putative reductase
CDR20291_1825	CDR20291_1825	NA	0.350934	-0.440128	0.419321	abc transporter atp-binding protein (pseudogene)
CDR20291_3499	CDR20291_3499	CBE07636.1	0.350541	-0.510178	0.486474	probable carbohydrate kinase
CDR20291_2086	CDR20291_2086	CBE05136.1	0.345783	-0.398816	0.383432	putative helicase
CDR20291_0619	CDR20291_0619	CBE02544.1	0.345499	-0.734678	0.706981	MerR-family transcriptional regulator
CDR20291_2990	CDR20291_2990	CBE06719.1	0.344772	-0.506318	0.488086	putative uncharacterized protein
CDR20291_0841	CDR20291_0841	CBE02930.1	0.344453	-1.21291	1.1705	putative membrane protein
CDR20291_1633	CDR20291_1633	CBE04338.1	0.344453	-0.778342	0.751559	putative transcriptional regulator
CDR20291_2368	CDR20291_2368	NA	0.344453	-0.698936	0.675154	putative competence membrane protein (pseudogene)
CDR20291_0561	CDR20291_0561	CBE02443.1	0.344453	-0.496422	0.479391	conserved hypothetical protein
CDR20291_2381	CDR20291_2381	CBE05660.1	0.344453	-0.484131	0.467658	pts system, IIa component
CDR20291_0472	CDR20291_0472	CBE02287.1	0.344453	-0.39172	0.378481	putative penicillin-binding protein repressor
CDR20291_2906	CDR20291_2906	CBE06572.1	0.341189	-0.628779	0.610574	conserved hypothetical protein
CDR20291_1902	CDR20291_1902	CBE04808.1	0.336505	-0.286554	0.280593	ABC transporter, substrate-binding protein
CDR20291_1454	CDR20291_1454	CBE04024.1	0.334525	-0.553163	0.54425	putative phage tail protein
CDR20291_0929	CDR20291_0929	CBE03086.1	0.334525	-0.452043	0.444724	putative aminotransferase
CDR20291_1287	CDR20291_1287	CBE03728.1	0.334525	-0.31738	0.312216	putative multiprotein complex assembly protein
CDR20291_0811	CDR20291_0811	CBE02877.1	0.334525	-0.30981	0.304584	putative membrane protein
CDR20291_2998	CDR20291_2998	CBE06733.1	0.331754	-0.590304	0.583358	crispr-associated protein cas5 family
CDR20291_2649	CDR20291_2649	CBE06139.1	0.331338	-0.301852	0.298579	putative N-acetylmuramoyl-L-alanine amidase
CDR20291_2356	hrcA	CBE05615.1	0.330192	-0.436472	0.432749	heat-inducible transcription repressor
CDR20291_2682	slpA	CBE06198.1	0.330041	-0.188314	0.186808	cell surface protein (S-layer precursor protein)
CDR20291_0671	CDR20291_0671	CBE02634.1	0.329966	-0.506399	0.502565	DeoR-family transcriptional regulator
CDR20291_2100	CDR20291_2100	CBE05160.1	0.329386	-0.41785	0.415178	putative regulator of a specific sugar metabolism
CDR20291_2265	CDR20291_2265	CBE05451.1	0.328434	-0.271676	0.270409	putative membrane protein
CDR20291_1916	CDR20291_1916	CBE04834.1	0.32843	-0.795121	0.791728	putative lipoprotein
CDR20291_0618	CDR20291_0618	CBE02542.1	0.32843	-0.330803	0.329472	conserved hypothetical protein
CDR20291_1666	CDR20291_1666	CBE04394.1	0.328012	-0.394831	0.393613	conserved hypothetical protein
CDR20291_2766	kdgT	CBE06329.1	0.325185	-0.664943	0.66679	2-keto-3-deoxygluconate permease
CDR20291_1267	CDR20291_1267	CBE03692.1	0.324954	-0.773815	0.776484	putative signaling protein
CDR20291_1933	clpB	CBE04864.1	0.324345	-0.303136	0.304659	chaperone
CDR20291_3489	CDR20291_3489	CBE07618.1	0.323583	-0.434416	0.437404	putative sugar-phosphate isomerase
CDR20291_2756	CDR20291_2756	CBE06311.1	0.323575	-0.558029	0.562211	putative bacterioferritin
CDR20291_2059	CDR20291_2059	CBE05087.1	0.32246	-0.354644	0.358142	conserved hypothetical protein
CDR20291_0330	cbiN	CBE02034.1	0.322087	-0.493755	0.499071	cobalt transport protein
CDR20291_0204	CDR20291_0204	CBE01811.1	0.321551	-0.442653	0.448076	putative DNA repair protein
CDR20291_2249	CDR20291_2249	NA	0.32029	-0.534594	0.542371	abc transporter permease protein (pseudogene)
CDR20291_2462	CDR20291_2462	CBE05805.1	0.319676	-0.354895	0.360557	putative ATP/GTP-binding protein
CDR20291_1127	fur	CBE03442.1	0.318408	-0.405933	0.413441	ferric uptake regulation protein
CDR20291_3500	CDR20291_3500	CBE07638.1	0.318232	-0.579166	0.590232	conserved hypothetical protein
CDR20291_1625	CDR20291_1625	CBE04324.1	0.318213	-0.74238	0.756833	conserved hypothetical protein
CDR20291_2742	dltC	CBE06295.1	0.316832	-0.795023	0.813042	D-alanine--poly(phosphoribitol) ligase subunit 2 (D-alanyl carrier protein)
CDR20291_0059	CDR20291_0059	CBE01565.1	0.316357	-0.413274	0.423093	NADP-dependent 7-alpha-hydroxysteroid dehydrogenase
CDR20291_2598	CDR20291_2598	CBE06046.1	0.315778	-0.631437	0.64766	conserved hypothetical protein
CDR20291_1183	CDR20291_1183	CBE03543.1	0.313699	-0.621657	0.64026	putative exonuclease
CDR20291_3479	CDR20291_3479	CBE07600.1	0.312771	-0.587295	0.606153	conserved hypothetical protein
CDR20291_1553	CDR20291_1553	CBE04197.1	0.312771	-0.21018	0.217032	putative Na+/H+ antiporter
CDR20291_1672	CDR20291_1672	CBE04405.1	0.312696	-0.60192	0.62182	putative arsenate reductase
CDR20291_0657	CDR20291_0657	CBE02609.1	0.312464	-0.25342	0.261981	putative iron-sulfur protein
CDR20291_0785	oppA	CBE02831.1	0.311551	-0.253908	0.263302	oligopeptide ABC transporter, substrate-binding lipoprotein
CDR20291_1078	CDR20291_1078	CBE03354.1	0.311205	-0.722866	0.750272	hypothetical protein
CDR20291_2499	CDR20291_2499	CBE05871.1	0.308327	-0.498046	0.519665	hypothetical protein
CDR20291_0042	CDR20291_0042	CBE01536.1	0.307456	-0.402899	0.421184	conserved hypothetical protein
CDR20291_0605	CDR20291_0605	CBE02520.1	0.306349	-0.544387	0.570597	conserved hypothetical protein
CDR20291_2799	CDR20291_2799	CBE06385.1	0.301583	-0.32778	0.346829	putative signaling protein
CDR20291_3512	CDR20291_3512	CBE07660.1	0.299386	-0.489603	0.520147	conserved hypothetical protein
CDR20291_1513	CDR20291_1513	CBE04127.1	0.299386	-0.280292	0.297962	putative sodium extrusion ABC transporter, permease protein
CDR20291_1296	pabC	CBE03744.1	0.295917	-0.465839	0.498757	putative aminodeoxychorismate lyase
CDR20291_2933	CDR20291_2933	CBE06618.1	0.293996	-0.595208	0.639988	putative sigma-54-dependent transcriptional regulator
CDR20291_3195	clpP2	CBE07092.1	0.293332	-0.316444	0.340751	ATP-dependent Clp protease proteolytic subunit
CDR20291_0631	CDR20291_0631	CBE02564.1	0.292979	-0.335906	0.362049	putative DNA repair protein
CDR20291_1023	CDR20291_1023	CBE03256.1	0.292901	-0.311198	0.335578	putative signaling protein
CDR20291_1070	CDR20291_1070	CBE03341.1	0.292045	-0.26161	0.282712	cell surface protein
CDR20291_1210	CDR20291_1210	CBE03592.1	0.290667	-0.338629	0.366928	putative phage protein
CDR20291_1310	CDR20291_1310	CBE03770.1	0.290064	-0.433446	0.470317	putative membrane protein
CDR20291_2056	CDR20291_2056	CBE05082.1	0.289251	-0.633288	0.688596	putative endonuclease/exonuclease/phosphatase
CDR20291_2949	CDR20291_2949	NA	0.285027	-0.306484	0.336278	conserved hypothetical protein pseudogene
CDR20291_2333	CDR20291_2333	CBE05573.1	0.284985	-0.27494	0.301864	PhoH-like protein
CDR20291_0458	cheB	CBE02262.1	0.284539	-0.496379	0.545675	chemotaxis protein
CDR20291_2920	CDR20291_2920	CBE06595.1	0.284222	-0.675124	0.742844	PTS system, IIc component
CDR20291_0889	mnaA	CBE03015.1	0.283773	-0.348373	0.38389	UDP-N-acetylglucosamine 2-epimerase
CDR20291_2613	CDR20291_2613	CBE06074.1	0.283262	-0.532349	0.587673	probable polysaccharide deacetylase
CDR20291_3131	CDR20291_3131	CBE06975.1	0.2829	-0.369059	0.407888	putative cation transporter
CDR20291_2879	CDR20291_2879	CBE06525.1	0.282721	-0.54009	0.598013	putative phosphosugar-binding transcriptional regulator
CDR20291_1143	CDR20291_1143	CBE03471.1	0.282721	-0.514886	0.570479	putative pyrophosphohydrolase
CDR20291_1509	CDR20291_1509	CBE04121.1	0.282721	-0.497576	0.551472	putative exported protein
CDR20291_0877	CDR20291_0877	CBE02995.1	0.282721	-0.411937	0.456234	putative membrane protein
CDR20291_1619	CDR20291_1619	CBE04314.1	0.282378	-0.558696	0.619859	putative transcriptional regulator
CDR20291_3258	CDR20291_3258	CBE07205.1	0.282378	-0.441773	0.49027	putative cobalamin biosynthesis phosphoglycerate mutase
CDR20291_1954	CDR20291_1954	CBE04901.1	0.281739	-0.511705	0.569334	hypothetical protein
CDR20291_0862	CDR20291_0862	CBE02968.1	0.281739	-0.334882	0.372495	predicted abc transporter, atpase component
CDR20291_0986	minC	CBE03186.1	0.281739	-0.309186	0.343973	septum site-determining protein
CDR20291_3000	CDR20291_3000	CBE06736.1	0.279835	-0.496728	0.554943	putative phage-related replicative helicase
CDR20291_2648	CDR20291_2648	CBE06137.1	0.279682	-0.280892	0.31401	putative signaling protein
CDR20291_1624	CDR20291_1624	CBE04323.1	0.279381	-0.659298	0.737692	putative membrane protein
CDR20291_0279	spl	CBE01943.1	0.27628	-0.245056	0.276226	spore photoproduct lyase
CDR20291_3358	CDR20291_3358	CBE07381.1	0.275525	-0.192542	0.217567	putative peptidase
CDR20291_1676	CDR20291_1676	CBE04413.1	0.274837	-0.375271	0.424729	putative lipoprotein
CDR20291_1414	ilvB	CBE03953.1	0.27311	-0.53983	0.613133	putative acetolactate synthase large subunit
CDR20291_3007	CDR20291_3007	CBE06748.1	0.27311	-0.452653	0.514301	phage integrase
CDR20291_0933	CDR20291_0933	CBE03093.1	0.27135	-0.6642	0.757379	PTS system, IIa component
CDR20291_3492	CDR20291_3492	CBE07623.1	0.271023	-0.469404	0.535775	putative transcription antiterminator
CDR20291_1989	CDR20291_1989	CBE04962.1	0.270163	-0.55519	0.635164	probable amidohydrolase
CDR20291_2910	CDR20291_2910	CBE06579.1	0.267171	-0.510296	0.587491	hypothetical transmembrane protein
CDR20291_2618	CDR20291_2618	CBE06083.1	0.266371	-0.223434	0.257715	putative regulator of the sigma(E) factor
CDR20291_0148	CDR20291_0148	CBE01720.1	0.265891	-0.356482	0.4117	putative ATP/GTP hydrolase
CDR20291_1306	CDR20291_1306	CBE03762.1	0.26537	-0.207279	0.239799	conserved hypothetical protein
CDR20291_0809	tlpB	CBE02874.1	0.261438	-0.264658	0.309047	transposase-like protein B
CDR20291_1106	CDR20291_1106	CBE03405.1	0.259327	-0.910217	1.06855	putative ABC transporter, permease protein
CDR20291_0942	CDR20291_0942	CBE03110.1	0.259327	-0.269875	0.316896	PTS system, IIb component
CDR20291_0606	CDR20291_0606	CBE02522.1	0.258078	-0.850478	1.0037	hypothetical protein
CDR20291_2248	CDR20291_2248	CBE05421.1	0.258078	-0.38385	0.453025	putative aliphatic sulfonate ABC transporter, ATP-binding protein
CDR20291_0729	CDR20291_0729	CBE02734.1	0.256523	-0.577522	0.68392	putative membrane protein
CDR20291_0608	CDR20291_0608	CBE02525.1	0.254989	-0.568973	0.676596	putative sodium:solute symporter
CDR20291_0109	CDR20291_0109	CBE01652.1	0.254989	-0.262278	0.31182	putative exported protein
CDR20291_0499	CDR20291_0499	NA	0.254924	-0.251243	0.29892	putative uncharacterized protein (pseudogene)
CDR20291_2256	CDR20291_2256	CBE05435.1	0.254363	-0.51821	0.617466	conserved hypothetical protein
CDR20291_2798	CDR20291_2798	CBE06384.1	0.252478	-0.358014	0.428505	conserved hypothetical protein
CDR20291_2807	CDR20291_2807	CBE06400.1	0.250518	-0.906913	1.09098	hypothetical protein
CDR20291_2942	CDR20291_2942	CBE06634.1	0.250518	-0.468502	0.563466	putative hydrolase
CDR20291_1866	CDR20291_1866	CBE04746.1	0.249208	-0.239746	0.28935	conserved hypothetical protein
CDR20291_1071	CDR20291_1071	CBE03343.1	0.245445	-0.583529	0.710834	putative uncharacterized protein
CDR20291_1858	spoVS	CBE04732.1	0.243332	-0.346088	0.424085	stage V sporulation protein S
CDR20291_1048	CDR20291_1048	CBE03301.1	0.243286	-0.416939	0.511157	putative exported protein
CDR20291_1552	lplA	CBE04196.1	0.242659	-0.306956	0.376954	putative lipoate-protein ligase
CDR20291_1195	CDR20291_1195	CBE03565.1	0.242485	-0.570528	0.701164	putative pyridoxine kinase
CDR20291_0466	cheR	CBE02276.1	0.240409	-0.291925	0.360598	chemotaxis protein methyltransferase
CDR20291_0182	CDR20291_0182	CBE01776.1	0.239903	-0.593816	0.734571	putative membrane-associated metalloprotease
CDR20291_1642	CDR20291_1642	CBE04353.1	0.23951	-0.295478	0.365963	conserved hypothetical protein
CDR20291_1906	CDR20291_1906	CBE04815.1	0.23887	-0.422725	0.524687	transposase-like protein b
CDR20291_2149	CDR20291_2149	CBE05244.1	0.237629	-0.324638	0.404409	putative ATPase
CDR20291_1466	CDR20291_1466	CBE04045.1	0.237629	-0.258335	0.321977	conserved hypothetical protein
CDR20291_1484	CDR20291_1484	CBE04077.1	0.233471	-0.523795	0.659979	hypothetical protein
CDR20291_3222	CDR20291_3222	CBE07140.1	0.233471	-0.169183	0.213177	putative ATP-binding protein
CDR20291_1475	CDR20291_1475	CBE04061.1	0.233316	-0.655563	0.826822	putative membrane-associated ribonuclease
CDR20291_2611	CDR20291_2611	CBE06070.1	0.233316	-0.280274	0.353673	two-component response regulator
CDR20291_2614	CDR20291_2614	CBE06076.1	0.232349	-0.716102	0.905981	putative UDP-N-acetylglucosamine--N-acetylmuramyl-(pentapeptide) pyrophosphoryl-undecaprenol N-acetylglucosamine transferase
CDR20291_2095	pgmB	CBE05151.1	0.229701	-0.361683	0.461347	beta-phosphoglucomutase
CDR20291_3551	rsbW	CBE01461.1	0.229701	-0.33388	0.425633	anti-sigma-B factor (serine-protein kinase)
CDR20291_3346	CDR20291_3346	CBE07360.1	0.229701	-0.31451	0.401352	putative type IV pilus assembly protein
CDR20291_0179	CDR20291_0179	CBE01771.1	0.229393	-0.540105	0.68999	putative ATP-binding protein
CDR20291_1591	CDR20291_1591	CBE04264.1	0.228101	-0.385672	0.495548	putative dinitrogenase iron-molybdenum cofactor
CDR20291_0444	CDR20291_0444	CBE02238.1	0.2273	-0.540798	0.696384	putative membrane protein
CDR20291_2084	CDR20291_2084	CBE05132.1	0.227004	-0.506697	0.653727	putative iron-sulfur subunit of hydrogenase
CDR20291_1556	gcvPB	CBE04202.1	0.227004	-0.286184	0.369165	glycine cleavage system P protein
CDR20291_2595	CDR20291_2595	CBE06040.1	0.225614	-0.628509	0.813872	putative transport protein
CDR20291_2097	CDR20291_2097	CBE05154.1	0.225614	-0.564316	0.730927	putative phosphoesterase
CDR20291_1424	CDR20291_1424	CBE03971.1	0.223506	-0.491281	0.639905	dna-directed dna polymerase i
CDR20291_0361	bglG	CBE02089.1	0.223506	-0.362937	0.473054	beta-glucoside bgl operon transcription antiterminator
CDR20291_2940	CDR20291_2940	CBE06630.1	0.223412	-0.430734	0.562409	putative dipeptidase
CDR20291_1194	CDR20291_1194	CBE03563.1	0.222826	-0.51622	0.675401	lantibiotic two-component sensor histidine kinase
CDR20291_1260	CDR20291_1260	CBE03680.1	0.222328	-0.423205	0.554564	putative membrane protein
CDR20291_1760	CDR20291_1760	CBE04561.1	0.221757	-0.38237	0.502134	addiction module antitoxin, relb/dinj family
CDR20291_2280	CDR20291_2280	CBE05478.1	0.220255	-0.264948	0.349575	putative beta-lactamase repressor
CDR20291_1413	ilvC	CBE03951.1	0.219361	-0.452535	0.599862	ketol-acid reductoisomerase
CDR20291_1402	hisF	CBE03933.1	0.219361	-0.365509	0.484143	putative imidazole glycerol phosphate synthase subunit
CDR20291_0701	sigF	CBE02685.1	0.219361	-0.357149	0.473297	RNA polymerase sigma-F factor
CDR20291_0797	CDR20291_0797	CBE02853.1	0.218362	-0.27081	0.360114	conserved hypothetical protein
CDR20291_3263	CDR20291_3263	CBE07214.1	0.216735	-0.393837	0.526144	putative aminotransferas
CDR20291_3292	CDR20291_3292	CBE07265.1	0.216178	-0.409142	0.547539	putative 5-formyltetrahydrofolate cyclo-ligase
CDR20291_1333	ssuA	CBE03811.1	0.216107	-0.246545	0.330288	putative aliphatic sulfonates ABC transporter, substrate-binding lipoprotein
CDR20291_3217	pfkA	CBE07131.1	0.212874	-0.296056	0.40052	6-phosphofructokinase
CDR20291_1857	CDR20291_1857	CBE04730.1	0.212658	-0.599668	0.812036	conserved hypothetical protein
CDR20291_2127	CDR20291_2127	CBE05204.1	0.212545	-0.174701	0.23674	putative membrane protein
CDR20291_3531	spo0J	CBE07691.1	0.212072	-0.233286	0.31705	stage 0 sporulation protein J
CDR20291_2103	CDR20291_2103	CBE05164.1	0.210362	-0.621362	0.848964	putative subunit of oxidoreductase
CDR20291_1089	smc	CBE03375.1	0.209775	-0.169944	0.232653	chromosome partition protein
CDR20291_1251	CDR20291_1251	CBE03664.1	0.209049	-0.240692	0.330232	conserved hypothetical protein
CDR20291_1891	CDR20291_1891	CBE04790.1	0.205519	-0.215681	0.299395	putative membrane protein
CDR20291_2450	CDR20291_2450	CBE05783.1	0.203253	-0.393192	0.55017	MerR-family transcriptional regulator
CDR20291_2999	CDR20291_2999	CBE06734.1	0.20234	-0.384919	0.540568	putative uncharacterized protein
CDR20291_0216	purC	CBE01832.1	0.202009	-0.209617	0.29476	phosphoribosylaminoimidazole-succinocarboxamide synthase
CDR20291_0645	fhs	CBE02588.1	0.201752	-0.186905	0.26323	formate--tetrahydrofolate ligase
CDR20291_3525	CDR20291_3525	CBE07680.1	0.201413	-0.336251	0.474199	conserved hypothetical protein
CDR20291_1612	moaA	CBE04301.1	0.201067	-0.335161	0.473292	molybdenum cofactor biosynthesis protein
CDR20291_2172	CDR20291_2172	CBE05285.1	0.200671	-0.304384	0.430461	hypothetical protein
CDR20291_1705	CDR20291_1705	CBE04465.1	0.199177	-0.43427	0.617447	putative regulatory protein
CDR20291_2124	aroD	CBE05199.1	0.199177	-0.24884	0.353747	3-dehydroquinate dehydratase
CDR20291_0357	CDR20291_0357	CBE02082.1	0.198141	-0.343367	0.490091	hypothetical protein
CDR20291_2539	murG	CBE05941.1	0.194025	-0.143556	0.207173	UDP-N-acetylglucosamine--N-acetylmuramyl-(pentapeptide) pyrophosphoryl-undecaprenol N-acetylglucosamine transferase
CDR20291_3008	CDR20291_3008	CBE06750.1	0.193774	-0.503136	0.726925	conserved hypothetical protein
CDR20291_1242	CDR20291_1242	CBE03648.1	0.19291	-0.168037	0.243677	putative amino acid amidase
CDR20291_1695	CDR20291_1695	CBE04447.1	0.191351	-0.272436	0.397453	tellurium resistance protein
CDR20291_1451	CDR20291_1451	CBE04018.1	0.190991	-0.426712	0.623882	putative phage cell wall hydrolase
CDR20291_1961	lysC	CBE04913.1	0.190991	-0.218547	0.319546	aspartokinase
CDR20291_2358	CDR20291_2358	CBE05618.1	0.189303	-0.278519	0.409732	amino acid transporter
CDR20291_1489	kdpA	CBE04086.1	0.187044	-0.525794	0.779316	potassium-transporting ATPase A chain
CDR20291_0026	acoB	CBE01508.1	0.187044	-0.285631	0.423363	acetoin:2,6-dichlorophenolindophenol oxidoreductase beta subunit
CDR20291_1985	CDR20291_1985	CBE04955.1	0.186815	-0.356864	0.529798	putative amidohydrolase
CDR20291_2854	CDR20291_2854	CBE06481.1	0.186815	-0.355326	0.527493	conserved hypothetical protein
CDR20291_1586	CDR20291_1586	CBE04255.1	0.186747	-0.25062	0.373063	two-component response regulator
CDR20291_3192	CDR20291_3192	CBE07087.1	0.186747	-0.236027	0.351021	conserved hypothetical protein
CDR20291_1430	CDR20291_1430	CBE03981.1	0.184741	-0.458143	0.687759	hypothetical protein
CDR20291_2925	hrsA	CBE06604.1	0.18465	-0.298099	0.448065	PTS system, EIIabc component
CDR20291_1068	CDR20291_1068	CBE03338.1	0.184601	-0.234522	0.352729	site-specific recombinase
CDR20291_1467	CDR20291_1467	CBE04047.1	0.183638	-0.461064	0.695643	MarR-family transcriptional regulator
CDR20291_0532	CDR20291_0532	CBE02391.1	0.183013	-0.262363	0.39673	conserved hypothetical protein
CDR20291_3044	CDR20291_3044	CBE06816.1	0.182864	-0.321241	0.486209	hypothetical protein
CDR20291_0632	CDR20291_0632	CBE02566.1	0.182804	-0.170776	0.258649	putative reductase
CDR20291_2183	CDR20291_2183	CBE05305.1	0.182216	-0.3208	0.487156	putative beta-lactamase inducer
CDR20291_0648	CDR20291_0648	CBE02594.1	0.180753	-0.228577	0.349061	conserved hypothetical protein
CDR20291_1887	CDR20291_1887	CBE04783.1	0.177699	-0.380574	0.587108	conserved hypothetical protein
CDR20291_1233	CDR20291_1233	CBE03632.1	0.175443	-0.503033	0.78185	putative allophanate hydrolase subunit 2
CDR20291_2504	CDR20291_2504	CBE05880.1	0.174295	-0.214742	0.3354	putative RNA-binding cell division protein
CDR20291_0892	CDR20291_0892	CBE03020.1	0.172874	-0.167275	0.262479	cell surface protein (putative N-acetylmuramoyl-L-alanine amidase)
CDR20291_1936	CDR20291_1936	CBE04869.1	0.171602	-0.293734	0.46287	GntR-family transcriptional regulator
CDR20291_2181	CDR20291_2181	CBE05301.1	0.170613	-0.33638	0.531895	putative sigma-54 interacting transcription antiterminator
CDR20291_1830	pduV	CBE04682.1	0.167196	-1.16896	1.87031	putative ethanolamine/propanediol utilization protein
CDR20291_0503	CDR20291_0503	CBE02341.1	0.167196	-0.276912	0.443272	two-component sensor histidine kinase
CDR20291_3220	CDR20291_3220	CBE07137.1	0.167089	-0.236875	0.379509	putative DNA repair protein (nucleotide pyrophosphatase)
CDR20291_0484	CDR20291_0484	CBE02308.1	0.16558	-0.197476	0.318288	conserved hypothetical protein
CDR20291_1607	CDR20291_1607	CBE04292.1	0.165259	-0.385267	0.623044	conserved hypothetical protein
CDR20291_1930	CDR20291_1930	CBE04858.1	0.165259	-0.382718	0.618632	putative phage regulatory protein
CDR20291_0539	CDR20291_0539	CBE02403.1	0.164091	-0.275539	0.447672	MerR-family transcriptional regulator
CDR20291_1610	CDR20291_1610	CBE04298.1	0.16403	-0.166254	0.270464	conserved hypothetical protein
CDR20291_0718	CDR20291_0718	CBE02714.1	0.162542	-0.349237	0.572011	putative metal-binding protein
CDR20291_2857	CDR20291_2857	CBE06486.1	0.162542	-0.320662	0.525138	hypothetical protein
CDR20291_1109	CDR20291_1109	CBE03410.1	0.161363	-0.479951	0.789419	two-component response regulator
CDR20291_0382	CDR20291_0382	CBE02127.1	0.160419	-0.252708	0.417106	integrase, catalytic region
CDR20291_2536	CDR20291_2536	CBE05935.1	0.159868	-0.233013	0.385477	putative exported protein
CDR20291_0349	CDR20291_0349	CBE02067.1	0.159799	-0.326155	0.540289	metallo-beta-lactamase superfamily protein
CDR20291_3363	CDR20291_3363	CBE07390.1	0.159531	-0.327463	0.543221	putative iron ABC transporter, solute-binding
CDR20291_3488	CDR20291_3488	CBE07616.1	0.159436	-0.263595	0.437689	putative dihydrodipicolinate synthase
CDR20291_2120	CDR20291_2120	CBE05192.1	0.15934	-0.346797	0.577497	putative carbonic anhydrase
CDR20291_1411	CDR20291_1411	CBE03947.1	0.15934	-0.272291	0.453762	conserved hypothetical protein
CDR20291_1588	trxA1	CBE04259.1	0.15934	-0.146042	0.243277	thioredoxin
CDR20291_0222	purL	CBE01843.1	0.159015	-0.204899	0.342002	formylglycinamidine ribonucleotide synthetase
CDR20291_2935	CDR20291_2935	CBE06621.1	0.157026	-0.393224	0.662017	PTS system, IIabc component
CDR20291_1996	CDR20291_1996	CBE04974.1	0.155705	-0.24737	0.418958	probable amidohydrolase
CDR20291_1922	CDR20291_1922	CBE04845.1	0.154387	-0.281792	0.480355	AraC-family transcriptional regulator
CDR20291_0644	cooC	CBE02586.1	0.154387	-0.216201	0.368591	putative carbon monoxide dehydrogenase accessory protein
CDR20291_0004	CDR20291_0004	CBE01470.1	0.154212	-0.146908	0.250746	putative cytosine/adenosine deaminase
CDR20291_1915	cspC	CBE04832.1	0.154179	-0.341922	0.584004	cold shock protein
CDR20291_2897	CDR20291_2897	CBE06556.1	0.153444	-0.361102	0.619334	putative exported protein
CDR20291_1325	CDR20291_1325	CBE03796.1	0.15326	-0.296001	0.508737	putative hydrolase
CDR20291_3004	CDR20291_3004	CBE06743.1	0.151455	-0.534589	0.925657	putative phage DNA-binding protein
CDR20291_0984	CDR20291_0984	CBE03182.1	0.150478	-0.237983	0.414231	putative membrane protein
CDR20291_3145	CDR20291_3145	CBE07000.1	0.150478	-0.18079	0.314813	probable protease
CDR20291_3113	CDR20291_3113	CBE06942.1	0.150298	-0.300972	0.52485	two-component response regulator
CDR20291_1230	CDR20291_1230	CBE03627.1	0.150294	-0.553841	0.967509	conserved hypothetical protein
CDR20291_3469	CDR20291_3469	CBE07581.1	0.148248	-0.251822	0.443945	transcriptional regulator, tetr family
CDR20291_3205	CDR20291_3205	CBE07109.1	0.147834	-0.223172	0.394471	putative multidrug efflux protein
CDR20291_2533	CDR20291_2533	CBE05930.1	0.147002	-0.311705	0.55324	putative extracellular solute-binding protein
CDR20291_1406	CDR20291_1406	CBE03939.1	0.147002	-0.167486	0.297161	putative peptidyl-prolyl isomerase
CDR20291_0679	CDR20291_0679	CBE02647.1	0.146957	-0.208628	0.370774	amino acid ABC transporter, permease protein
CDR20291_2199	cspD	CBE05331.1	0.143989	-0.292545	0.525944	cold shock protein
CDR20291_3103	prdA	CBE06924.1	0.14349	-0.243781	0.439425	proline reductase subunit proprotein
CDR20291_1112	CDR20291_1112	CBE03415.1	0.143198	-0.240427	0.434524	putative competence protein (putative magnesium chelatase)
CDR20291_3130	pepF	CBE06973.1	0.143198	-0.133832	0.241743	putative endopeptidase
CDR20291_1952	CDR20291_1952	CBE04898.1	0.142981	-0.728806	1.31933	putative membrane protein
CDR20291_1628	CDR20291_1628	CBE04330.1	0.142981	-0.19943	0.361394	putative acetyltransferase
CDR20291_1357	CDR20291_1357	CBE03853.1	0.140603	-0.184092	0.337483	putative iron-sulfur cluster-binding protein
CDR20291_2382	CDR20291_2382	CBE05662.1	0.140457	-0.293631	0.538916	transcriptional antiterminator
CDR20291_2054	CDR20291_2054	CBE05079.1	0.139145	-0.285074	0.52603	putative serine/threonine protein kinase
CDR20291_0358	CDR20291_0358	CBE02084.1	0.136926	-0.410755	0.765082	putative membrane protein
CDR20291_0479	sip2	CBE02300.1	0.136633	-0.183332	0.342508	signal peptidase I
CDR20291_3089	dapB2	CBE06898.1	0.135796	-0.170564	0.320265	dihydrodipicolinate reductase
CDR20291_0652	CDR20291_0652	CBE02600.1	0.134892	-0.136089	0.256894	putative carbon monoxide dehydrogenase/acetyl-CoA synthase complex, small subunit
CDR20291_1042	xseB	CBE03290.1	0.134312	-0.527717	0.998987	exodeoxyribonuclease VII small subunit
CDR20291_2309	srlA	CBE05531.1	0.133702	-0.301682	0.573535	PTS system, glucitol/sorbitol-specific IIc2 component
CDR20291_0647	folD	CBE02592.1	0.133559	-0.147728	0.281187	putative FolD bifunctional protein
CDR20291_2426	elaC	CBE05740.1	0.133263	-0.295342	0.563158	ribonuclease Z
CDR20291_2308	srlE	CBE05529.1	0.133245	-0.234394	0.447269	PTS system, glucitol/sorbitol-specific Iibc component
CDR20291_1997	CDR20291_1997	CBE04976.1	0.132736	-0.245684	0.470029	putative xanthine/uracile permease
CDR20291_1562	cysK	CBE04212.1	0.131268	-0.163529	0.315245	cysteine synthase A
CDR20291_1566	CDR20291_1566	CBE04219.1	0.131079	-0.335518	0.648136	ABC transporter, ATP-binding protein
CDR20291_1987	pucC2	CBE04959.1	0.130259	-0.292137	0.56689	putative FAD-binding subunit of xanthine dehydrogenase
CDR20291_3498	CDR20291_3498	CBE07634.1	0.130041	-0.315025	0.612232	LysR-family transcriptional regulator
CDR20291_2560	appA	CBE05978.1	0.130022	-0.281816	0.548198	oligopeptide ABC transporter, substrate-binding protein
CDR20291_1473	CDR20291_1473	CBE04057.1	0.130022	-0.148006	0.28805	putative arylesterase
CDR20291_0315	CDR20291_0315	CBE02007.1	0.128886	-0.212482	0.415654	hypothetical protein
CDR20291_1284	CDR20291_1284	CBE03722.1	0.127632	-0.229706	0.452356	putative membrane protein
CDR20291_2767	uxaA'	CBE06331.1	0.125765	-0.464898	0.923901	altronate hydrolase (N-terminus)
CDR20291_0107	nrdG	CBE01648.1	0.125531	-0.143146	0.284941	anaerobic ribonucleoside-triphosphate reductase activating protein
CDR20291_1563	CDR20291_1563	CBE04214.1	0.123868	-0.280488	0.563266	putative glycerophosphoryl diester phosphodiesterase
CDR20291_2272	CDR20291_2272	CBE05464.1	0.123619	-0.30612	0.61579	putative signaling protein
CDR20291_2741	CDR20291_2741	CBE06294.1	0.123551	-0.40538	0.817022	DeoR-family transcriptional regulator
CDR20291_1904	CDR20291_1904	CBE04811.1	0.123551	-0.265565	0.535863	conserved hypothetical protein
CDR20291_1344	CDR20291_1344	CBE03830.1	0.123551	-0.179238	0.361454	putative transcriptional regulator
CDR20291_0987	divIVB	CBE03188.1	0.123551	-0.114439	0.230743	septum site-determining protein (cell division inhibitor)
CDR20291_0649	CDR20291_0649	CBE02595.1	0.123297	-0.193761	0.391657	putative methylenetetrahydrofolate reductase
CDR20291_0501	CDR20291_0501	CBE02337.1	0.12301	-0.249561	0.505483	putative uncharacterized protein
CDR20291_3259	cobS	CBE07206.1	0.12301	-0.207793	0.422004	cobalamin synthase
CDR20291_3225	CDR20291_3225	CBE07146.1	0.12301	-0.167438	0.33989	putative formate/nitrite transporter
CDR20291_1551	CDR20291_1551	CBE04194.1	0.122918	-0.299262	0.608431	putative lipoprotein
CDR20291_0105	aspC	CBE01645.1	0.120185	-0.22784	0.469189	aspartate aminotransferase
CDR20291_0402	CDR20291_0402	CBE02163.1	0.119345	-0.2072	0.429437	two-component sensor histidine kinase
CDR20291_1991	CDR20291_1991	CBE04966.1	0.118828	-0.226425	0.470652	putative amidohydrolase
CDR20291_1011	CDR20291_1011	CBE03235.1	0.117615	-0.302345	0.63311	conserved hypothetical protein
CDR20291_1651	def1	CBE04369.1	0.117499	-0.198159	0.415457	peptide deformylase 1
CDR20291_0802	CDR20291_0802	CBE02861.1	0.115292	-0.334704	0.710152	ABC transporter, substrate-binding lipoprotein
CDR20291_1470	CDR20291_1470	CBE04052.1	0.115292	-0.272166	0.577776	putative transcriptional regulator
CDR20291_3027	gpmI	CBE06785.1	0.114788	-0.177681	0.378329	2,3-bisphosphoglycerate-independent phosphoglycerate mutase
CDR20291_0449	CDR20291_0449	CBE02246.1	0.113304	-0.135634	0.291131	putative transcriptional regulator
CDR20291_3122	CDR20291_3122	CBE06958.1	0.112304	-0.36279	0.783963	putative membrane protein
CDR20291_2295	CDR20291_2295	CBE05505.1	0.111098	-0.359145	0.780893	MarR-family transcriptional regulator
CDR20291_0399	CDR20291_0399	CBE02158.1	0.110888	-0.300724	0.654991	putative beta-lactamase
CDR20291_1569	CDR20291_1569	CBE04225.1	0.110825	-0.325325	0.709318	two-component sensor histidine kinase
CDR20291_0459	cheC	CBE02264.1	0.110571	-0.303323	0.66262	chemotaxis protein CheC
CDR20291_2396	CDR20291_2396	CBE05687.1	0.110311	-0.255584	0.560288	putative D-alanyl-D-alanine carboxypeptidase
CDR20291_1889	CDR20291_1889	CBE04786.1	0.10912	-0.390043	0.861053	putative acyl-CoA thioesterase
CDR20291_0869	CDR20291_0869	CBE02981.1	0.108474	-0.255629	0.56689	two-component system response regulator
CDR20291_2844	CDR20291_2844	NA	0.1084	-0.28066	0.62399	pseudogene
CDR20291_1618	CDR20291_1618	CBE04312.1	0.1084	-0.251033	0.558641	conserved hypothetical protein
CDR20291_0529	CDR20291_0529	NA	0.1084	-0.156429	0.347463	chloride ion channel protein (pseudogene)
CDR20291_1717	CDR20291_1717	CBE04486.1	0.107948	-0.174046	0.388724	conserved hypothetical protein
CDR20291_2577	CDR20291_2577	CBE06008.1	0.106803	-0.205083	0.461341	putative lipoprotein
CDR20291_0794	CDR20291_0794	CBE02848.1	0.106594	-0.173635	0.39154	conserved hypothetical protein
CDR20291_2148	CDR20291_2148	CBE05242.1	0.105817	-0.170075	0.38608	conserved hypothetical protein
CDR20291_3105	prdC	CBE06927.1	0.105817	-0.167601	0.380018	putative electron transfer protein
CDR20291_1464	CDR20291_1464	CBE04041.1	0.104561	-0.137114	0.314217	cell surface protein (putative penicillin-binding protein) precursor
CDR20291_0658	CDR20291_0658	CBE02611.1	0.104178	-0.128066	0.294745	putative radical SAM superfamily protein
CDR20291_1920	CDR20291_1920	CBE04841.1	0.103089	-0.217661	0.504438	ArsR-family transcriptional regulator
CDR20291_0808	CDR20291_0808	CBE02872.1	0.103015	-0.118403	0.275011	putative carbohydrate kinase
CDR20291_2458	CDR20291_2458	CBE05798.1	0.103015	-0.101906	0.23684	putative nitroreductase
CDR20291_0223	CDR20291_0223	CBE01844.1	0.102719	-0.369782	0.863516	dtdp-4-dehydrorhamnose reductase
CDR20291_0859	CDR20291_0859	CBE02963.1	0.102719	-0.304819	0.711512	conserved hypothetical protein
CDR20291_1716	bcp	CBE04484.1	0.101913	-0.17257	0.404936	putative thiol peroxidase (bacterioferritin comigratory protein)
CDR20291_0988	minE	CBE03190.1	0.100909	-0.187996	0.444047	cell division topological specificity factor
CDR20291_0221	purD	CBE01841.1	0.0969813	-0.153259	0.370918	phosphoribosylamine--glycine ligase
CDR20291_1423	CDR20291_1423	CBE03969.1	0.0954779	-0.245759	0.602459	putative uncharacterized protein
CDR20291_1257	CDR20291_1257	CBE03675.1	0.0954779	-0.146309	0.358539	putative hydrolase
CDR20291_3102	CDR20291_3102	CBE06922.1	0.0949296	-0.168475	0.415395	hypothetical protein
CDR20291_3490	CDR20291_3490	CBE07619.1	0.0943346	-0.261019	0.646756	putative PTS system, IIc component
CDR20291_0917	CDR20291_0917	CBE03065.1	0.0928161	-0.177294	0.446228	conserved hypothetical protein
CDR20291_2476	CDR20291_2476	CBE05830.1	0.0928161	-0.126446	0.318622	conserved hypothetical protein
CDR20291_3369	phnK	CBE07401.1	0.0927596	-0.266855	0.673453	phosphonate ABC transporter, ATP-binding protein
CDR20291_1988	xdhC	CBE04960.1	0.0924559	-0.190736	0.483187	xanthine dehydrogenase iron-sulfur binding subunit
CDR20291_3445	CDR20291_3445	CBE07538.1	0.0924559	-0.189948	0.481547	putative amidohydrolase
CDR20291_1531	CDR20291_1531	CBE04159.1	0.0924559	-0.180106	0.457353	putative serine protease
CDR20291_3487	kdgA	CBE07614.1	0.0914088	-0.227673	0.583333	2-keto-3-deoxy-6-phospho-gluconate aldolase
CDR20291_0381	CDR20291_0381	CBE02125.1	0.0914088	-0.182823	0.468657	cell surface protein
CDR20291_0217	purF	CBE01833.1	0.0914088	-0.117521	0.301172	amidophosphoribosyltransferase
CDR20291_1832	CDR20291_1832	CBE04685.1	0.0908139	-0.956048	2.46524	two-component sensor histidine kinase
CDR20291_1064	CDR20291_1064	CBE03330.1	0.0908139	-0.182446	0.470547	putative exported aminodeoxychorismate lyase
CDR20291_1734	tyrC	CBE04515.1	0.0902623	-0.369931	0.958573	putative prephenate dehydrogenase
CDR20291_1044	CDR20291_1044	CBE03294.1	0.0902623	-0.137759	0.357059	putative membrane protein
CDR20291_2537	CDR20291_2537	CBE05937.1	0.0888817	-0.206083	0.541392	putative exported protein
CDR20291_2939	CDR20291_2939	CBE06628.1	0.0888817	-0.198061	0.520231	PTS system, IIbc component
CDR20291_2029	CDR20291_2029	CBE05033.1	0.0888817	-0.166297	0.436836	putative cations transporter
CDR20291_2213	gatD	CBE05357.1	0.0883721	-0.462661	1.22016	putative galactitol-1-phosphate 5-dehydrogenase
CDR20291_3011	smpB	CBE06756.1	0.0882301	-0.115226	0.304418	SsrA-binding protein
CDR20291_1432	CDR20291_1432	CBE03985.1	0.0878895	-0.300825	0.797844	phage terminase large subunit
CDR20291_0329	cbiM	CBE02032.1	0.0875359	-0.154107	0.410345	putative cobalt transport protein
CDR20291_1907	CDR20291_1907	CBE04817.1	0.0868271	-0.162061	0.434574	conserved hypothetical protein
CDR20291_0483	glsA	CBE02307.1	0.0853884	-0.144587	0.393126	probable glutaminase
CDR20291_0643	cooS	CBE02585.1	0.0853884	-0.12108	0.329178	putative bifunctional carbon monoxide dehydrogenase/acetyl-CoA synthase
CDR20291_2000	CDR20291_2000	CBE04981.1	0.0849448	-0.241606	0.66078	conserved hypothetical protein
CDR20291_1638	grdF	CBE04346.1	0.0849448	-0.194436	0.531917	sarcosine reductase complex component b beta subunit
CDR20291_1215	CDR20291_1215	CBE03600.1	0.084612	-0.194102	0.533127	phage protein
CDR20291_0457	CDR20291_0457	CBE02260.1	0.0839616	-0.18601	0.514999	conserved hypothetical protein
CDR20291_2487	CDR20291_2487	CBE05849.1	0.0830717	-0.137673	0.385177	putative carbon starvation
CDR20291_1535	CDR20291_1535	CBE04165.1	0.0827758	-0.0621227	0.174301	putative calcium-transporting ATPase
CDR20291_1232	CDR20291_1232	CBE03630.1	0.0815257	-0.318389	0.90288	putative allophanate hydrolase subunit 1
CDR20291_1227	CDR20291_1227	CBE03622.1	0.0815257	-0.313559	0.889407	TetR-family transcriptional regulator
CDR20291_3023	CDR20291_3023	CBE06778.1	0.0808738	-0.236387	0.675371	putative transporter
CDR20291_1820	CDR20291_1820	CBE04664.1	0.080734	-0.31883	0.913544	hypothetical protein
CDR20291_1303	dnaG	CBE03757.1	0.0773151	-0.11083	0.326985	DNA primase
CDR20291_1311	CDR20291_1311	CBE03771.1	0.0765012	-0.259023	0.773725	GntR-family transcriptional regulator
CDR20291_1621	CDR20291_1621	CBE04317.1	0.0765012	-0.229071	0.681961	hypothetical protein
CDR20291_1408	CDR20291_1408	CBE03942.1	0.0765012	-0.158023	0.471911	conserved hypothetical protein
CDR20291_2405	CDR20291_2405	CBE05703.1	0.0765012	-0.0796051	0.237228	putative translation inhibitor endoribonuclease
CDR20291_1400	hisH	CBE03929.1	0.0759556	-0.287966	0.865663	putative imidazole glycerol phosphate synthase subunit
CDR20291_2411	CDR20291_2411	CBE05714.1	0.0759556	-0.12685	0.382816	conserved hypothetical protein
CDR20291_1280	CDR20291_1280	CBE03715.1	0.0759556	-0.120264	0.362731	putative exonuclease
CDR20291_1585	CDR20291_1585	CBE04253.1	0.0759556	-0.10855	0.326353	putative lipoprotein
CDR20291_0002	CDR20291_0002	CBE01466.1	0.0754996	-0.123766	0.3755	putative mechanosensitive ion channel protein
CDR20291_1485	CDR20291_1485	CBE04079.1	0.0741901	-0.139312	0.4283	putative ribose ABC transporter, ATP-binding protein
CDR20291_0940	moeA	CBE03106.1	0.0741901	-0.09823	0.302076	molybdopterin biosynthesis protein
CDR20291_2750	CDR20291_2750	CBE06303.1	0.0726744	-0.169897	0.529254	putative D-aminoacylase
CDR20291_0352	CDR20291_0352	CBE02073.1	0.0726009	-0.177655	0.554342	putative exported protein
CDR20291_0590	d4	CBE02493.1	0.0715432	-0.210835	0.663617	putative lantibiotic ABC transporter, ATP-binding protein
CDR20291_0730	act	CBE02736.1	0.07096	-0.165715	0.524396	putative beta-alanine CoA-transferase
CDR20291_0012	ctsR	CBE01484.1	0.0695895	-0.129997	0.416459	transcriptional regulator
CDR20291_3552	sigB	CBE01463.1	0.0693271	-0.120904	0.388535	RNA polymerase sigma-B factor
CDR20291_2771	fhuC	CBE06338.1	0.0692448	-0.132503	0.426571	putative ferrichrome ABC transporter, ATP-binding protein
CDR20291_0762	CDR20291_0762	CBE02790.1	0.0691792	-0.279337	0.901842	putative homocitrate/2-isopropylmalate synthase
CDR20291_1692	CDR20291_1692	CBE04442.1	0.0685285	-0.185853	0.604371	putative pyridine nucleotide-disulfide oxidoreductase
CDR20291_2206	CDR20291_2206	CBE05344.1	0.0682478	-0.219845	0.718433	two-component sensor histidine kinase
CDR20291_1331	ssuC	CBE03807.1	0.0678505	-0.112677	0.370055	putative aliphatic sulfonate ABC transporter, permease protein
CDR20291_2591	CDR20291_2591	CBE06033.1	0.0669175	-0.237107	0.78615	conserved hypothetical pentapeptide repeat protein
CDR20291_2825	CDR20291_2825	CBE06431.1	0.0659807	-0.204793	0.685596	ABC transporter, ATP-binding protein
CDR20291_1704	CDR20291_1704	CBE04463.1	0.0657574	-0.0817448	0.274682	g196
CDR20291_1006	CDR20291_1006	CBE03226.1	0.0652154	-0.110402	0.37319	GntR-family transcriptional regulator
CDR20291_1603	thiG	CBE04285.1	0.0651771	-0.201718	0.683489	thiazole biosynthesis protein
CDR20291_2911	CDR20291_2911	CBE06581.1	0.0651771	-0.121157	0.411206	restriction modification system dna specificity domain
CDR20291_2890	CDR20291_2890	CBE06544.1	0.0647147	-0.189337	0.647393	ABC transporter, ATP-binding protein
CDR20291_2072	msrAB	CBE05111.1	0.062399	-0.0859469	0.301716	putative peptide methionine sulfoxide reductase
CDR20291_0469	CDR20291_0469	CBE02282.1	0.0610489	-0.0713539	0.256237	putative ornithine cyclodeaminase
CDR20291_3151	CDR20291_3151	CBE07011.1	0.0609801	-0.0904406	0.326381	putative protein translocase
CDR20291_3378	CDR20291_3378	CBE07418.1	0.0609801	-0.0751336	0.270589	putative nicotinate phosphribosyltransferase
CDR20291_3353	spoVG	CBE07373.1	0.0607671	-0.125362	0.454277	stage V sporulation protein G
CDR20291_2932	CDR20291_2932	CBE06616.1	0.0605581	-0.357358	1.31114	putative glutamine amidotransferase
CDR20291_1176	CDR20291_1176	CBE03531.1	0.0605581	-0.195858	0.717756	MarR-family transcriptional regulator
CDR20291_3344	CDR20291_3344	CBE07357.1	0.0605581	-0.164556	0.601286	putative type IV pilin
CDR20291_3507	CDR20291_3507	CBE07650.1	0.0605581	-0.162625	0.593162	PTS system, IIb component
CDR20291_0407	CDR20291_0407	CBE02172.1	0.060474	-0.291034	1.07207	RpiR-family transcriptional regulator
CDR20291_3433	CDR20291_3433	CBE07517.1	0.060474	-0.0700156	0.257706	aminopeptidase
CDR20291_0860	CDR20291_0860	CBE02965.1	0.0602343	-0.203479	0.753165	putative uncharacterized protein
CDR20291_1998	CDR20291_1998	CBE04977.1	0.0593493	-0.124631	0.466561	putative xanthine/uracile permease
CDR20291_2789	ntpA	CBE06370.1	0.0593493	-0.089711	0.336039	V-type sodium ATP synthase subunit A
CDR20291_0638	CDR20291_0638	CBE02577.1	0.0593013	-0.189786	0.713181	hypothetical protein
CDR20291_2981	CDR20291_2981	CBE06701.1	0.0563404	-0.116495	0.45092	spermidine/putrescine abc transporter atp-binding subunit
CDR20291_3017	CDR20291_3017	CBE06767.1	0.055894	-0.177802	0.694649	conserved hypothetical protein
CDR20291_2548	CDR20291_2548	CBE05957.1	0.055894	-0.101922	0.399418	probable peptidase
CDR20291_1512	CDR20291_1512	CBE04126.1	0.055894	-0.0889329	0.348477	putative sodium extrusion ABC transporter, ATP-binding protein
CDR20291_3457	CDR20291_3457	CBE07560.1	0.055894	-0.0688925	0.270106	putative uncharacterized protein
CDR20291_1589	trxB1	CBE04261.1	0.055103	-0.067878	0.268902	thioredoxin reductase
CDR20291_2747	CDR20291_2747	CBE06300.1	0.0540658	-0.232391	0.935339	putative membrane protein
CDR20291_2463	CDR20291_2463	CBE05807.1	0.0509786	-0.109431	0.458254	probable short chain dehydrogenase
CDR20291_0322	CDR20291_0322	CBE02020.1	0.0494688	-0.154092	0.660824	putative ABC transporter, permease protein
CDR20291_2787	ntpD	CBE06367.1	0.0494688	-0.0972472	0.417548	V-type sodium ATP synthase subunit D
CDR20291_2191	CDR20291_2191	CBE05320.1	0.0489655	-0.2039	0.888047	putative pilin protein
CDR20291_2984	CDR20291_2984	CBE06707.1	0.0489655	-0.162744	0.71286	conserved hypothetical protein
CDR20291_1982	pbuX	CBE04950.1	0.0489655	-0.160974	0.703787	xanthine permease
CDR20291_2511	CDR20291_2511	CBE05892.1	0.0489655	-0.119698	0.523724	conserved hypothetical protein
CDR20291_0328	CDR20291_0328	CBE02030.1	0.0489655	-0.0626107	0.27244	hypothetical protein
CDR20291_3384	CDR20291_3384	CBE07428.1	0.048135	-0.102447	0.457311	putative DNA polymerase III, delta' subunit
CDR20291_2298	CDR20291_2298	CBE05510.1	0.0473705	-0.055994	0.253335	putative multidrug efflux pump, outer membrane protein
CDR20291_0886	CDR20291_0886	CBE03010.1	0.0468483	-0.085424	0.389397	putative glycosyl transferase
CDR20291_2378	CDR20291_2378	CBE05655.1	0.0461283	-0.147809	0.685164	Xaa-Pro dipeptidase
CDR20291_1340	metI	CBE03823.1	0.0461283	-0.115215	0.533225	putative D-methionine ABC transporter, permease protein
CDR20291_2169	CDR20291_2169	CBE05279.1	0.0459021	-0.0957185	0.445625	putative transcriptional antiterminator
CDR20291_3274	CDR20291_3274	CBE07233.1	0.045614	-0.0672476	0.315222	GntR-family transcriptional regulator
CDR20291_0462	CDR20291_0462	CBE02269.1	0.044763	-0.0751673	0.358398	putative chemosensory protein
CDR20291_0774	CDR20291_0774	CBE02812.1	0.0445952	-0.0491949	0.236305	cell surface protein
CDR20291_0722	CDR20291_0722	CBE02721.1	0.0444201	-0.0647053	0.312021	conserved hypothetical protein
CDR20291_0700	spoIIAB	CBE02683.1	0.0440407	-0.0633654	0.308074	anti-sigma F factor
CDR20291_2549	CDR20291_2549	CBE05959.1	0.0431865	-0.0639606	0.317142	probable peptidase
CDR20291_0878	CDR20291_0878	CBE02997.1	0.0431865	-0.0592446	0.292146	putative membrane protein
CDR20291_2671	CDR20291_2671	CBE06178.1	0.0429434	-0.0697514	0.348203	putative glycosyltransferase
CDR20291_1079	vanZ	CBE03356.1	0.0419883	-0.149403	0.759117	putative teicoplanin resistance protein
CDR20291_0575	CDR20291_0575	CBE02467.1	0.0419441	-0.106952	0.547666	ABC transporter, ATP-binding protein
CDR20291_0375	CDR20291_0375	CBE02114.1	0.0419441	-0.101413	0.519577	conserved hypothetical protein
CDR20291_1374	CDR20291_1374	CBE03883.1	0.0419441	-0.0414577	0.212177	putative iron-sulfur protein
CDR20291_1727	CDR20291_1727	CBE04503.1	0.0415882	-0.0837175	0.433392	putative chorismate biosynthesis-related protein
CDR20291_1362	panB	CBE03862.1	0.0415882	-0.0751272	0.389695	3-methyl-2-oxobutanoate hydroxymethyltransferase
CDR20291_1942	CDR20291_1942	CBE04880.1	0.0415882	-0.0616581	0.318404	putative lipoprotein
CDR20291_0021	CDR20291_0021	CBE01499.1	0.0410764	-0.121891	0.640305	putative beta-glucosidase
CDR20291_3459	CDR20291_3459	CBE07564.1	0.0409713	-0.133728	0.704863	putative conjugative transposon replication initiation factor
CDR20291_3437	CDR20291_3437	CBE07524.1	0.040519	-0.0595726	0.31705	two-component sensor histidine kinase
CDR20291_2341	CDR20291_2341	CBE05587.1	0.040519	-0.0562821	0.29964	putative radical SAM superfamily protein
CDR20291_0005	dnaH	CBE01472.1	0.0391819	-0.0681167	0.369989	DNA polymerase III subunit gamma/tau
CDR20291_1884	CDR20291_1884	CBE04777.1	0.0375466	-0.0964644	0.537055	ABC transporter, ATP-binding protein
CDR20291_2916	CDR20291_2916	CBE06589.1	0.0372937	-0.17664	0.994786	phosphosugar-binding transcriptional regulator
CDR20291_2178	CDR20291_2178	CBE05296.1	0.0372937	-0.0814213	0.457544	PTS system, IIc component
CDR20291_0655	CDR20291_0655	CBE02606.1	0.0372937	-0.0583876	0.329034	putative carbon monoxide dehydrogenase/acetyl-CoA synthase complex, beta subunit
CDR20291_0465	CDR20291_0465	CBE02275.1	0.0372033	-0.141165	0.799988	chemotaxis protein
CDR20291_2076	CDR20291_2076	CBE05118.1	0.0371097	-0.0789632	0.449061	putative cNMP-binding regulatory protein
CDR20291_2271	CDR20291_2271	CBE05462.1	0.0357806	-0.0686434	0.398853	putative signaling protein
CDR20291_0121	CDR20291_0121	CBE01672.1	0.0339551	-0.138475	0.834553	putative exported protein
CDR20291_1350	deoC	CBE03841.1	0.0339551	-0.0720655	0.437328	putative deoxyribose-phosphate aldolase
CDR20291_3096	CDR20291_3096	CBE06911.1	0.0333851	-0.0571594	0.350815	putative membrane protein
CDR20291_2383	CDR20291_2383	CBE05664.1	0.0333503	-0.0961177	0.59298	putative peptidase
CDR20291_1631	CDR20291_1631	CBE04335.1	0.0330535	-0.112028	0.696037	hypothetical protein
CDR20291_2617	CDR20291_2617	CBE06081.1	0.0330535	-0.0970958	0.606161	putative membrane protein
CDR20291_2888	CDR20291_2888	CBE06540.1	0.0327569	-0.0840858	0.52871	two-component system response regulator
CDR20291_2621	CDR20291_2621	CBE06088.1	0.032517	-0.100937	0.640238	putative sigma-54-interacting regulatory protein
CDR20291_3295	tkt'	CBE07270.1	0.0321956	-0.0324362	0.207892	transketolase, pyridine binding subunit
CDR20291_3272	CDR20291_3272	CBE07230.1	0.0320033	-0.0908009	0.587122	putative oxidoreductase
CDR20291_2790	ntpG	CBE06371.1	0.0312676	-0.0587729	0.390264	V-type sodium ATP synthase subunit G
CDR20291_0528	CDR20291_0528	CBE02384.1	0.0304807	-0.0798611	0.540326	putative uncharacterized protein
CDR20291_3097	prdF	CBE06913.1	0.0302082	-0.0598851	0.408214	putative proline racemase
CDR20291_0650	CDR20291_0650	CBE02597.1	0.0302082	-0.0412456	0.282104	putative carbon monoxide dehydrogenase/acetyl-CoA synthase complex, dihydrolipoyl dehydrogenase subunit
CDR20291_0327	CDR20291_0327	CBE02029.1	0.0299655	-0.0675764	0.466279	conserved hypothetical protein
CDR20291_0531	CDR20291_0531	CBE02389.1	0.0298887	-0.105441	0.741873	putative membrane-associated metalloprotease precursor
CDR20291_2069	CDR20291_2069	CBE05105.1	0.0298887	-0.0424129	0.299453	putative RNA-binding protein
CDR20291_1054	CDR20291_1054	CBE03312.1	0.0298369	-0.0892234	0.63752	putative exported protein
CDR20291_1918	CDR20291_1918	CBE04837.1	0.0298369	-0.0473749	0.338247	putative decarboxylase
CDR20291_1421	CDR20291_1421	CBE03965.1	0.0282856	-0.115078	0.855932	putative uncharacterized protein
CDR20291_0025	acoA	CBE01506.1	0.0280992	-0.0564507	0.422833	acetoin:2,6-dichlorophenolindophenol oxidoreductase alpha subunit
CDR20291_1656	CDR20291_1656	NA	0.0280238	-0.0753925	0.575591	conserved hypothetical protein (pseudogene)
CDR20291_1448	CDR20291_1448	CBE04013.1	0.0280238	-0.0589304	0.445425	putative uncharacterized protein
CDR20291_0741	floX	CBE02754.1	0.0280238	-0.0427336	0.323329	putative flavodoxin
CDR20291_0630	CDR20291_0630	CBE02563.1	0.027704	-0.0386708	0.29891	putative phosphohydrolase
CDR20291_2034	CDR20291_2034	CBE05042.1	0.0276855	-0.0387758	0.300737	putative membrane protein
CDR20291_2604	CDR20291_2604	CBE06057.1	0.0272457	-0.0877591	0.690959	hypothetical protein
CDR20291_0873	CDR20291_0873	CBE02988.1	0.0271301	-0.0940369	0.744434	putative ABC transporter, permease/ATP-binding protein
CDR20291_0359	bglF	CBE02086.1	0.0268837	-0.0647367	0.52288	PTS system, beta-glucoside-specific Iiabc component
CDR20291_2370	CDR20291_2370	CBE05640.1	0.0268837	-0.050617	0.409084	conserved hypothetical protein
CDR20291_3528	CDR20291_3528	CBE07686.1	0.0268837	-0.0406882	0.328406	putative transcriptional regulator
CDR20291_1347	CDR20291_1347	CBE03836.1	0.0249901	-0.0396107	0.335021	hypothetical protein
CDR20291_0557	CDR20291_0557	CBE02436.1	0.0246634	-0.0434755	0.37245	conserved hypothetical protein
CDR20291_0935	CDR20291_0935	CBE03097.1	0.0235914	-0.115444	1.01952	PTS system, IIb component
CDR20291_0360	bglA	CBE02087.1	0.0224987	-0.0576354	0.528514	6-phospho-beta-glucosidase
CDR20291_3349	CDR20291_3349	CBE07366.1	0.0224987	-0.0266598	0.244346	type IV pilus assembly protein
CDR20291_2630	CDR20291_2630	CBE06105.1	0.022364	-0.036671	0.342205	putative coproporphyrinogen III oxidase
CDR20291_3085	dapA2	CBE06891.1	0.022364	-0.0352373	0.32791	dihydrodipicolinate synthase
CDR20291_2026	thrB	CBE05028.1	0.0222726	-0.0448943	0.426133	homoserine kinase
CDR20291_1960	lysA	CBE04911.1	0.0222726	-0.0341702	0.32299	diaminopimelate decarboxylase
CDR20291_3256	cbiA	CBE07201.1	0.0216037	-0.0312964	0.30342	cobyrinic acid A,C-diamide synthase
CDR20291_1420	CDR20291_1420	CBE03963.1	0.0211239	-0.0631436	0.625596	putative uncharacterized protein
CDR20291_1407	sigV	CBE03941.1	0.0210653	-0.052282	0.522087	RNA polymerase sigma factor
CDR20291_0654	CDR20291_0654	CBE02604.1	0.01997	-0.033817	0.353587	putative carbon monoxide dehydrogenase/acetyl-CoA synthase complex, methyltransferase subunit
CDR20291_0788	CDR20291_0788	CBE02837.1	0.0193593	-0.0339717	0.364443	sigma-54 factor, interaction domain-containing protein, transcriptional regulatory protein levr
CDR20291_0786	oppD	CBE02833.1	0.0193593	-0.0300287	0.321884	oligopeptide ABC transporter, ATP-binding protein
CDR20291_3203	CDR20291_3203	CBE07106.1	0.0184947	-0.047311	0.52971	ABC transporter, ATP-binding protein
CDR20291_1655	CDR20291_1655	CBE04376.1	0.0183984	-0.0424137	0.484855	putative iron-sulfur protein
CDR20291_3480	CDR20291_3480	CBE07601.1	0.0183984	-0.0296884	0.338405	conserved hypothetical protein
CDR20291_1336	CDR20291_1336	CBE03816.1	0.0177921	-0.0523291	0.612415	hypothetical protein
CDR20291_1897	hfQ	CBE04800.1	0.0172373	-0.0235173	0.283828	HfQ protein
CDR20291_2780	licB	CBE06354.1	0.0166135	-0.0514396	0.640739	PTS system, lichenan-specific IIb component
CDR20291_2129	nirC	CBE05208.1	0.0160904	-0.0646075	0.831776	putative nitrite transporter
CDR20291_1499	thiE1	CBE04103.1	0.0143152	-0.0251487	0.347133	thiamine-phosphate pyrophosphorylase
CDR20291_2171	CDR20291_2171	CBE05283.1	0.0141497	-0.0495604	0.692207	conserved membrane protein
CDR20291_1088	CDR20291_1088	CBE03373.1	0.0140089	-0.0284775	0.402136	radical SAM-superfamily protein
CDR20291_2709	CDR20291_2709	CBE06247.1	0.0122496	-0.0497814	0.792598	transposase
CDR20291_2010	CDR20291_2010	CBE05000.1	0.011786	-0.04617	0.762736	putative ABC transporter, permease protein
CDR20291_3235	CDR20291_3235	CBE07164.1	0.011786	-0.0246423	0.408432	putative nucleotide pyrophosphatase
CDR20291_0615	CDR20291_0615	CBE02536.1	0.0113194	-0.0158416	0.273846	putative nucleotide phosphodiesterase
CDR20291_2966	CDR20291_2966	CBE06675.1	0.0112871	-0.0366802	0.639482	ArsR-family transcriptional regulator
CDR20291_1555	CDR20291_1555	CBE04200.1	0.0109889	-0.0265639	0.480994	putative bi-functional glycine dehydrogenase/aminomethyl transferase protein
CDR20291_0745	CDR20291_0745	CBE02761.1	0.010201	-0.0243564	0.468817	GntR-family transcriptional regulator
CDR20291_3260	cobU	CBE07208.1	0.010201	-0.0181358	0.34833	bifunctional adenosylcobalamin biosynthesis protein
CDR20291_0653	CDR20291_0653	CBE02602.1	0.0101867	-0.0156103	0.303041	putative carbon monoxide dehydrogenase/acetyl-CoA synthase complex, alpha subunit
CDR20291_1348	rpoD2	CBE03837.1	0.0100495	-0.0123458	0.247272	RNA polymerase sigma factor rpoD
CDR20291_1719	cysD	CBE04489.1	0.00882371	-0.0184426	0.399878	putative O-acetylhomoserine sulfhydrylase
CDR20291_0408	CDR20291_0408	CBE02174.1	0.00879233	-0.0225398	0.493959	RpiR-family transcriptional regulator
CDR20291_2208	rpe	CBE05348.1	0.00866113	-0.0198118	0.441605	putative ribulose-phosphate 3-epimerase
CDR20291_3296	tkt	CBE07272.1	0.00794893	-0.0152957	0.363562	transketolase, thiamine disphosphate-binding subunit
CDR20291_2264	CDR20291_2264	CBE05449.1	0.00664038	-0.00961626	0.258493	NUDIX-family protein
CDR20291_3365	CDR20291_3365	CBE07394.1	0.00651445	-0.0282544	0.775282	putative iron ABC transporter, ATP-binding protein
CDR20291_2596	ydiB	CBE06042.1	0.00577612	-0.0282734	0.861012	NAD-dependent shikimate 5-dehydrogenase
CDR20291_2038	CDR20291_2038	CBE05049.1	0.00577612	-0.0184831	0.564327	putative regulatory protein
CDR20291_1052	spo0A	CBE03309.1	0.00518396	-0.0084234	0.278466	stage 0 sporulation protein A
CDR20291_1537	CDR20291_1537	CBE04169.1	0.00518396	-0.00753438	0.252239	putative tellurite resistance protein
CDR20291_2962	CDR20291_2962	CBE06668.1	0.0051368	-0.0160462	0.547061	predicted enoate reductase
CDR20291_0045	CDR20291_0045	CBE01541.1	0.00294823	-0.00650063	0.326891	putative uncharacterized protein
CDR20291_1277	CDR20291_1277	CBE03710.1	0.00267374	-0.00952715	0.509512	putative uncharacterized protein
CDR20291_0030	CDR20291_0030	CBE01515.1	0.00218341	-0.0108347	0.657147	PTS system, IIa component
CDR20291_0023	CDR20291_0023	CBE01503.1	0.00195987	-0.00997023	0.714494	putative xylose transporter
CDR20291_2877	CDR20291_2877	CBE06521.1	0.00195987	-0.00550292	0.39089	putative membrane protein
CDR20291_1292	CDR20291_1292	CBE03737.1	0.00193343	-0.00377259	0.283117	putative exported protein
CDR20291_0442	CDR20291_0442	CBE02234.1	0.00185518	-0.00388546	0.306102	putative transcription antiterminator
CDR20291_2625	CDR20291_2625	CBE06096.1	0.00159654	-0.00515099	0.446144	LysR-family transcriptional regulator
CDR20291_0317	CDR20291_0317	CBE02010.1	0.00129726	-0.00542881	0.549938	ArsR-family transcriptional regulator
CDR20291_0397	CDR20291_0397	CBE02154.1	0.000716898	-0.00431126	0.642666	putative antibiotic resistance ABC transporter, ATP-binding protein
CDR20291_0010	pyc	CBE01480.1	0.000514255	-0.00135658	0.2624	pyruvate carboxylase
CDR20291_3239	CDR20291_3239	CBE07171.1	0.000493248	-0.00273364	0.635358	ABC transporter, ATP-binding protein
CDR20291_3219	CDR20291_3219	CBE07135.1	0.000493248	-0.0010352	0.247399	conserved hypothetical protein
CDR20291_2104	CDR20291_2104	CBE05165.1	3.86e-05	-0.00124649	0.872639	putative subunit of oxidoreductase
CDR20291_1110	CDR20291_1110	CBE03412.1	3.86e-05	-0.00076457	0.5774	two-component sensor histidine kinase
CDR20291_0849	CDR20291_0849	CBE02945.1	1.18e-05	-0.000178382	0.461082	conserved hypothetical protein
CDR20291_0417	CDR20291_0417	CBE02189.1	0	-3.80222	1.1205	conserved hypothetical protein
CDR20291_0543	CDR20291_0543	CBE02410.1	0	-3.69714	1.20386	conserved hypothetical protein
CDR20291_0796	CDR20291_0796	CBE02851.1	0	-3.52451	1.60253	putative membrane protein
CDR20291_1074	CDR20291_1074	CBE03348.1	0	-3.52101	1.10415	putative exported protein
CDR20291_1496	CDR20291_1496	CBE04098.1	0	-3.5124	1.44673	putative endonuclease
CDR20291_2234	CDR20291_2234	CBE05395.1	0	-3.39442	1.20678	LysR-family regulatory protein
CDR20291_0884	CDR20291_0884	CBE03007.1	0	-3.32233	1.27333	putative signaling protein
CDR20291_1427	CDR20291_1427	CBE03976.1	0	-3.29168	1.45006	putative uncharacterized protein
CDR20291_2361	CDR20291_2361	CBE05624.1	0	-3.22089	1.66235	putative exported protein
CDR20291_0288	CDR20291_0288	CBE01959.1	0	-3.13598	1.25932	PTS system, IIb component
CDR20291_2108	CDR20291_2108	CBE05172.1	0	-3.06461	1.35929	lactose permease
CDR20291_1111	CDR20291_1111	CBE03414.1	0	-3.0625	1.48242	conserved hypothetical protein
CDR20291_3014	CDR20291_3014	CBE06761.1	0	-3.04761	1.23022	putative ABC transporter, permease protein
CDR20291_2752	CDR20291_2752	CBE06305.1	0	-3.0152	1.63073	putative membrane protein
CDR20291_3073	CDR20291_3073	CBE06869.1	0	-2.86981	1.49445	AraC-family transcriptional regulator
CDR20291_1412	CDR20291_1412	CBE03949.1	0	-2.82269	1.80119	hypothetical protein
CDR20291_0792	CDR20291_0792	CBE02844.1	0	-2.81615	1.14689	PTS system, IIa component
CDR20291_2285	CDR20291_2285	CBE05487.1	0	-2.75832	1.31165	putative membrane protein
CDR20291_1565	CDR20291_1565	CBE04217.1	0	-2.7573	1.49355	putative membrane protein
CDR20291_1605	thiE2	CBE04289.1	0	-2.71586	1.21243	putative thiamine biosynthesis protein
CDR20291_3491	CDR20291_3491	CBE07621.1	0	-2.70743	1.17849	putative PTS system, IIb component
CDR20291_1948	CDR20291_1948	CBE04891.1	0	-2.6027	1.2827	putative uncharacterized protein
CDR20291_0477	sleB	CBE02296.1	0	-2.59317	1.23729	putative spore-cortex-lytic protein
CDR20291_1141	CDR20291_1141	CBE03468.1	0	-2.58421	1.14215	putative membrane protein
CDR20291_1658	CDR20291_1658	CBE04381.1	0	-2.56264	1.68594	putative membrane protein
CDR20291_1107	CDR20291_1107	CBE03407.1	0	-2.50682	1.25656	putative ABC transporter, permease protein
CDR20291_2107	CDR20291_2107	CBE05170.1	0	-2.50399	1.23086	putative histidinol-phosphate aminotransferase
CDR20291_3061	CDR20291_3061	CBE06847.1	0	-2.48369	1.9448	ABC transporter, ATP-binding protein
CDR20291_2371	CDR20291_2371	CBE05642.1	0	-2.46978	1.16528	metallo beta-lactamase superfamily lipoprotein
CDR20291_0790	CDR20291_0790	CBE02841.1	0	-2.37637	1.37886	PTS system, IIb component
CDR20291_3051	CDR20291_3051	CBE06829.1	0	-2.35965	1.10094	possible sensor histidine kinase
CDR20291_2128	CDR20291_2128	CBE05206.1	0	-2.33183	1.2109	putative membrane protein
CDR20291_1917	CDR20291_1917	CBE04836.1	0	-2.31785	1.3237	hypothetical protein
CDR20291_3367	phnM	CBE07398.1	0	-2.30557	1.38768	putative amidohydrolase
CDR20291_1545	CDR20291_1545	CBE04183.1	0	-2.26456	1.59064	putative iron compound ABC transporter, permease protein
CDR20291_1706	CDR20291_1706	CBE04467.1	0	-2.2337	1.67379	putative two-component sensor histidine kinase
CDR20291_1508	CDR20291_1508	CBE04119.1	0	-2.23114	1.65702	putative membrane protein
CDR20291_1506	CDR20291_1506	CBE04115.1	0	-2.22082	1.65708	putative ABC transporter, permease protein
CDR20291_0510	CDR20291_0510	CBE02352.1	0	-2.17876	1.02408	putative signaling protein precursor
CDR20291_1184	CDR20291_1184	CBE03545.1	0	-2.1749	1.55652	hypothetical protein
CDR20291_1928	CDR20291_1928	CBE04855.1	0	-2.15548	1.95746	putative membrane protein
CDR20291_2926	CDR20291_2926	CBE06606.1	0	-2.13032	1.03531	phosphosugar-binding transcriptional regulator
CDR20291_1274	CDR20291_1274	CBE03704.1	0	-2.08216	1.69681	putative transcriptional regulator
CDR20291_0428	CDR20291_0428	CBE02208.1	0	-2.0812	1.21422	two-component sensor histidine kinase
CDR20291_0946	zupT	CBE03116.1	0	-2.06985	1.63715	zinc transporter
CDR20291_0559	CDR20291_0559	CBE02439.1	0	-2.06304	1.34585	putative acetyltransferase
CDR20291_0777	CDR20291_0777	CBE02817.1	0	-2.05904	1.53471	conserved hypothetical protein
CDR20291_0536	CDR20291_0536	CBE02398.1	0	-2.01869	1.09894	ABC transporter, ATP-binding protein
CDR20291_0963	CDR20291_0963	CBE03145.1	0	-2.01707	0.876558	putative uncharacterized protein
CDR20291_2553	CDR20291_2553	CBE05966.1	0	-2.00907	1.01755	AraC-family transcriptional regulator
CDR20291_2090	CDR20291_2090	CBE05142.1	0	-1.98928	0.962915	hypothetical protein
CDR20291_2737	CDR20291_2737	CBE06290.1	0	-1.92763	0.960405	conserved hypothetical protein
CDR20291_3072	CDR20291_3072	CBE06867.1	0	-1.92236	1.2072	hypothetical protein
CDR20291_1632	CDR20291_1632	CBE04337.1	0	-1.91206	1.12411	putative hydrolase
CDR20291_1823	CDR20291_1823	CBE04669.1	0	-1.90536	1.50969	putative lipoprotein signal peptidase
CDR20291_1382	CDR20291_1382	CBE03897.1	0	-1.87826	0.972428	putative ABC transporter, permease protein
CDR20291_1528	CDR20291_1528	CBE04153.1	0	-1.81959	1.0964	putative membrane-associated metal-dependent hydrolase
CDR20291_3154	CDR20291_3154	CBE07016.1	0	-1.80222	0.960299	hypothetical protein
CDR20291_3370	phnJ	CBE07403.1	0	-1.79067	0.982667	putative phosphonate metabolism protein
CDR20291_1211	CDR20291_1211	CBE03594.1	0	-1.78862	1.10761	putative phage protein
CDR20291_2066	CDR20291_2066	CBE05100.1	0	-1.75643	1.5315	putative membrane protein
CDR20291_3373	phnG	CBE07409.1	0	-1.73035	1.54635	putative phosphonate metabolism protein
CDR20291_1949	CDR20291_1949	CBE04892.1	0	-1.69811	1.09789	putative uncharacterized protein
CDR20291_3237	CDR20291_3237	CBE07168.1	0	-1.68718	1.70245	ABC transporter, permease protein
CDR20291_3466	CDR20291_3466	CBE07576.1	0	-1.67621	1.72741	putative cell wall hydrolase
CDR20291_1872	CDR20291_1872	CBE04756.1	0	-1.6604	1.07973	putative two-component sensor histidine kinase
CDR20291_2957	CDR20291_2957	CBE06659.1	0	-1.64825	1.74008	putative exported protein
CDR20291_1433	CDR20291_1433	CBE03987.1	0	-1.63921	1.10911	phage portal protein
CDR20291_2205	CDR20291_2205	CBE05342.1	0	-1.62857	1.16338	two-component response regulator
CDR20291_0565	CDR20291_0565	CBE02450.1	0	-1.61257	0.964198	two-component response regulator
CDR20291_1570	CDR20291_1570	CBE04226.1	0	-1.60229	1.31167	putative membrane protein
CDR20291_2195	CDR20291_2195	CBE05326.1	0	-1.60169	1.29425	putative transcriptional regulator
CDR20291_1934	CDR20291_1934	CBE04866.1	0	-1.58842	1.46316	hypothetical protein
CDR20291_3206	CDR20291_3206	CBE07111.1	0	-1.57981	0.814118	ABC transporter, permease protein
CDR20291_2956	bglG	CBE06658.1	0	-1.55881	1.39807	putative beta-glucoside bgl operon transcription antiterminator
CDR20291_0426	CDR20291_0426	CBE02205.1	0	-1.53469	1.32306	ABC transporter, ATP-binding protein
CDR20291_3279	CDR20291_3279	CBE07242.1	0	-1.53319	1.24266	putative regulatory protein
CDR20291_0803	CDR20291_0803	CBE02863.1	0	-1.5202	1.59117	ABC transporter, ATP-binding protein
CDR20291_0297	CDR20291_0297	CBE01975.1	0	-1.51043	1.39501	putative ABC transporter, permease protein
CDR20291_3503	CDR20291_3503	CBE07643.1	0	-1.50957	1.35098	conserved hypothetical protein
CDR20291_2953	CDR20291_2953	CBE06652.1	0	-1.49619	1.03888	putative membrane protein
CDR20291_1214	CDR20291_1214	CBE03599.1	0	-1.47691	1.28314	phage protein
CDR20291_3287	CDR20291_3287	CBE07256.1	0	-1.46234	1.59831	putative uncharacterized protein
CDR20291_0600	CDR20291_0600	CBE02511.1	0	-1.43652	1.12726	putative RNA polymerase sigma factor
CDR20291_0791	CDR20291_0791	CBE02842.1	0	-1.4043	1.10483	PTS system, IIc component
CDR20291_0550	CDR20291_0550	CBE02423.1	0	-1.35835	0.961664	putative membrane protein
CDR20291_0347	CDR20291_0347	CBE02064.1	0	-1.3212	1.37894	hypothetical protein
CDR20291_1313	CDR20291_1313	CBE03775.1	0	-1.3208	1.34455	two-component response regulator
CDR20291_2449	CDR20291_2449	CBE05781.1	0	-1.31389	1.31488	conserved hypothetical protein
CDR20291_2785	CDR20291_2785	CBE06363.1	0	-1.31129	0.979217	ABC transporter, ATP-binding protein
CDR20291_1661	CDR20291_1661	CBE04386.1	0	-1.27153	0.870477	putative lipoprotein
CDR20291_1946	argJ	CBE04887.1	0	-1.25486	1.07511	arginine biosynthesis bifunctional protein ArgJ
CDR20291_0560	CDR20291_0560	CBE02441.1	0	-1.23505	1.48704	hypothetical protein
CDR20291_1525	CDR20291_1525	CBE04148.1	0	-1.2181	1.33564	putative D-alanyl-D-alanine carboxypeptidase
CDR20291_1548	CDR20291_1548	CBE04188.1	0	-1.20837	1.49336	putative iron compound ABC transporter, substrate-binding protein
CDR20291_1327	feoA1	CBE03800.1	0	-1.19807	1.31459	putative ferrous iron transport protein A
CDR20291_1368	CDR20291_1368	CBE03872.1	0	-1.1729	1.76674	putative acetyltransferase
CDR20291_1652	CDR20291_1652	CBE04371.1	0	-1.16306	1.20481	conserved hypothetical protein
CDR20291_2575	CDR20291_2575	CBE06004.1	0	-1.15857	1.21157	hypothetical protein
CDR20291_1270	CDR20291_1270	CBE03697.1	0	-1.15807	1.03219	hypothetical protein
CDR20291_1935	CDR20291_1935	CBE04867.1	0	-1.14815	0.972331	hypothetical protein
CDR20291_1649	CDR20291_1649	CBE04365.1	0	-1.14386	1.15016	putative ABC transporter, permease protein
CDR20291_1219	CDR20291_1219	CBE03608.1	0	-1.14338	2.08321	putative phage-related protein
CDR20291_1463	CDR20291_1463	CBE04040.1	0	-1.10912	1.21939	n-acetylmuramoyl-l-alanine amidase (cell wall hydrolase) region relative to most database matches fragment
CDR20291_1193	CDR20291_1193	CBE03561.1	0	-1.09904	1.66278	putative lantibiotic ABC transporter, permease protein
CDR20291_2751	CDR20291_2751	CBE06304.1	0	-1.0977	1.04311	putative membrane protein
CDR20291_2869	CDR20291_2869	CBE06507.1	0	-1.09723	1.30688	putative sugar-specific transcriptional regulator
CDR20291_2892	CDR20291_2892	CBE06547.1	0	-1.08523	1.34695	PTS system, IIa component
CDR20291_1885	CDR20291_1885	CBE04779.1	0	-1.07791	1.18129	ABC transporter, permease protein
CDR20291_0545	CDR20291_0545	CBE02414.1	0	-1.06377	2.05463	putative phage-related regulatory protein
CDR20291_3068	CDR20291_3068	CBE06860.1	0	-1.05621	1.4953	PadR-family transcriptional regulator
CDR20291_1192	CDR20291_1192	CBE03559.1	0	-1.0338	1.63718	putative lantibiotic ABC transporter, permease protein
CDR20291_2310	CDR20291_2310	CBE05533.1	0	-1.03005	1.05155	AraC-family transcriptional regulator
CDR20291_1578	CDR20291_1578	CBE04240.1	0	-1.00852	1.41753	putative FMN-binding exported protein
CDR20291_0950	CDR20291_0950	CBE03123.1	0	-1.00313	1.40314	putative lipoprotein
CDR20291_1455	CDR20291_1455	CBE04026.1	0	-0.998739	1.29578	phage protein
CDR20291_2004	CDR20291_2004	CBE04989.1	0	-0.995178	1.05043	putative membrane protein
CDR20291_0214	CDR20291_0214	CBE01828.1	0	-0.987984	1.13884	putative nitroreductase
CDR20291_1577	CDR20291_1577	CBE04239.1	0	-0.985148	1.37427	putative flavodoxin
CDR20291_2972	pgmB	CBE06686.1	0	-0.978879	0.915794	beta-phosphoglucomutase
CDR20291_2389	comE	CBE05675.1	0	-0.978076	1.02072	putative competence protein
CDR20291_1524	vanG	CBE04146.1	0	-0.966704	2.54684	putative D-alanine:D-alanine ligase (putative vancomycin/teicoplanin A-type resistance protein)
CDR20291_1939	CDR20291_1939	CBE04874.1	0	-0.957571	0.923671	putative acetyltransferase
CDR20291_1262	CDR20291_1262	CBE03684.1	0	-0.952887	1.25757	putative membrane protein
CDR20291_1919	CDR20291_1919	CBE04839.1	0	-0.946174	1.02155	putative membrane protein
CDR20291_2922	CDR20291_2922	CBE06599.1	0	-0.944026	1.01587	transcription antiterminator
CDR20291_0576	CDR20291_0576	CBE02469.1	0	-0.911439	1.04841	putative ABC transporter, permease protein
CDR20291_1365	CDR20291_1365	CBE03867.1	0	-0.893916	0.856423	MerR-family transcriptional activator
CDR20291_1428	CDR20291_1428	CBE03978.1	0	-0.888949	1.50009	bro family, n-terminal
CDR20291_2416	CDR20291_2416	CBE05722.1	0	-0.888286	1.47716	conserved hypothetical protein
CDR20291_1381	CDR20291_1381	CBE03895.1	0	-0.880387	0.75796	ABC transporter, ATP-binding protein
CDR20291_3190	CDR20291_3190	CBE07083.1	0	-0.867248	0.932469	conserved hypothetical protein
CDR20291_3208	CDR20291_3208	CBE07115.1	0	-0.863563	0.860647	ABC transporter, ATP-binding protein
CDR20291_2927	CDR20291_2927	CBE06608.1	0	-0.859165	0.96209	putative cellobiose-phosphate degrading protein
CDR20291_1352	CDR20291_1352	CBE03844.1	0	-0.856881	1.08862	ABC transporter, ATP-binding protein
CDR20291_2936	bglG1	CBE06623.1	0	-0.853452	1.44923	transcription antiterminator
CDR20291_1622	CDR20291_1622	CBE04319.1	0	-0.851329	0.973553	AraC-family transcriptional regulator
CDR20291_3207	CDR20291_3207	CBE07113.1	0	-0.829151	1.22622	ABC transporter, permease protein
CDR20291_0782	CDR20291_0782	CBE02826.1	0	-0.828442	1.15125	MarR-family transcriptional regulator
CDR20291_1241	CDR20291_1241	CBE03646.1	0	-0.813028	0.906951	putative membrane protein
CDR20291_3069	CDR20291_3069	CBE06861.1	0	-0.806239	0.8124	conserved hypothetical protein
CDR20291_2122	CDR20291_2122	CBE05196.1	0	-0.801101	0.944945	putative regulatory protein
CDR20291_2166	CDR20291_2166	CBE05274.1	0	-0.797196	0.977625	putative membrane-associated caaX amino terminal protease
CDR20291_3049	CDR20291_3049	CBE06825.1	0	-0.786743	0.944139	abc transporter, atp-binding protein; abc transporter,atp-binding protein
CDR20291_1026	CDR20291_1026	CBE03261.1	0	-0.786489	0.900907	putative glutamine amidotransferase
CDR20291_2891	CDR20291_2891	CBE06546.1	0	-0.784523	0.962558	putative proton/sugar symporter
CDR20291_2853	CDR20291_2853	CBE06479.1	0	-0.783533	0.998524	putative sugar uptake protein
CDR20291_3290	CDR20291_3290	CBE07261.1	0	-0.767666	1.03355	transposase mutator type
CDR20291_1380	CDR20291_1380	CBE03894.1	0	-0.738759	0.945916	two-component response regulator
CDR20291_3001	CDR20291_3001	CBE06738.1	0	-0.727895	1.36572	putative phage protein
CDR20291_0541	CDR20291_0541	CBE02407.1	0	-0.714273	1.7151	putative transcriptional regulator
CDR20291_0853	CDR20291_0853	CBE02952.1	0	-0.696631	1.10986	ABC transporter, permease protein
CDR20291_2714	CDR20291_2714	CBE06255.1	0	-0.690746	1.00864	putative membrane protein
CDR20291_2197	CDR20291_2197	CBE05329.1	0	-0.668369	0.884844	transposase
CDR20291_3283	CDR20291_3283	CBE07249.1	0	-0.659685	1.33722	putative uncharacterized protein
CDR20291_1442	CDR20291_1442	CBE04002.1	0	-0.659377	1.11194	phage protein
CDR20291_1944	argM	CBE04883.1	0	-0.655228	0.863329	succinylornithine transaminase
CDR20291_3052	CDR20291_3052	CBE06831.1	0	-0.655023	1.02603	salavaricin two-component response regulator
CDR20291_3240	CDR20291_3240	CBE07173.1	0	-0.642802	1.27695	putative siroheme synthase
CDR20291_1288	CDR20291_1288	CBE03730.1	0	-0.637822	1.281	putative membrane protein
CDR20291_2452	CDR20291_2452	CBE05787.1	0	-0.613119	1.27341	PTS system, IIa component
CDR20291_0031	CDR20291_0031	CBE01517.1	0	-0.596218	1.06121	PTS system, IIb component
CDR20291_3282	CDR20291_3282	CBE07247.1	0	-0.586087	1.25502	putative uncharacterized protein
CDR20291_0518	CDR20291_0518	CBE02366.1	0	-0.580684	0.984319	hypothetical protein
CDR20291_0728	CDR20291_0728	CBE02732.1	0	-0.577411	0.918258	putative hydroxymethylglutaryl-CoA lyase
CDR20291_2823	CDR20291_2823	CBE06427.1	0	-0.576586	1.0128	two-component system esponse regulator
CDR20291_0628	CDR20291_0628	CBE02560.1	0	-0.571603	1.1802	putative membrane protein
CDR20291_0949	CDR20291_0949	CBE03122.1	0	-0.570083	0.827812	sensor histidine kinase virs
CDR20291_0429	CDR20291_0429	CBE02210.1	0	-0.568262	1.34203	two-component response regulator
CDR20291_0340	CDR20291_0340	CBE02051.1	0	-0.566407	1.79346	hypothetical protein
CDR20291_2753	CDR20291_2753	CBE06306.1	0	-0.556094	0.958331	putative dipeptidase
CDR20291_2538	CDR20291_2538	CBE05939.1	0	-0.55445	1.07358	putative cell division protein
CDR20291_2885	CDR20291_2885	CBE06535.1	0	-0.551132	1.33628	putative membrane protein
CDR20291_0807	CDR20291_0807	CBE02870.1	0	-0.533869	1.00662	abc transporter, permease protein
CDR20291_0876	CDR20291_0876	CBE02993.1	0	-0.531801	1.82707	putative membrane protein
CDR20291_2809	CDR20291_2809	CBE06403.1	0	-0.518431	0.902809	putative acetyltransferase
CDR20291_0806	CDR20291_0806	CBE02868.1	0	-0.51322	1.28289	ABC transporter, ATP-binding protein
CDR20291_0961	CDR20291_0961	CBE03142.1	0	-0.507967	0.92328	putative uncharacterized protein
CDR20291_1681	CDR20291_1681	CBE04422.1	0	-0.504599	0.931275	hypothetical protein
CDR20291_1547	CDR20291_1547	CBE04187.1	0	-0.499038	1.54884	putative iron compound ABC transporter, ATP-binding protein
CDR20291_1953	CDR20291_1953	CBE04900.1	0	-0.493895	1.11552	putative transcriptional regulator
CDR20291_3288	CDR20291_3288	CBE07258.1	0	-0.487781	0.911017	putative uncharacterized protein
CDR20291_0284	CDR20291_0284	CBE01952.1	0	-0.471981	1.47886	conserved hypothetical protein
CDR20291_1682	CDR20291_1682	CBE04424.1	0	-0.460687	1.13852	MerR-family transcriptional regulator
CDR20291_1133	CDR20291_1133	CBE03453.1	0	-0.453337	0.881281	AraC-family transcriptional regulator
CDR20291_3050	CDR20291_3050	CBE06827.1	0	-0.444827	1.31637	abc transporter, permease associated with salivaricin lantibiotic
CDR20291_3198	CDR20291_3198	CBE07098.1	0	-0.444237	1.00967	conserved hypothetical protein
CDR20291_1080	CDR20291_1080	CBE03358.1	0	-0.425831	1.6331	putative phage-related DNA-directed RNA polymerase 7 kDa polypeptide
CDR20291_0992	CDR20291_0992	CBE03197.1	0	-0.419067	0.883064	putative membrane protein
CDR20291_3464	CDR20291_3464	CBE07573.1	0	-0.419034	1.28043	conjugative transposon protein
CDR20291_2786	CDR20291_2786	CBE06365.1	0	-0.405495	1.32463	ABC transporter, substrate-binding protein
CDR20291_0020	CDR20291_0020	CBE01498.1	0	-0.374811	1.32821	AraC-family transcriptional regulator
CDR20291_2012	CDR20291_2012	CBE05003.1	0	-0.370544	0.969565	ABC transporter, ATP-binding protein
CDR20291_1084	CDR20291_1084	CBE03365.1	0	-0.349059	1.22918	putative membrane protein
CDR20291_1601	thiS	CBE04282.1	0	-0.345906	0.97521	putative thiamine biosynthesis protein
CDR20291_1507	CDR20291_1507	CBE04117.1	0	-0.344477	0.993929	putative exported protein
CDR20291_0563	CDR20291_0563	CBE02446.1	0	-0.329775	0.850337	putative membrane protein
CDR20291_1595	ribH	CBE04271.1	0	-0.306013	1.01607	riboflavin synthase beta chain (6,7-dimethyl-8-ribityllumazine synthase)
CDR20291_0320	CDR20291_0320	CBE02016.1	0	-0.300993	0.910575	hypothetical protein
CDR20291_2203	CDR20291_2203	CBE05339.1	0	-0.28658	1.03915	conserved hypothetical protein
CDR20291_3211	CDR20291_3211	CBE07120.1	0	-0.280891	1.01942	hypothetical protein
CDR20291_3486	CDR20291_3486	CBE07612.1	0	-0.273247	0.947691	putative ABC transporter, permease protein
CDR20291_1869	CDR20291_1869	CBE04752.1	0	-0.265266	1.16493	AraC-family transcriptional regulator
CDR20291_0804	CDR20291_0804	CBE02865.1	0	-0.264179	1.31989	ABC transporter, permease protein
CDR20291_0834	CDR20291_0834	CBE02918.1	0	-0.249888	0.807658	putative membrane protein
CDR20291_1809	CDR20291_1809	NA	0	-0.245594	2.90262	site-specific recombinase (fragment)
CDR20291_0568	CDR20291_0568	CBE02455.1	0	-0.23521	1.76182	putative lantibiotic ABC transporter, permease protein
CDR20291_3462	CDR20291_3462	CBE07569.1	0	-0.226693	1.00096	conjugative transposon protein
CDR20291_1329	CDR20291_1329	CBE03804.1	0	-0.223424	1.03591	putative exported protein
CDR20291_2759	CDR20291_2759	CBE06317.1	0	-0.217877	0.91605	sortase
CDR20291_3495	CDR20291_3495	CBE07629.1	0	-0.210041	2.07615	putative phage-related protein
CDR20291_0578	CDR20291_0578	CBE02472.1	0	-0.208783	0.968857	putative chloride ion channel protein
CDR20291_1923	CDR20291_1923	CBE04846.1	0	-0.203256	0.944705	hth transcriptional regulator merr family
CDR20291_0181	CDR20291_0181	CBE01774.1	0	-0.196439	0.892217	putative uncharacterized protein
CDR20291_2201	modB	CBE05335.1	0	-0.19257	0.994828	ABC transporter, permease protein
CDR20291_3371	phnI	CBE07405.1	0	-0.192054	0.803029	putative phosphonate metabolism protein
CDR20291_2582	CDR20291_2582	CBE06017.1	0	-0.191636	1.41138	putative membrane protein
CDR20291_3340	CDR20291_3340	CBE07350.1	0	-0.191622	1.29439	putative type IV prepilin leader peptidase
CDR20291_0427	CDR20291_0427	CBE02207.1	0	-0.187147	0.871335	putative uncharacterized protein
CDR20291_0844	leuD	CBE02936.1	0	-0.148806	1.05588	3-isopropylmalate dehydratase small subunit
CDR20291_3005	CDR20291_3005	CBE06745.1	0	-0.143517	0.765851	putative phage repressor
CDR20291_0778	CDR20291_0778	CBE02819.1	0	-0.143498	1.1022	conserved hypothetical protein
CDR20291_2919	CDR20291_2919	CBE06594.1	0	-0.137984	1.31327	PTS system, IIa component
CDR20291_1388	CDR20291_1388	CBE03908.1	0	-0.136452	1.05998	ABC transporter, ATP-binding protein
CDR20291_1707	CDR20291_1707	CBE04468.1	0	-0.118124	1.02733	putative two-component system response regulator
CDR20291_1389	CDR20291_1389	CBE03909.1	0	-0.112914	1.33365	ABC transporter, permease protein
CDR20291_2202	CDR20291_2202	CBE05337.1	0	-0.109809	1.10723	ABC transporter, ATP-binding protein
CDR20291_1799	CDR20291_1799	CBE04627.1	0	-0.100078	2.89588	putative uncharacterized protein
CDR20291_3453	CDR20291_3453	CBE07553.1	0	-0.0796837	0.930409	putative collagen-binding surface protein
CDR20291_1567	CDR20291_1567	CBE04221.1	0	-0.0711433	1.30426	putative ABC transporter, permease protein
CDR20291_1868	CDR20291_1868	CBE04750.1	0	-0.0704946	1.2778	putative glyoxalase
CDR20291_1435	CDR20291_1435	CBE03990.1	0	-0.0609361	1.50586	scaffold protein
CDR20291_2773	fhuB	CBE06342.1	0	-0.0537156	1.19192	putative ferrichrome ABC transporter, permease protein
CDR20291_1460	CDR20291_1460	CBE04034.1	0	-0.0502508	1.35624	putative uncharacterized protein
CDR20291_0438	CDR20291_0438	CBE02227.1	0	-0.0305307	0.834698	dna-binding response regulator
CDR20291_0281	CDR20291_0281	CBE01947.1	0	-0.0272515	1.08596	conserved hypothetical protein
CDR20291_0991	CDR20291_0991	CBE03195.1	0	-0.0153762	1.20659	PadR-family transcriptional regulator
CDR20291_0947	CDR20291_0947	CBE03118.1	0	-0.00121569	0.828102	putative membrane protein
CDR20291_1648	CDR20291_1648	CBE04364.1	0	0.00391632	1.37592	putative ABC transporter, permease protein
CDR20291_3467	CDR20291_3467	CBE07578.1	0	0.00435809	1.27485	conjugative transposon protein
CDR20291_1870	CDR20291_1870	CBE04753.1	0	0.021945	0.792225	ABC transporter, ATP-binding protein
CDR20291_3284	CDR20291_3284	CBE07251.1	0	0.0331059	1.54223	phage portal protein
CDR20291_3460	CDR20291_3460	CBE07565.1	0	0.0422091	1.2158	conjugative transposon protein
CDR20291_1821	CDR20291_1821	CBE04666.1	0	0.0439764	0.838227	putative phage repressor
CDR20291_1798	CDR20291_1798	CBE04625.1	0	0.0441247	2.90693	putative conjugative transposon conserved hypothetical protein
CDR20291_2856	CDR20291_2856	CBE06485.1	0	0.0459448	0.988046	conserved hypothetical protein
CDR20291_2182	CDR20291_2182	CBE05303.1	0	0.0558104	1.37435	hypothetical protein
CDR20291_0540	CDR20291_0540	CBE02405.1	0	0.0610771	0.981137	putative membrane protein
CDR20291_2772	fhuG	CBE06340.1	0	0.0641613	1.05171	putative ferrichrome ABC transporter, permease protein
CDR20291_3059	CDR20291_3059	CBE06843.1	0	0.089284	1.0764	putative ABC transporter, permease protein
CDR20291_3013	CDR20291_3013	CBE06760.1	0	0.0929391	1.01725	putative acetyltransferase
CDR20291_3475	int-Tn	CBE07592.1	0	0.0978743	0.765827	integrase
CDR20291_0781	CDR20291_0781	CBE02824.1	0	0.104986	1.08568	putative membrane protein
CDR20291_0674	CDR20291_0674	CBE02639.1	0	0.131479	1.69421	putative membrane protein
CDR20291_1205	CDR20291_1205	CBE03583.1	0	0.14159	1.3617	hypothetical protein
CDR20291_1822	CDR20291_1822	NA	0	0.165885	1.12176	putative transposase (fragment)
CDR20291_2946	CDR20291_2946	CBE06641.1	0	0.177293	1.04942	putative membrane protein
CDR20291_3022	CDR20291_3022	CBE06776.1	0	0.178846	1.16895	conserved hypothetical protein
CDR20291_0168	CDR20291_0168	CBE01753.1	0	0.179631	1.04473	putative cyclic nucleotide-binding protein
CDR20291_1440	CDR20291_1440	CBE03999.1	0	0.184456	1.12944	phage protein
CDR20291_2868	CDR20291_2868	CBE06506.1	0	0.197948	0.93636	thioredoxin
CDR20291_0343	CDR20291_0343	CBE02056.1	0	0.212407	0.811305	two-component sensor histidine kinase
CDR20291_2929	treR	CBE06611.1	0	0.213434	0.961578	GntR-family transcriptional regulator
CDR20291_1579	CDR20291_1579	CBE04242.1	0	0.233286	1.12744	TetR-family transcriptional regulator
CDR20291_0588	d2	CBE02490.1	0	0.280215	1.10903	putative lantibiotic ABC transporter, permease protein
CDR20291_3364	CDR20291_3364	CBE07392.1	0	0.297948	0.958915	putative iron ABC transporter, permease protein
CDR20291_2840	CDR20291_2840	CBE06457.1	0	0.316911	1.37982	putative carbohydrate permease
CDR20291_0535	CDR20291_0535	CBE02396.1	0	0.325528	0.917773	putative ABC transporter, permease protein
CDR20291_2517	CDR20291_2517	CBE05902.1	0	0.328024	0.860721	putative transcriptional regulator
CDR20291_2837	CDR20291_2837	CBE06452.1	0	0.33298	0.984277	putative isomerase/hydrolase
CDR20291_0348	CDR20291_0348	CBE02065.1	0	0.333181	0.972159	hypothetical protein
CDR20291_2451	CDR20291_2451	CBE05785.1	0	0.35862	0.855686	putative transcriptional antiterminator
CDR20291_1491	kdpC	CBE04089.1	0	0.376622	1.37336	potassium-transporting ATPase C chain
CDR20291_1353	CDR20291_1353	CBE03846.1	0	0.384137	1.21119	putative ABC transporter, permease protein
CDR20291_3238	CDR20291_3238	CBE07169.1	0	0.384252	1.05531	ABC transporter, permease protein
CDR20291_1201	CDR20291_1201	CBE03575.1	0	0.416803	0.989138	putative phage-related protein
CDR20291_2836	CDR20291_2836	CBE06450.1	0	0.430617	1.24455	putative dihydrodipicolinate synthase
CDR20291_0553	CDR20291_0553	CBE02429.1	0	0.439245	1.0057	putative drug/sodium antiporter
CDR20291_1945	argB	CBE04885.1	0	0.44249	1.25357	acetylglutamate kinase
CDR20291_2397	CDR20291_2397	CBE05689.1	0	0.444124	1.05826	TetR-family transcriptional regulator
CDR20291_0282	CDR20291_0282	CBE01949.1	0	0.462924	1.20351	putative transcriptional regulator
CDR20291_1319	CDR20291_1319	CBE03786.1	0	0.495319	0.813083	putative phage shock protein
CDR20291_1431	CDR20291_1431	CBE03983.1	0	0.499082	1.0895	putative phage DNA-binding protein
CDR20291_2838	CDR20291_2838	CBE06454.1	0	0.519406	1.1446	probable carbohydrate hydrolase
CDR20291_2154	CDR20291_2154	CBE05253.1	0	0.536071	0.839042	putative amino acid recemase
CDR20291_0537	CDR20291_0537	CBE02400.1	0	0.536826	1.06766	conserved hypothetical protein
CDR20291_3368	phnL	CBE07400.1	0	0.552191	0.832174	phosphonate ABC transporter, ATP-binding protein
CDR20291_0746	CDR20291_0746	CBE02762.1	0	0.580837	0.878711	probable transporter
CDR20291_3058	cme	CBE06841.1	0	0.582168	0.797291	multidrug resistance protein
CDR20291_3053	CDR20291_3053	CBE06832.1	0	0.583503	1.12294	putative phage-related protein
CDR20291_3191	CDR20291_3191	CBE07085.1	0	0.593453	1.12178	conserved hypothetical protein
CDR20291_0805	CDR20291_0805	CBE02867.1	0	0.60215	0.936716	ABC transporter, substrate-binding lipoprotein
CDR20291_1794	CDR20291_1794	CBE04618.1	0	0.722118	2.91152	putative uncharacterized protein
CDR20291_3213	CDR20291_3213	CBE07124.1	0	0.723093	1.13959	conserved hypothetical protein
CDR20291_1142	CDR20291_1142	CBE03469.1	0	0.741081	1.09918	hypothetical protein
CDR20291_1007	CDR20291_1007	CBE03227.1	0	0.76294	0.703882	conserved hypothetical protein
CDR20291_2993	CDR20291_2993	CBE06724.1	0	0.771659	0.851299	putative uncharacterized protein
CDR20291_2963	CDR20291_2963	CBE06670.1	0	0.794344	1.41545	nitrate/nitrite transporter
CDR20291_2498	CDR20291_2498	CBE05869.1	0	0.801198	0.967057	TetR-family trancscriptional regulator
CDR20291_1209	CDR20291_1209	CBE03590.1	0	0.810523	1.48247	hypothetical protein
CDR20291_1191	CDR20291_1191	CBE03557.1	0	0.81828	1.51441	putative lantibiotic ABC transporter, ATP-binding protein
CDR20291_1444	CDR20291_1444	CBE04006.1	0	0.821714	1.25725	phage protein
CDR20291_2819	CDR20291_2819	CBE06421.1	0	0.841142	0.836273	ABC transporter, permease protein
CDR20291_2273	CDR20291_2273	CBE05466.1	0	0.855761	1.48553	conserved hypothetical protein
CDR20291_0517	CDR20291_0517	CBE02364.1	0	0.864755	1.67195	putative membrane protein
CDR20291_2306	CDR20291_2306	CBE05525.1	0	0.922098	1.3759	conserved hypothetical protein
CDR20291_3463	CDR20291_3463	CBE07571.1	0	0.941168	0.868145	conjugative tranposon protein
CDR20291_2915	tagK	CBE06587.1	0	0.993935	1.06536	putative tagatose (1)-phosphate-kinase
CDR20291_3153	CDR20291_3153	CBE07015.1	0	1.01747	0.943723	putative membrane protein
CDR20291_2132	asrA	CBE05213.1	0	1.05968	1.27288	anaerobic sulfite reductase subunit A
CDR20291_0566	CDR20291_0566	CBE02451.1	0	1.07135	0.885224	two-component sensor histidine kinase
CDR20291_2391	CDR20291_2391	CBE05678.1	0	1.17092	2.04357	hypothetical protein
CDR20291_2842	CDR20291_2842	CBE06461.1	0	1.20099	1.1957	probable alcohol dehydrogenase
CDR20291_1559	CDR20291_1559	CBE04207.1	0	1.23896	1.0837	conserved hypothetical protein
CDR20291_0201	CDR20291_0201	CBE01806.1	0	1.30134	0.980426	putative uncharacterized protein
CDR20291_2011	CDR20291_2011	CBE05001.1	0	1.49727	1.26399	putative ABC transporter, permease protein
CDR20291_1875	CDR20291_1875	CBE04762.1	0	1.52638	1.24662	LysR-family transcriptional regulator
CDR20291_1437	CDR20291_1437	CBE03994.1	0	1.52777	1.29359	hypothetical phage protein
CDR20291_3470	CDR20291_3470	CBE07583.1	0	1.56772	1.24622	abc transporter, atp-binding protein
CDR20291_1504	CDR20291_1504	CBE04112.1	0	1.60179	1.4057	GntR-family transcriptional regulator
CDR20291_0202	CDR20291_0202	CBE01808.1	0	1.62703	0.977285	putative chromate transporter
CDR20291_1200	CDR20291_1200	CBE03574.1	0	1.69008	1.48055	putative membrane protein
CDR20291_2774	fhuD	CBE06343.1	0	1.74699	1.11894	putative ferrichrome ABC transporter, substrate-binding protein
CDR20291_3411	CDR20291_3411	CBE07477.1	0	1.78545	2.04252	hypothetical protein
CDR20291_2893	CDR20291_2893	CBE06549.1	0	1.79491	1.53713	putative membrane protein
CDR20291_1450	CDR20291_1450	CBE04016.1	0	1.80621	1.09583	putative phage cell wall hydrolase
CDR20291_0506	CDR20291_0506	CBE02346.1	0	1.82206	1.70416	TetR-family transcriptional regulator
CDR20291_2921	CDR20291_2921	CBE06597.1	0	1.85471	1.36526	PTS system, IIb component
CDR20291_2131	asrB	CBE05211.1	0	1.91181	1.44583	anaerobic sulfite reductase subunit B
CDR20291_2806	bioY	CBE06398.1	0	1.97831	1.16747	putative biotin synthase
CDR20291_0548	CDR20291_0548	CBE02420.1	0	2.17995	1.19332	putative phage positive regulator of late transcription
CDR20291_2970	bglG2	CBE06682.1	0	2.30816	1.19212	transcription antiterminator
CDR20291_0854	CDR20291_0854	CBE02954.1	0	2.32125	1.50615	ABC transporter, ATP-binding protein
CDR20291_3515	CDR20291_3515	CBE07665.1	0	2.53829	1.40849	hypothetical protein
CDR20291_3266	CDR20291_3266	CBE07219.1	0	2.55554	1.39562	PTS system, IIb component
CDR20291_1843	eutN	CBE04705.1	0	2.63299	1.88917	putative ethanolamine/propanediol utilization protein
CDR20291_1224	CDR20291_1224	CBE03617.1	0	2.65141	1.88442	hypothetical protein
CDR20291_1749	CDR20291_1749	CBE04541.1	0	3.276	2.16309	sensor protein
CDR20291_2440	CDR20291_2440	CBE05766.1	0	3.89327	2.75255	phosphotransferase system, B component
CDR20291_1837	CDR20291_1837	CBE04695.1	0	3.96777	2.63539	putative ethanolamine/propanediol utilisation protein
CDR20291_2329	era	CBE05565.1	1.18e-05	1.31e-05	0.384768	GTP-binding protein
CDR20291_1635	CDR20291_1635	CBE04341.1	3.86e-05	0.000483407	0.39361	two-component sensor histidine kinase
CDR20291_3505	CDR20291_3505	CBE07647.1	3.86e-05	0.000509367	0.546836	GntR-family transcriptional regulator
CDR20291_1691	CDR20291_1691	CBE04440.1	0.000493248	0.00218916	0.564137	putative nitrite and sulfite reductase subunit
CDR20291_1246	CDR20291_1246	CBE03655.1	0.000716898	0.00228366	0.320275	conserved hypothetical protein
CDR20291_0380	CDR20291_0380	CBE02123.1	0.000716898	0.00309388	0.502123	conserved hypothetical protein
CDR20291_0564	CDR20291_0564	CBE02448.1	0.000716898	0.00608783	0.944596	putative transcriptional regulator
CDR20291_1646	CDR20291_1646	CBE04360.1	0.00128115	0.00467532	0.496496	TetR-family transcriptional regulator
CDR20291_2964	CDR20291_2964	CBE06672.1	0.00129726	0.00367107	0.358183	transcriptional regulator, padr-like family
CDR20291_3021	CDR20291_3021	CBE06774.1	0.00195987	0.00518731	0.36649	putative phosphatidylethanolamine-binding regulatory protein
CDR20291_3420	CDR20291_3420	CBE07493.1	0.00195987	0.00587081	0.420957	putative pseudouridylate synthase
CDR20291_1231	CDR20291_1231	CBE03629.1	0.00195987	0.0128633	0.931513	probable transporter
CDR20291_1038	CDR20291_1038	CBE03283.1	0.00263461	0.00886903	0.487855	conserved hypothetical protein
CDR20291_3250	cbiE	CBE07191.1	0.00303313	0.0105617	0.505636	probable cobalt-precorrin-6y C(5)-methyltransferase
CDR20291_2163	CDR20291_2163	CBE05268.1	0.00303313	0.010838	0.527791	hypothetical protein
CDR20291_3332	CDR20291_3332	CBE07336.1	0.00306281	0.0131322	0.612693	putative RNA-binding protein
CDR20291_0478	CDR20291_0478	CBE02298.1	0.00317964	0.00619596	0.279446	putative methylase
CDR20291_0855	CDR20291_0855	CBE02955.1	0.00404305	0.0143357	0.572866	putative regulatory protein
CDR20291_2115	CDR20291_2115	CBE05184.1	0.00409918	0.0131456	0.511964	MarR-family transcriptional regulator
CDR20291_1604	thiH	CBE04287.1	0.00409918	0.0142621	0.557337	putative thiamine biosynthesis protein
CDR20291_1522	vanR	CBE04143.1	0.00565523	0.0128743	0.402227	two-component response regulator
CDR20291_2355	grpE	CBE05613.1	0.00619264	0.015432	0.444313	heat shock protein
CDR20291_3424	CDR20291_3424	CBE07500.1	0.00631684	0.0108877	0.306821	two-component sensor histidine kinase
CDR20291_2305	srlB	CBE05523.1	0.00664038	0.0325812	0.870352	PTS system, IIa component
CDR20291_0034	CDR20291_0034	CBE01522.1	0.00720254	0.018105	0.457396	putative sugar-phosphate aldolase
CDR20291_0538	CDR20291_0538	CBE02402.1	0.00837476	0.01805	0.413398	TetR-family transcriptional regulator
CDR20291_2469	CDR20291_2469	CBE05818.1	0.0100495	0.0163114	0.325078	putative membrane protein
CDR20291_1899	mutL	CBE04803.1	0.0100495	0.0179712	0.355985	DNA mismatch repair protein
CDR20291_0464	cheA	CBE02273.1	0.0109889	0.0135963	0.24491	chemotaxis protein
CDR20291_0448	CDR20291_0448	CBE02244.1	0.0109889	0.0136435	0.248359	putative signaling protein
CDR20291_1898	miaA	CBE04801.1	0.0109889	0.0147402	0.26651	tRNA delta(2)-isopentenylpyrophosphate transferase
CDR20291_1041	xseA	CBE03288.1	0.0113194	0.0194631	0.335308	exodeoxyribonuclease VII large subunit
CDR20291_2343	prmA	CBE05590.1	0.0113194	0.0206243	0.352516	putative ribosomal protein L11 methyltransferase
CDR20291_0133	CDR20291_0133	CBE01693.1	0.0122092	0.0348218	0.558962	putative transcription antiterminator
CDR20291_0779	abgB2	CBE02821.1	0.0125494	0.0224022	0.349869	putative aminobenzoyl-glutamate utilization protein
CDR20291_2619	CDR20291_2619	CBE06084.1	0.0125494	0.0254618	0.397352	conserved hypothetical protein
CDR20291_2794	ntpI	CBE06377.1	0.0126083	0.0257564	0.39631	V-type sodium ATP synthase subunit I
CDR20291_0836	CDR20291_0836	CBE02921.1	0.0132172	0.0372395	0.555337	putative hydrolase
[truncated: 1,398 more rows]
