# Supplementary material for: Oxidative ornithine metabolism supports non-inflammatory C. difficile colonization
Source: Nat Metab. 2022 Jan 6;4(1):19–28. doi: 10.1038/s42255-021-00506-4 (PMC8803604; doi:10.1038/s42255-021-00506-4)
Supplement: Supplementary file 5 — List of primers used in this study. [file 42255_2021_506_MOESM5_ESM.xlsx]

## Sheet: Sheet1
List of primers used.
Primer name	Directionality	Sequence	Source	Use
KPB.78.oraSE.5'F	Forward	CAAGGCAAGACCGATCGGGCCCCCTGCAGG cacgaaaatgtgaggcatatg	This study	pyrE Allelic Exchange System Construction of oraSE deletion with Gibson Assembly
KPB.79.oraSE.5'R	Reverse	ctatttttaaagaaactttgctattttcca GAACATTCCTCCATCCGTATC	This study	pyrE Allelic Exchange System Construction of oraSE deletion with Gibson Assembly
KPB.80.oraSE.3'F	Forward	GATACGGATGGAGGAATGTTC tggaaaatagcaaagtttctttaaaaatag	This study	pyrE Allelic Exchange System Construction of oraSE deletion with Gibson Assembly
KPB.81.oraSE.3'R	Reverse	AATTGTTCAAAAAAATAATGGCGGCGCGCC catatacacctaaatccccctca	This study	pyrE Allelic Exchange System Construction of oraSE deletion with Gibson Assembly
KPC.1.oraSE.Flankingclose.F	Forward	ATAAGCTAAGCAATCGAGATATAGAATT	This study	Screen for oraSE deletion
KPC.2.oraSE.Flankingclose.R	Reverse	ACCTTGACCCAAAAATATAGGATT	This study	Screen for oraSE deletion
KPD.09.rpl32.F	Forward	TTAAGCGAAACTGGCGGAAAC	Harvard Primer Bank	Mouse ribosomal protein L32 housekeeping gene for qRT-PCR
KPD.10.rpl32.R	Reverse	TTGTTGCTCCCATAACCGATG	Harvard Primer Bank	Mouse ribosomal protein L32 housekeeping gene for qRT-PCR
KPC.44.GAPDH.R	Forward	﻿AGGTCGGTGTGAACGGATTTG	Harvard Primer Bank	Mouse GAPDH housekeeping gene for qRT-PCR
KPC.43.GAPDH.F	Reverse	﻿TGTAGACCATGTAGTTGAGGTCA	Harvard Primer Bank	Mouse GAPDH housekeeping gene for qRT-PCR
KPD.04.Arg1.F	Forward	CTCCAAGCCAAAGTCCTTAGAG	Harvard primer bank	qRT-PCR mouse ARG1
KPD.05.Arg1.R	Reverse	AGGAGCTGTCATTAGGGACATC	Harvard primer bank	qRT-PCR mouse ARG1
KPD.06.Nos2.F	Forward	TGCCCCTTCAATGGTTGGTA	Borthwick et al. Mucosal Immunol. 2016 Jan; 9(1):38-55	qRT-PCR mouse NOS2
KPD.07.Nos2.R	Reverse	ACTGGAGGGACCAGCCAAAT	Borthwick et al. Mucosal Immunol. 2016 Jan; 9(1):38-55	qRT-PCR mouse NOS2
OD.A1.argF.5'F	Forward	GGCAAGACCGATCGGGCCCCCTGCAG GCATGGTAGAACAATGATGTCTTTAATGGC	This study	pyrE Allelic Exchange System Construction of argF deletion with Gibson Assembly
OD.A2.argF.5'R	Reverse	CATTAAAGTAAAGTCTATATTAAAA CATATCTATATCATATTAATTCGCCCCTTCTTATA	This study	pyrE Allelic Exchange System Construction of argF deletion with Gibson Assembly
OD.A3.argF.3'F	Forward	TATAAGAAGGGGCGAATTAATATG ATATAGATATGTTTTAATATAGACTTTACTTTAATG	This study	pyrE Allelic Exchange System Construction of argF deletion with Gibson Assembly
OD.A4.argF.3'R	Reverse	GTTCAAAAAAATAATGGCGGCGCGCC TGCTTGGCTGAATCAGTTGTCAAT	This study	pyrE Allelic Exchange System Construction of argF deletion with Gibson Assembly
OD.A5.argF.Flankingclose.F	Forward	CTGGAACAGAAGCAAATGAAACAGC	This study	Screen for argF deletion
OD.A6.argF.Flankingclose.R	Reverse	GTAATTGCTTGTACTGATTTAAATGTAG	This study	Screen for argF deletion
OD.A7.argM.5'F	Forward	CAAGACCGATCGGGCCCCCTGCAGG GTTTTAGTACATGGTGGAGGGGCAG	This study	pyrE Allelic Exchange System Construction of argM deletion with Gibson Assembly
OD.A8.argM.5'R	Reverse	ATCTTTAATCAACTATTTTTTGAATATTTAGTT CATTCTTATTCTCCCCTCTTAAACTTA	This study	pyrE Allelic Exchange System Construction of argM deletion with Gibson Assembly
OD.A9.argM.3'F	Forward	TAAGTTTAAGAGGGGAGAATAAGAATG AACTAAATATTCAAAAAATAGTTGATTAAAGAT	This study	pyrE Allelic Exchange System Construction of argM deletion with Gibson Assembly
OD.A10.argM.3'R	Reverse	GTTCAAAAAAATAATGGCGGCGCGCC CTAAATCATGAAATGCTGGAAGACAGTG	This study	pyrE Allelic Exchange System Construction of argM deletion with Gibson Assembly
OD.A11.argM.Flankingclose.F	Forward	CATCAGGGAAAGACTATTGTAGTTAAG	This study	Screen for argM deletion
OD.A12.argM.Flankingclose.R	Reverse	CTGATAATCCGAACTTTTCATAAATCTCC	This study	Screen for argM deletion
argF.WT.qPCR.F	Forward	TTGGCCAAATGAAGAATTGGTTAAGGAAATGAA	This study	argF WT locus for qPCR competitive index
argF.WT.qPCR.R	Reverse	AAACCCATACATCTGTATATATAACATCTGCACCT	This study	argF WT locus for qPCR competitive index
argF.del.qPCR.F	Forward	AAAGTTTATAAGAAGGGGCGAATTAATATGATATAGATATGTTTTAATATAGA	This study	argF deletion locus for qPCR competitive index
argF.del.qPCR.R	Reverse	TGATTTTTTTCATATCTCAAATCCTCCCTCTTAATTTGTT	This study	argF deletion locus for qPCR competitive index
argM.WT.qPCR.F	Forward	CAATAATTCTTGAAGCGATTCAAGGCGAAGG	This study	argM WT locus for qPCR competitive index
argM.WT.qPCR.R	Reverse	AGTTCTTCCTATACCGCATTGGACTTCATC	This study	argM WT locus for qPCR competitive index
argM.del.qPCR.F	Forward	CAGAGCTATTTACTGATAGTGGAATAGGTACATTAATAAGAA	This study	argM deletion locus for qPCR competitive index
argM.del.qPCR.R	Reverse	TCAACTATTTTTTGAATATTTAGTTCATTCTTATTCTCCCCTC	This study	argM deletion locus for qPCR competitive index
oraSE.WT.qPCR.F	Forward	CAATATAGAAGCATGTGATACAGCAAAGCAAGC	This study	oraSE WT locus for qPCR competitive index
oraSE.WT.qPCR.R	Reverse	CTCTTGCTTTGTCTCTTAATTCACCGACATCT	This study	oraSE WT locus for qPCR competitive index
oraSE.del.qPCR.F	Forward	AATTCGATTAAATCGATACGGATGGAGGAATG	This study	oraSE deletion locus for qPCR competitive index
oraSE.del.qPCR.R	Reverse	TAGTAGTACTTCCAATTTCAGCTACCAACACATC	This study	oraSE deletion locus for qPCR competitive index
KP.D34.05540.qPCR.F	Forward	CTAAGATTGGAGCTTTGATAGGTCTAGGAGGA	This study	CD630_05540 qRT-PCR
KP.D.35.05540.qPCR.R	Reverse	TCATTTCTTCTGCAAATTTTTCTCTACTTTCCTTGT	This study	CD630_05540 qRT-PCR
KP.D.36.ord.qPCR.F	Forward	GCATCCACAACAGATAATACCAGAAGCAGA	This study	C. difficile ord qRT-PCR
KP.D37.ord.qPCR.R	Reverse	GTTTACTATCATTGCATAAGTACCTACTCCTCCAG	This study	C. difficile ord qRT-PCR
KP.D.38.prdD.qPCR.F	Forward	ATCACATGCTCTGAATGCTGCAAGTG	This study	C. difficile prdD qRT-PCR
KP.D.39.prdD.qPCR.R	Reverse	CCAAATGGTATTTGGGAGATATGGAACTCCATC	This study	C. difficile prdD qRT-PCR
KP.D.40.prdF.qPCR.F	Forward	TTCCATCTACAACTGTAACGTCTCCTCTT	This study	C. difficile prdF qRT-PCR
KP.D.41.prdF.qPCR.R	Reverse	ACCTTAACATGTGTGGCCATGGTACAAT	This study	C. difficile prdF qRT-PCR
KP.D42.ortB.qPCR.F	Forward	TTTTAAAGCAAGAAGAGCAGCTACTGCAGT	This study	C. difficile ortB qRT-PCR
KP.D43.ortB.qPCR.R	Reverse	CCCTGCATTGCCGCTTGTGATG	This study	C. difficile ortB qRT-PCR
KP.D44.orr.qPCR.F	Forward	CTGGAGGTAATTCAAGTTCGATTCATCTGTTG	This study	C. difficile orr qRT-PCR
KP.D45.orr.qPCR.R	Reverse	ACCGTATGCCGTTTCTCTACCAAGTAGA	This study	C. difficile orr qRT-PCR
KPC.70.rpoA.F.2	Forward	CATCATTACCAGGTGTAGCAGTGAATG	This study	rpoA C. difficile housekeeping gene for qRT-PCR
KPC.71.rpoA.R.2	Reverse	CTTCACCATCTATAGTTGCTGAAAGCTC	This study	rpoA C. difficile housekeeping gene for qRT-PCR
