# Supplementary material for: Oxidative ornithine metabolism supports non-inflammatory C. difficile colonization
Source: Nat Metab. 2022 Jan 6;4(1):19–28. doi: 10.1038/s42255-021-00506-4 (PMC8803604; doi:10.1038/s42255-021-00506-4)
Supplement: Source Data Fig. 1 — Source data for Fig. 1. [file 42255_2021_506_MOESM6_ESM.xlsx]

## Sheet: Fig. 1b
Pathway	Log2-fold change	adjusted P-value
PWY_5088_L_glutamate_degradation_VIII_to_propanoate_	11.39	67.0144
PWY_6318_L_phenylalanine_degradation_IV_mammalian_via_side_chain_	11.36	72.2817
GLUDEG_II_PWY_L_glutamate_degradation_VII_to_butanoate_	10.94	41.2111
P162_PWY_L_glutamate_degradation_V_via_hydroxyglutarate_	9.78	152.345
PWY_5742_L_arginine_degradation_IX_arginine_pyruvate_transaminase_pathway_	6.39	4.71293
PWY_6565_superpathway_of_polyamine_biosynthesis_III	6.28	30.8453
ARGDEG_IV_PWY_L_arginine_degradation_VIII_arginine_oxidase_pathway_	4.78	2.38595
PWY_7528_L_methionine_salvage_cycle_I_bacteria_and_plants_	4.26	1.7306
PWY_7270_L_methionine_salvage_cycle_II_plants_	4.16	1.65117
PWY_7527_L_methionine_salvage_cycle_III	4.16	1.65117
THREOCAT_PWY_superpathway_of_L_threonine_metabolism	4.07	6.2444
PWY_3941_beta_alanine_biosynthesis_II	3.99	1.88152
LYSINE_AMINOAD_PWY_L_lysine_biosynthesis_IV	3.9	7.79706
AST_PWY_L_arginine_degradation_II_AST_pathway_	3.81	1.36826
PWY_5101_L_isoleucine_biosynthesis_II	1.88	10.8997
ARGDEG_PWY_superpathway_of_L_arginine_putrescine_and_4_aminobutanoate_degradation	1.6	1.71992
ORNARGDEG_PWY_superpathway_of_L_arginine_and_L_ornithine_degradation	1.6	1.71992
POLYAMSYN_PWY_superpathway_of_polyamine_biosynthesis_I	1.44	10.0884
ARG_POLYAMINE_SYN_superpathway_of_arginine_and_polyamine_biosynthesis	1.42	10.9855
HISTSYN_PWY_L_histidine_biosynthesis	1.32	16.6838
PWY_6309_L_tryptophan_degradation_XI_mammalian_via_kynurenine_	1.29	3.0359
PWY_5103_L_isoleucine_biosynthesis_III	1.28	11.4467
PROPFERM_PWY_L_alanine_fermentation_to_propanoate_and_acetate	1.26	3.88944
ILEUSYN_PWY_L_isoleucine_biosynthesis_I_from_threonine_	1.21	9.14562
VALSYN_PWY_L_valine_biosynthesis	1.21	9.14562
PWY_5104_L_isoleucine_biosynthesis_IV	1.21	10.5049
GLUTORN_PWY_L_ornithine_biosynthesis	1.09	10.1855
P163_PWY_L_lysine_fermentation_to_acetate_and_butanoate	-2.72	-20.5095
PWY_6549_L_glutamine_biosynthesis_III	-2.51	-35.1597
ASPASN_PWY_superpathway_of_L_aspartate_and_L_asparagine_biosynthesis	-1.75	-13.6126
CITRULBIO_PWY_L_citrulline_biosynthesis	-1.61	-19.8318
PWY_6305_putrescine_biosynthesis_IV	-1.6	-23.3665

## Sheet: Fig. 1c
Pathway	Log2-fold change	adjusted P-value
PWY_6565_superpathway_of_polyamine_biosynthesis_III	5.92	46.0906
AST_PWY_L_arginine_degradation_II_AST_pathway_	5.61	7.06844
ARGDEG_PWY_superpathway_of_L_arginine_putrescine_and_4_aminobutanoate_degradation	2.22	9.59925
ORNARGDEG_PWY_superpathway_of_L_arginine_and_L_ornithine_degradation	2.22	9.59925
ARGDEG_IV_PWY_L_arginine_degradation_VIII_arginine_oxidase_pathway_	2.18	1.41759
GLUTORN_PWY_L_ornithine_biosynthesis	1.28	35.2856
