# Supplementary material for: Oxidative ornithine metabolism supports non-inflammatory C. difficile colonization
Source: Nat Metab. 2022 Jan 6;4(1):19–28. doi: 10.1038/s42255-021-00506-4 (PMC8803604; doi:10.1038/s42255-021-00506-4)
Supplement: Source Data Fig. 2 — Source data for Fig. 2. [file 42255_2021_506_MOESM7_ESM.xlsx]

## Sheet: Fig. 2a
Cumulative Lesion Score
630			R20291
Ctrl	WT	Tox-	Ctrl	WT	Tox-
3	10	3	4	19	4
4	10	4	3	20	3
3	10	3	4	17	4
3	9	3	2	17	5
	10	3		16	2

## Sheet: Fig. 2b
	Score
	R20291 WT					630 WT
Inflammatory cell infiltration	6	5	5	5	5	3	3	3	3	3
Mucosal hyperplasia	4	5	5	5	4	5	3	3	4	4
Vascular congestion	2	4	2	2	2	2	1	1	1	1
Epithelial disruption	2	3	2	2	2	2	1	0	1	2
Submucosal edema	5	3	3	3	3	3	3	1	2	3

## Sheet: Fig. 2d
gene	log10(WT / Tox-)	-log10(adj P-value)
CD630_23900	-1.16251	3.01877
ord	-2.48872	3.01222
oraS	-2.55237	2.96518
ortB	-2.45693	2.96518
ortA	-2.28436	2.34358
oraE	-2.00141	2.18455
CD630_04490	-1.71279	2.00829
scoB	-3.14517	1.60627
CD630_04470	-1.7475	1.40512
CD630_15810	-1.074	1.40512
cooS_1	-0.776571	1.40512
CD630_26800	-2.17987	1.10618
pflD_2	-0.573967	1.03447
CD630_22610	-0.794633	0.772009
CD630_28310	-1.02509	0.715846
CD630_36051	-0.827101	0.645652
CD630_34460	-3.09399	0.610591
proC_2	-0.770794	0.600355
CD630_36200	-1.04899	0.532788
sspA	-0.884788	0.416118
CD630_24020	-0.727264	0.416118
thlA2	-2.47246	0.391562
CD630_03580	-1.39481	0.391562
etfA_1	-1.03997	0.368034
CD630_32770	-0.901781	0.308797
CD630_28110	-1.92832	0.262664
CD630_34420	-1.77324	0.262664
scoA	-1.57005	0.246637
orr	-1.57317	0.179995
CD630_08020	-1.30419	0.179995
CD630_35750	-1.20167	0.179995
CD630_21270	-0.454099	0.121501
CD630_08010	-1.39368	0.0925689
ermB_1	-2.06871	0.0720195
CD630_32760	-0.803527	0.0678734
CD630_11041	-1.22116	0.0590499
CD630_23880	-1.15126	0.0590499
ermB_2	-1.95049	0.0435782
CD630_08030	-1.2313	0.0435782
CD630_22390	-1.20738	0.0435782
CD630_22620	-0.981333	0.0435782
CD630_01750	-0.591015	0.0435782
CD630_12890	-0.392746	0.0435782
cysE	-0.767263	0.0337496
xynD	-0.599939	0.0337496
prsA_1	-0.404745	0.0337496
crt1	-1.19486	0.0127771
garR	-2.39	2.34e-05
CD630_16671	-1.8972	2.34e-05
CD630_03760	-1.89259	2.34e-05
CD630_17630	-1.83117	2.34e-05
CD630_04500	-1.74508	2.34e-05
CD630_34470	-1.6708	2.34e-05
CD630_33830	-1.36479	2.34e-05
tRNA-Val_1	-1.35717	2.34e-05
xis_1	-1.35578	2.34e-05
CD630_11080	-1.33985	2.34e-05
CD630_04120	-1.28269	2.34e-05
CD630_11150	-1.24863	2.34e-05
CD630_20210	-1.2479	2.34e-05
CD630_30270	-1.24111	2.34e-05
aroE2	-1.2245	2.34e-05
tRNA-Val_2	-1.20679	2.34e-05
bdhA	-1.17264	2.34e-05
CD630_21990	-1.16415	2.34e-05
CD630_03840	-1.15067	2.34e-05
CD630_21920	-1.14996	2.34e-05
CD630_28890	-1.14934	2.34e-05
tcdR	-1.12191	2.34e-05
CD630_11170	-1.07372	2.34e-05
agrB	-1.06998	2.34e-05
CD630_30800	-1.05452	2.34e-05
CD630_11100	-1.05382	2.34e-05
mngA	-1.04055	2.34e-05
CD630_15111	-1.03843	2.34e-05
SinR	-1.03649	2.34e-05
CD630_11180	-1.02148	2.34e-05
agrD	-1.01602	2.34e-05
CD630_03590	-1.01371	2.34e-05
CD630_10921	-1.01321	2.34e-05
CD630_14870	-1.00893	2.34e-05
CD630_23890	-0.98601	2.34e-05
CD630_09400	-0.964115	2.34e-05
spaE	-0.9499	2.34e-05
CD630_03790	-0.949557	2.34e-05
CD630_05500	-0.947348	2.34e-05
CD630_21501	-0.924647	2.34e-05
CD630_22150	-0.905417	2.34e-05
CD630_06421	-0.903334	2.34e-05
bglA_2	-0.903142	2.34e-05
CD630_27070	-0.899387	2.34e-05
sspB	-0.888066	2.34e-05
CD630_36400	-0.882785	2.34e-05
CD630_05860	-0.87778	2.34e-05
CD630_03820	-0.874897	2.34e-05
CD630_21970	-0.872444	2.34e-05
CD630_11020	-0.853818	2.34e-05
CD630_03860	-0.844743	2.34e-05
CD630_20050	-0.844293	2.34e-05
CD630_20220	-0.844065	2.34e-05
CD630_04270	-0.841269	2.34e-05
CD630_22810	-0.841072	2.34e-05
CD630_32790	-0.832873	2.34e-05
CD630_01390	-0.829134	2.34e-05
uxaA_1	-0.823799	2.34e-05
CD630_26980	-0.809893	2.34e-05
rbsC	-0.807521	2.34e-05
CD630_11061	-0.802826	2.34e-05
CD630_31780	-0.794413	2.34e-05
CD630_15880	-0.792167	2.34e-05
CD630_11700	-0.781319	2.34e-05
licC_2	-0.780727	2.34e-05
CD630_24591	-0.77641	2.34e-05
etfB_3	-0.774912	2.34e-05
CD630_28160	-0.754206	2.34e-05
CD630_29240	-0.752552	2.34e-05
CD630_13210	-0.749194	2.34e-05
CD630_36180	-0.731081	2.34e-05
rbsK	-0.730407	2.34e-05
tcdA	-0.729925	2.34e-05
adhE_2	-0.724824	2.34e-05
CD630_09562	-0.722792	2.34e-05
CD630_28390	-0.721282	2.34e-05
pyrD_2	-0.720336	2.34e-05
cotJC1	-0.718497	2.34e-05
CD630_16600	-0.716947	2.34e-05
dapA4	-0.714501	2.34e-05
CD630_01400	-0.710508	2.34e-05
CD630_33640	-0.708198	2.34e-05
CD630_35290	-0.707075	2.34e-05
CD630_09410	-0.707031	2.34e-05
CD630_20840	-0.704463	2.34e-05
recA	-0.701398	2.34e-05
CD630_10210	-0.701063	2.34e-05
CD630_05070	-0.69946	2.34e-05
tRNA-Asp_3	-0.698214	2.34e-05
CD630_17511	-0.695874	2.34e-05
CD630_26900	-0.693759	2.34e-05
CD630_36310	-0.693345	2.34e-05
CD630_18311	-0.685297	2.34e-05
CD630_27340	-0.683122	2.34e-05
CD630_20541	-0.675722	2.34e-05
CD630_31010	-0.670629	2.34e-05
CD630_31130	-0.665889	2.34e-05
groES	-0.663324	2.34e-05
CD630_36350	-0.659519	2.34e-05
CD630_30140	-0.653612	2.34e-05
CD630_06200	-0.650599	2.34e-05
CD630_15730	-0.650297	2.34e-05
CD630_03830	-0.644578	2.34e-05
CD630_34430	-0.644172	2.34e-05
prmA	-0.644163	2.34e-05
xylB	-0.642465	2.34e-05
CD630_17281	-0.639514	2.34e-05
CD630_03850	-0.637496	2.34e-05
CD630_21840	-0.636962	2.34e-05
CD630_01380	-0.634981	2.34e-05
CD630_32201	-0.633979	2.34e-05
CD630_31350	-0.631218	2.34e-05
CD630_09420	-0.629998	2.34e-05
CD630_02410	-0.627747	2.34e-05
CD630_05020	-0.625461	2.34e-05
CD630_26120	-0.621204	2.34e-05
CD630_22830	-0.616682	2.34e-05
CD630_29071	-0.615233	2.34e-05
araD	-0.614305	2.34e-05
CD630_36260	-0.612891	2.34e-05
CD630_16130	-0.61226	2.34e-05
CD630_10730	-0.611331	2.34e-05
CD630_31310	-0.607907	2.34e-05
CD630_22800	-0.607461	2.34e-05
CD630_36290	-0.606963	2.34e-05
CD630_03380	-0.606526	2.34e-05
CD630_36440	-0.597085	2.34e-05
CD630_26160	-0.595142	2.34e-05
terD_3	-0.59178	2.34e-05
CD630_19810	-0.587868	2.34e-05
fliZ	-0.583046	2.34e-05
CD630_06160	-0.582718	2.34e-05
CD630_36380	-0.580196	2.34e-05
CD630_21780	-0.578272	2.34e-05
CD630_16040	-0.574872	2.34e-05
CD630_19520	-0.573398	2.34e-05
acpP_1	-0.572485	2.34e-05
cysK	-0.570519	2.34e-05
CD630_27520	-0.569175	2.34e-05
CD630_04850	-0.568028	2.34e-05
tRNA-Asp_4	-0.567445	2.34e-05
CD630_04250	-0.566195	2.34e-05
CD630_04210	-0.562221	2.34e-05
CD630_33810	-0.560972	2.34e-05
tRNA-Gly_3	-0.55654	2.34e-05
CD630_13870	-0.555992	2.34e-05
CD630_32750	-0.553512	2.34e-05
CD630_15461	-0.552797	2.34e-05
CD630_18710	-0.551208	2.34e-05
CD630_15830	-0.547395	2.34e-05
CD630_26130	-0.547034	2.34e-05
CD630_00170	-0.543914	2.34e-05
CD630_23130	-0.542551	2.34e-05
CD630_10633	-0.541284	2.34e-05
aroF_2	-0.537972	2.34e-05
tRNA-Thr_1	-0.537561	2.34e-05
CD630_26970	-0.537497	2.34e-05
celB	-0.532512	2.34e-05
CD630_12850	-0.530238	2.34e-05
CD630_34060	-0.529243	2.34e-05
CD630_36280	-0.527396	2.34e-05
CD630_10750	-0.525863	2.34e-05
fumB	-0.519198	2.34e-05
CD630_29050	-0.512987	2.34e-05
CD630_33760	-0.512041	2.34e-05
CD630_33680	-0.510034	2.34e-05
trxA_2	-0.509449	2.34e-05
pth	-0.508258	2.34e-05
CD630_01960	-0.505634	2.34e-05
CD630_26990	-0.504007	2.34e-05
CD630_01760	-0.502136	2.34e-05
CD630_02910	-0.500391	2.34e-05
CD630_18700	-0.499425	2.34e-05
CD630_11690	-0.498662	2.34e-05
CD630_06550	-0.498528	2.34e-05
pyrF	-0.498055	2.34e-05
CD630_10632	-0.496308	2.34e-05
cotJB1	-0.495389	2.34e-05
CD630_16790	-0.494629	2.34e-05
CD630_24090	-0.493515	2.34e-05
CD630_32380	-0.489999	2.34e-05
CD630_21120	-0.487981	2.34e-05
cspA	-0.487965	2.34e-05
CD630_07490	-0.487125	2.34e-05
CD630_25201	-0.486627	2.34e-05
CD630_08780	-0.485824	2.34e-05
CD630_02020	-0.480458	2.34e-05
CD630_29250	-0.479429	2.34e-05
CD630_01370	-0.478189	2.34e-05
CD630_30870	-0.478155	2.34e-05
gcvPB	-0.476045	2.34e-05
CD630_10780	-0.474059	2.34e-05
clpB	-0.473371	2.34e-05
pheS	-0.472306	2.34e-05
CD630_14740	-0.47226	2.34e-05
CD630_33230	-0.469032	2.34e-05
aroA	-0.468967	2.34e-05
CD630_25340	-0.468635	2.34e-05
xynB	-0.468362	2.34e-05
CD630_05830	-0.465712	2.34e-05
celA	-0.462497	2.34e-05
CD630_23460	-0.460894	2.34e-05
CD630_25300	-0.457999	2.34e-05
CD630_06750	-0.455833	2.34e-05
CD630_36300	-0.453713	2.34e-05
CD630_33260	-0.453137	2.34e-05
CD630_06030	-0.452599	2.34e-05
CD630_08770	-0.449264	2.34e-05
eutH	-0.447287	2.34e-05
pepA	-0.446467	2.34e-05
eutN	-0.445591	2.34e-05
pyrD_1	-0.443622	2.34e-05
CD630_23470	-0.442383	2.34e-05
CD630_10860	-0.441571	2.34e-05
CD630_36410	-0.439958	2.34e-05
CD630_35470	-0.439637	2.34e-05
CD630_03640	-0.435655	2.34e-05
atpB_1	-0.435144	2.34e-05
CD630_22100	-0.433399	2.34e-05
CD630_32360	-0.431727	2.34e-05
bglA_4	-0.431695	2.34e-05
CD630_30320	-0.431452	2.34e-05
CD630_19510	-0.43089	2.34e-05
groEL	-0.428863	2.34e-05
CD630_31770	-0.428824	2.34e-05
CD630_20230	-0.42801	2.34e-05
spoIIID	-0.425215	2.34e-05
CD630_01632	-0.421633	2.34e-05
CD630_34391	-0.42158	2.34e-05
CD630_27250	-0.420178	2.34e-05
CD630_34450	-0.416988	2.34e-05
CD630_33980	-0.416479	2.34e-05
murQ	-0.41496	2.34e-05
CD630_12930	-0.414371	2.34e-05
CD630_21730	-0.413404	2.34e-05
xdhC1	-0.412616	2.34e-05
CD630_15900	-0.410337	2.34e-05
CD630_31910	-0.409193	2.34e-05
CD630_03040	-0.40777	2.34e-05
CD630_25480	-0.407023	2.34e-05
CD630_02860	-0.40644	2.34e-05
CD630_19010	-0.406168	2.34e-05
CD630_34130	-0.405698	2.34e-05
CD630_10631	-0.404686	2.34e-05
CD630_31950	-0.402487	2.34e-05
CD630_28970	-0.401725	2.34e-05
CD630_36370	-0.401182	2.34e-05
CD630_35130	-0.4004	2.34e-05
CD630_18240	-0.399569	2.34e-05
CD630_34392	-0.399159	2.34e-05
CD630_03650	-0.397827	2.34e-05
mtlD	-0.39683	2.34e-05
CD630_09060	-0.395284	2.34e-05
CD630_35630	-0.394226	2.34e-05
CD630_08960	-0.393724	2.34e-05
CD630_09771	-0.391841	2.34e-05
CD630_03810	-0.391061	2.34e-05
gloA	-0.387794	2.34e-05
eutB	-0.384749	2.34e-05
CD630_02760	-0.383774	2.34e-05
CD630_04380	-0.38295	2.34e-05
CD630_03410	-0.382878	2.34e-05
xylA	-0.382283	2.34e-05
CD630_13360	-0.378602	2.34e-05
CD630_19921	-0.377182	2.34e-05
CD630_32080	-0.375251	2.34e-05
hfq	-0.37035	2.34e-05
CD630_23861	-0.369587	2.34e-05
CD630_02950	-0.368734	2.34e-05
prdD	-0.367607	2.34e-05
CD630_04150	-0.367199	2.34e-05
cysM	-0.366246	2.34e-05
gcvTPA	-0.365883	2.34e-05
CD630_33900	-0.365802	2.34e-05
CD630_10670	-0.365109	2.34e-05
CD630_14250	-0.363251	2.34e-05
feoA_3	-0.363044	2.34e-05
CD630_23090	-0.362683	2.34e-05
murB	-0.362102	2.34e-05
dnaJ	-0.361633	2.34e-05
CD630_14170	-0.360695	2.34e-05
CD630_22370	-0.359649	2.34e-05
CD630_02260	-0.359631	2.34e-05
CD630_31900	-0.359456	2.34e-05
CD630_03680	-0.358167	2.34e-05
leuB	-0.358153	2.34e-05
CD630_10500	-0.357633	2.34e-05
CD630_22200	-0.352714	2.34e-05
CD630_04390	-0.352291	2.34e-05
fabZ	-0.351943	2.34e-05
CD630_01530	-0.348736	2.34e-05
CD630_18980	-0.348142	2.34e-05
acnB	-0.347349	2.34e-05
CD630_04280	-0.345859	2.34e-05
CD630_07060	-0.34544	2.34e-05
CD630_34140	-0.345358	2.34e-05
uppP2	-0.344785	2.34e-05
pyrD_3	-0.344673	2.34e-05
CD630_35680	-0.343511	2.34e-05
nagA	-0.342504	2.34e-05
CD630_32700	-0.341515	2.34e-05
dnaK	-0.341382	2.34e-05
oppF	-0.341247	2.34e-05
aroB	-0.340858	2.34e-05
sleC	-0.340465	2.34e-05
CD630_32780	-0.340145	2.34e-05
CD630_33890	-0.339767	2.34e-05
cspBA	-0.338896	2.34e-05
CD630_30280	-0.337228	2.34e-05
CD630_26250	-0.336206	2.34e-05
CD630_15700	-0.334862	2.34e-05
CD630_01330	-0.334482	2.34e-05
CD630_14990	-0.332086	2.34e-05
CD630_30710	-0.330544	2.34e-05
CD630_25640	-0.32963	2.34e-05
xynA	-0.328784	2.34e-05
CD630_35260	-0.328412	2.34e-05
CD630_31450	-0.328187	2.34e-05
CD630_24490	-0.325766	2.34e-05
CD630_05103	-0.32549	2.34e-05
carA_2	-0.324843	2.34e-05
CD630_14880	-0.323623	2.34e-05
CD630_30360	-0.323528	2.34e-05
CD630_07040	-0.323523	2.34e-05
CD630_05960	-0.322288	2.34e-05
feoB_1	-0.32221	2.34e-05
CD630_33520	-0.321195	2.34e-05
CD630_03530	-0.320204	2.34e-05
CD630_04410	-0.320144	2.34e-05
CD630_17480	-0.318917	2.34e-05
hisF	-0.318859	2.34e-05
CD630_20650	-0.318591	2.34e-05
CD630_04401	-0.31602	2.34e-05
CD630_36390	-0.315666	2.34e-05
CD630_31970	-0.314177	2.34e-05
pyrE	-0.313919	2.34e-05
CD630_04080	-0.313481	2.34e-05
CD630_05910	-0.311956	2.34e-05
CD630_05490	-0.311402	2.34e-05
CD630_24850	-0.309709	2.34e-05
CD630_15320	-0.308191	2.34e-05
CD630_18460	-0.307306	2.34e-05
CD630_20550	-0.306781	2.34e-05
CD630_01910	-0.306065	2.34e-05
CD630_35190	-0.305929	2.34e-05
CD630_34480	-0.303668	2.34e-05
CD630_15951	-0.302971	2.34e-05
CD630_27990	-0.302248	2.34e-05
CD630_06900	-0.302036	2.34e-05
dpaL_1	-0.299825	2.34e-05
CD630_24050	-0.299819	2.34e-05
CD630_36050	-0.299393	2.34e-05
CD630_31340	-0.299259	2.34e-05
ribD	-0.299195	2.34e-05
cbiQ_1	-0.298832	2.34e-05
CD630_09930	-0.298577	2.34e-05
CD630_24480	-0.297379	2.34e-05
CD630_27090	-0.296687	2.34e-05
CD630_22380	-0.296262	2.34e-05
CD630_32670	-0.295677	2.34e-05
CD630_24590	-0.294864	2.34e-05
CD630_00181	-0.294554	2.34e-05
CD630_09390	-0.294488	2.34e-05
CD630_30880	-0.293697	2.34e-05
CD630_23590	-0.292949	2.34e-05
CD630_24560	-0.292886	2.34e-05
CD630_33550	-0.29268	2.34e-05
tRNA-Tyr_3	-0.292293	2.34e-05
CD630_32800	-0.291571	2.34e-05
CD630_25280	-0.290851	2.34e-05
CD630_20830	-0.290584	2.34e-05
CD630_18580	-0.289489	2.34e-05
CD630_31100	-0.289186	2.34e-05
CD630_27240	-0.289066	2.34e-05
lgt	-0.288771	2.34e-05
CD630_28210	-0.288629	2.34e-05
CD630_14130	-0.288596	2.34e-05
CD630_20980	-0.288462	2.34e-05
CD630_34070	-0.287695	2.34e-05
CD630_27330	-0.287261	2.34e-05
tuf	-0.286909	2.34e-05
CD630_07121	-0.286772	2.34e-05
CD630_36130	-0.286417	2.34e-05
CD630_21520	-0.285034	2.34e-05
CD630_13560	-0.282864	2.34e-05
CD630_08870	-0.28253	2.34e-05
CD630_32710	-0.280679	2.34e-05
CD630_25171	-0.280664	2.34e-05
CD630_15431	-0.279837	2.34e-05
CD630_23870	-0.278672	2.34e-05
CD630_25530	-0.278609	2.34e-05
CD630_17370	-0.277299	2.34e-05
CD630_06642	-0.277249	2.34e-05
CD630_06390	-0.276926	2.34e-05
bglF_5	-0.276642	2.34e-05
CD630_10850	-0.272792	2.34e-05
tagABC	-0.271834	2.34e-05
rlmH	-0.271619	2.34e-05
carB2	-0.271457	2.34e-05
CD630_14600	-0.271316	2.34e-05
spaR	-0.271165	2.34e-05
CD630_35240	-0.270428	2.34e-05
CD630_02120	-0.269417	2.34e-05
vexP2	-0.268755	2.34e-05
cspB	-0.268674	2.34e-05
fabG_2	-0.266548	2.34e-05
CD630_05470	-0.266379	2.34e-05
CD630_30720	-0.264253	2.34e-05
oppD	-0.263823	2.34e-05
CD630_11240	-0.263733	2.34e-05
CD630_23110	-0.263726	2.34e-05
CD630_19040	-0.263666	2.34e-05
CD630_03730	-0.263654	2.34e-05
CD630_29690	-0.26337	2.34e-05
CD630_19820	-0.262252	2.34e-05
CD630_11120	-0.261987	2.34e-05
tRNA-Asp_1	-0.26177	2.34e-05
CD630_26340	-0.261507	2.34e-05
CD630_16380	-0.260748	2.34e-05
rplX	-0.26001	2.34e-05
ppdK	-0.259977	2.34e-05
CD630_03400	-0.258647	2.34e-05
rpsZ	-0.256842	2.34e-05
sdaB	-0.254991	2.34e-05
clpC	-0.254615	2.34e-05
CD630_08180	-0.25323	2.34e-05
nadE	-0.252729	2.34e-05
CD630_16740	-0.25183	2.34e-05
mreB1	-0.25157	2.34e-05
CD630_01990	-0.251563	2.34e-05
CD630_03610	-0.249798	2.34e-05
bglA_3	-0.249698	2.34e-05
CD630_35110	-0.249674	2.34e-05
fliC	-0.249178	2.34e-05
cheY	-0.248727	2.34e-05
aroC	-0.248517	2.34e-05
CD630_30130	-0.248083	2.34e-05
CD630_14800	-0.246738	2.34e-05
fabF	-0.245921	2.34e-05
CD630_24680	-0.24319	2.34e-05
CD630_21530	-0.242787	2.34e-05
secG	-0.2412	2.34e-05
CD630_14180	-0.241093	2.34e-05
oppB	-0.241011	2.34e-05
CD630_30890	-0.240958	2.34e-05
CD630_11330	-0.240954	2.34e-05
CD630_00080	-0.240554	2.34e-05
cotJC2	-0.24038	2.34e-05
CD630_15100	-0.240061	2.34e-05
csrA	-0.238996	2.34e-05
CD630_32040	-0.238634	2.34e-05
licC_1	-0.237796	2.34e-05
ilvC	-0.237353	2.34e-05
dapG	-0.237155	2.34e-05
CD630_01470	-0.234896	2.34e-05
CD630_24820	-0.233741	2.34e-05
feoB1	-0.233107	2.34e-05
fldX	-0.233015	2.34e-05
CD630_07120	-0.232831	2.34e-05
CD630_22110	-0.232133	2.34e-05
CD630_13440	-0.232125	2.34e-05
CD630_05100	-0.229977	2.34e-05
spoIIIAG	-0.22985	2.34e-05
CD630_04730	-0.228002	2.34e-05
CD630_10650	-0.227754	2.34e-05
CD630_18720	-0.22774	2.34e-05
CD630_10740	-0.227273	2.34e-05
CD630_31220	-0.226855	2.34e-05
CD630_34770	-0.226589	2.34e-05
CD630_18800	-0.226556	2.34e-05
spoVAD	-0.226191	2.34e-05
sigK	-0.225647	2.34e-05
cspC_1	-0.224642	2.34e-05
bglA_5	-0.224291	2.34e-05
prdC	-0.223679	2.34e-05
CD630_31290	-0.223546	2.34e-05
CD630_31690	-0.223187	2.34e-05
CD630_18140	-0.22238	2.34e-05
CD630_05040	-0.222133	2.34e-05
CD630_33300	-0.221792	2.34e-05
tRNA-Gln_2	-0.219679	2.34e-05
CD630_14970	-0.218072	2.34e-05
eutE	-0.217397	2.34e-05
CD630_14630	-0.217261	2.34e-05
CD630_02440	-0.216188	2.34e-05
CD630_35690	-0.21575	2.34e-05
CD630_29930	-0.215499	2.34e-05
hisA	-0.215487	2.34e-05
CD630_04190	-0.215277	2.34e-05
CD630_24860	-0.214931	2.34e-05
leuD	-0.213552	2.34e-05
CD630_06500	-0.212231	2.34e-05
CD630_10090	-0.212126	2.34e-05
CD630_14110	-0.211942	2.34e-05
xynC	-0.211877	2.34e-05
ispG	-0.211301	2.34e-05
sat	-0.21119	2.34e-05
CD630_17230	-0.209704	2.34e-05
CD630_05750	-0.206627	2.34e-05
CD630_27670	-0.206156	2.34e-05
pyrK	-0.206137	2.34e-05
CD630_19980	-0.205686	2.34e-05
CD630_19650	-0.204828	2.34e-05
CD630_07910	-0.204378	2.34e-05
CD630_06520	-0.204157	2.34e-05
CD630_11350	-0.203827	2.34e-05
CD630_14810	-0.203223	2.34e-05
birA	-0.201671	2.34e-05
CD630_22250	-0.201411	2.34e-05
CD630_06220	-0.200884	2.34e-05
CD630_30230	-0.198718	2.34e-05
CD630_14420	-0.198718	2.34e-05
CD630_16770	-0.198631	2.34e-05
CD630_32840	-0.197338	2.34e-05
CD630_31890	-0.196939	2.34e-05
vexP3	-0.196834	2.34e-05
CD630_03100	-0.196167	2.34e-05
CD630_21250	-0.195626	2.34e-05
CD630_12860	-0.195445	2.34e-05
CD630_14230	-0.193988	2.34e-05
garK	-0.193747	2.34e-05
CD630_22510	-0.19363	2.34e-05
CD630_05310	-0.193529	2.34e-05
atpI_2	-0.193492	2.34e-05
CD630_13740	-0.192906	2.34e-05
CD630_36500	-0.192697	2.34e-05
CD630_26750	-0.192668	2.34e-05
CD630_24230	-0.19214	2.34e-05
CD630_05890	-0.192069	2.34e-05
smpB	-0.191995	2.34e-05
bglA_6	-0.191354	2.34e-05
CD630_07050	-0.191319	2.34e-05
CD630_35220	-0.190964	2.34e-05
CD630_09020	-0.190538	2.34e-05
CD630_34050	-0.189437	2.34e-05
CD630_22910	-0.189084	2.34e-05
CD630_05081	-0.186947	2.34e-05
CD630_05270	-0.185951	2.34e-05
CD630_32561	-0.185611	2.34e-05
CD630_34490	-0.185288	2.34e-05
cdd1	-0.18522	2.34e-05
grpE	-0.183734	2.34e-05
xdhB	-0.183436	2.34e-05
norV	-0.182171	2.34e-05
CD630_04330	-0.181729	2.34e-05
CD630_07520	-0.181551	2.34e-05
CD630_03090	-0.181386	2.34e-05
argE	-0.181367	2.34e-05
CD630_27630	-0.181008	2.34e-05
CD630_19930	-0.18091	2.34e-05
rplF	-0.180198	2.34e-05
CD630_21870	-0.179661	2.34e-05
eutC	-0.179282	2.34e-05
carB1	-0.179092	2.34e-05
CD630_01290	-0.177155	2.34e-05
CD630_28280	-0.175976	2.34e-05
CD630_15160	-0.175591	2.34e-05
atpA_2	-0.175369	2.34e-05
CD630_25220	-0.175264	2.34e-05
CD630_19440	-0.174586	2.34e-05
spoVT	-0.174055	2.34e-05
CD630_21510	-0.17385	2.34e-05
ruvC	-0.173835	2.34e-05
CD630_02920	-0.172837	2.34e-05
fabD	-0.172651	2.34e-05
CD630_28270	-0.172238	2.34e-05
CD630_15550	-0.171477	2.34e-05
CD630_20240	-0.171458	2.34e-05
CD630_21980	-0.171141	2.34e-05
CD630_25030	-0.169157	2.34e-05
pepI	-0.168862	2.34e-05
oppC	-0.168766	2.34e-05
acoB	-0.16861	2.34e-05
CD630_21570	-0.1682	2.34e-05
rpsO	-0.16781	2.34e-05
CD630_22980	-0.167681	2.34e-05
CD630_26810	-0.167517	2.34e-05
def2	-0.167389	2.34e-05
CD630_01900	-0.167384	2.34e-05
fliF	-0.167059	2.34e-05
celC	-0.166633	2.34e-05
CD630_01560	-0.166622	2.34e-05
CD630_30740	-0.166069	2.34e-05
eutQ	-0.166007	2.34e-05
ruvB	-0.1651	2.34e-05
CD630_01100	-0.165025	2.34e-05
CD630_05030	-0.16441	2.34e-05
CD630_36100	-0.163508	2.34e-05
atpF_1	-0.163404	2.34e-05
CD630_25570	-0.162618	2.34e-05
CD630_35050	-0.162337	2.34e-05
CD630_23450	-0.162277	2.34e-05
CD630_11730	-0.161422	2.34e-05
CD630_07930	-0.161371	2.34e-05
etfA_3	-0.161327	2.34e-05
ilvD	-0.16132	2.34e-05
grdB	-0.161031	2.34e-05
pyrH	-0.160342	2.34e-05
pdp	-0.160253	2.34e-05
gabT	-0.159917	2.34e-05
CD630_32020	-0.159823	2.34e-05
rpsL	-0.159811	2.34e-05
CD630_14330	-0.159674	2.34e-05
CD630_10770	-0.15939	2.34e-05
CD630_27840	-0.159042	2.34e-05
CD630_06980	-0.158759	2.34e-05
pflE	-0.158085	2.34e-05
CD630_32990	-0.157825	2.34e-05
CD630_04870	-0.156255	2.34e-05
ade	-0.156123	2.34e-05
CD630_23280	-0.155731	2.34e-05
CD630_04230	-0.155721	2.34e-05
CD630_19801	-0.153727	2.34e-05
CD630_19680	-0.15346	2.34e-05
CD630_16590	-0.153251	2.34e-05
CD630_24580	-0.152904	2.34e-05
CD630_28560	-0.152737	2.34e-05
CD630_16300	-0.152675	2.34e-05
CD630_12880	-0.152597	2.34e-05
CD630_05420	-0.152528	2.34e-05
recR	-0.152415	2.34e-05
CD630_36420	-0.151083	2.34e-05
dacF_1	-0.150785	2.34e-05
CD630_18500	-0.1507	2.34e-05
atpG	-0.149923	2.34e-05
fliG	-0.149791	2.34e-05
CD630_10840	-0.149718	2.34e-05
CD630_13110	-0.149277	2.34e-05
CD630_24280	-0.148914	2.34e-05
CD630_33690	-0.148462	2.34e-05
leuC	-0.147452	2.34e-05
CD630_25430	-0.14745	2.34e-05
CD630_03360	-0.147229	2.34e-05
atpC_2	-0.147196	2.34e-05
pepT	-0.14656	2.34e-05
CD630_04060	-0.146279	2.34e-05
alaS	-0.145401	2.34e-05
nanE	-0.14441	2.34e-05
CD630_18680	-0.144096	2.34e-05
CD630_24510	-0.143584	2.34e-05
CD630_01360	-0.14339	2.34e-05
hrcA	-0.142069	2.34e-05
acoC	-0.141801	2.34e-05
trxA_1	-0.141551	2.34e-05
CD630_07690	-0.140718	2.34e-05
CD630_22090	-0.139836	2.34e-05
CD630_32980	-0.139004	2.34e-05
CD630_21230	-0.138918	2.34e-05
CD630_33500	-0.138865	2.34e-05
csdA	-0.138699	2.34e-05
CD630_21790	-0.138668	2.34e-05
CD630_10360	-0.138639	2.34e-05
dut	-0.138594	2.34e-05
CD630_01650	-0.13724	2.34e-05
CD630_05640	-0.136975	2.34e-05
CD630_27130	-0.136771	2.34e-05
cbiK	-0.136685	2.34e-05
bglF_3	-0.136387	2.34e-05
CD630_09670	-0.134826	2.34e-05
kamA	-0.132854	2.34e-05
cbiO2	-0.132605	2.34e-05
CD630_26450	-0.132383	2.34e-05
CD630_18640	-0.131926	2.34e-05
atpZ	-0.131851	2.34e-05
kdpE	-0.131581	2.34e-05
CD630_05560	-0.131437	2.34e-05
xdhA_2	-0.130902	2.34e-05
CD630_23620	-0.130862	2.34e-05
CD630_26360	-0.130552	2.34e-05
CD630_25820	-0.129666	2.34e-05
CD630_14410	-0.129082	2.34e-05
CD630_03180	-0.128847	2.34e-05
CD630_25650	-0.128769	2.34e-05
thiS	-0.128501	2.34e-05
CD630_27991	-0.127023	2.34e-05
CD630_07100	-0.125984	2.34e-05
trxB_2	-0.125843	2.34e-05
CD630_15450	-0.12536	2.34e-05
CD630_36160	-0.124997	2.34e-05
CD630_03700	-0.124916	2.34e-05
rgaR	-0.124899	2.34e-05
cspC_2	-0.124766	2.34e-05
CD630_35120	-0.124642	2.34e-05
CD630_27830	-0.123546	2.34e-05
CD630_21720	-0.123541	2.34e-05
CD630_26871	-0.123139	2.34e-05
CD630_30200	-0.122681	2.34e-05
CD630_07960	-0.122525	2.34e-05
CD630_21150	-0.121603	2.34e-05
feoA_4	-0.121454	2.34e-05
CD630_14300	-0.121139	2.34e-05
rplN	-0.120897	2.34e-05
rpoZ	-0.120526	2.34e-05
CD630_16020	-0.120097	2.34e-05
CD630_05190	-0.120045	2.34e-05
CD630_02940	-0.119662	2.34e-05
pabA	-0.119636	2.34e-05
CD630_16370	-0.119551	2.34e-05
CD630_21810	-0.119415	2.34e-05
CD630_25520	-0.118829	2.34e-05
CD630_02420	-0.118707	2.34e-05
rnfG	-0.118694	2.34e-05
CD630_08620	-0.11796	2.34e-05
spoIVB_1	-0.117812	2.34e-05
spaK	-0.117535	2.34e-05
CD630_32580	-0.117461	2.34e-05
CD630_33650	-0.116888	2.34e-05
trxB_1	-0.116188	2.34e-05
CD630_11220	-0.116144	2.34e-05
CD630_03851	-0.116047	2.34e-05
trxB3	-0.115423	2.34e-05
maa	-0.114714	2.34e-05
CD630_08210	-0.114509	2.34e-05
sip2_2	-0.114449	2.34e-05
ldhA	-0.114441	2.34e-05
thiE	-0.114065	2.34e-05
CD630_08680	-0.114035	2.34e-05
hydN1	-0.113747	2.34e-05
CD630_04520	-0.113611	2.34e-05
CD630_26890	-0.113541	2.34e-05
CD630_12800	-0.113147	2.34e-05
CD630_13071	-0.112849	2.34e-05
glmS	-0.112742	2.34e-05
rnfC	-0.112652	2.34e-05
pepD	-0.112011	2.34e-05
CD630_14860	-0.111135	2.34e-05
CD630_23960	-0.11085	2.34e-05
gpsA	-0.110519	2.34e-05
CD630_29700	-0.110431	2.34e-05
rsiT	-0.109975	2.34e-05
CD630_29870	-0.109371	2.34e-05
CD630_36430	-0.10935	2.34e-05
cbiQ_2	-0.109057	2.34e-05
dpaL_2	-0.108646	2.34e-05
CD630_16230	-0.108132	2.34e-05
CD630_01550	-0.107859	2.34e-05
gtaB_2	-0.107003	2.34e-05
CD630_14570	-0.106946	2.34e-05
mtlR	-0.106845	2.34e-05
ssuB	-0.106193	2.34e-05
CD630_27610	-0.106018	2.34e-05
fabK	-0.105424	2.34e-05
CD630_21820	-0.105312	2.34e-05
acpP_2	-0.105271	2.34e-05
CD630_13790	-0.104302	2.34e-05
CD630_32430	-0.104286	2.34e-05
CD630_05840	-0.103854	2.34e-05
pyrR	-0.103588	2.34e-05
CD630_15270	-0.103369	2.34e-05
hbs	-0.10322	2.34e-05
tndX	-0.102718	2.34e-05
rsmB	-0.101723	2.34e-05
CD630_34940	-0.100924	2.34e-05
CD630_20450	-0.100451	2.34e-05
CD630_07770	-0.100364	2.34e-05
rpmH	-0.100265	2.34e-05
ispF	-0.100136	2.34e-05
CD630_14340	-0.0995492	2.34e-05
CD630_10720	-0.0991845	2.34e-05
CD630_28330	-0.0988271	2.34e-05
CD630_21440	-0.0983887	2.34e-05
CD630_25680	-0.0983394	2.34e-05
CD630_05000	-0.0976013	2.34e-05
CD630_17770	-0.0974405	2.34e-05
CD630_23370	-0.0973752	2.34e-05
CD630_20560	-0.0970912	2.34e-05
ffh	-0.096463	2.34e-05
CD630_15831	-0.096187	2.34e-05
CD630_25460	-0.0957419	2.34e-05
upp	-0.095578	2.34e-05
CD630_34610	-0.0954625	2.34e-05
CD630_30070	-0.0952365	2.34e-05
CD630_15890	-0.0950172	2.34e-05
msrAB	-0.0949431	2.34e-05
CD630_32070	-0.0940737	2.34e-05
tgt	-0.0939718	2.34e-05
eutM	-0.0936906	2.34e-05
CD630_12630	-0.0932967	2.34e-05
CD630_29270	-0.093246	2.34e-05
CD630_06510	-0.0929973	2.34e-05
CD630_02150	-0.0929212	2.34e-05
CD630_29280	-0.0928774	2.34e-05
CD630_28670	-0.0922342	2.34e-05
CD630_28410	-0.0921403	2.34e-05
CD630_06680	-0.0920233	2.34e-05
CD630_16540	-0.0905243	2.34e-05
CD630_25930	-0.0901771	2.34e-05
CD630_05810	-0.0897336	2.34e-05
CD630_14620	-0.0885572	2.34e-05
CD630_18310	-0.0885189	2.34e-05
metY	-0.0882653	2.34e-05
tadA	-0.0882347	2.34e-05
CD630_19430	-0.088112	2.34e-05
CD630_27680	-0.0880575	2.34e-05
CD630_04320	-0.0875018	2.34e-05
CD630_01310	-0.0874015	2.34e-05
coaX	-0.0872903	2.34e-05
CD630_17292	-0.0872674	2.34e-05
atpE_1	-0.0863374	2.34e-05
atpE_2	-0.0862314	2.34e-05
CD630_20970	-0.0862212	2.34e-05
cdd4	-0.0861323	2.34e-05
CD630_18850	-0.0856925	2.34e-05
CD630_25380	-0.0849783	2.34e-05
CD630_19580	-0.0848339	2.34e-05
leuA	-0.0842671	2.34e-05
acoA	-0.0841067	2.34e-05
cdu1	-0.0837574	2.34e-05
cheC	-0.0836697	2.34e-05
feoA_5	-0.083397	2.34e-05
CD630_20052	-0.0833489	2.34e-05
CD630_27380	-0.0832609	2.34e-05
CD630_14120	-0.0826511	2.34e-05
CD630_17350	-0.0823801	2.34e-05
CD630_08310	-0.081546	2.34e-05
CD630_07440	-0.0814964	2.34e-05
CD630_27320	-0.0814548	2.34e-05
dapF	-0.0813938	2.34e-05
CD630_32150	-0.081337	2.34e-05
CD630_10340	-0.0812135	2.34e-05
CD630_17600	-0.0801366	2.34e-05
CD630_21140	-0.0799521	2.34e-05
CD630_06190	-0.0796786	2.34e-05
CD630_07340	-0.0794011	2.34e-05
atpI_1	-0.0791318	2.34e-05
CD630_14041	-0.0790938	2.34e-05
CD630_04600	-0.0790888	2.34e-05
CD630_35800	-0.0788255	2.34e-05
CD630_32720	-0.0781211	2.34e-05
CD630_28590	-0.077763	2.34e-05
cspD	-0.0764646	2.34e-05
CD630_31850	-0.0763258	2.34e-05
CD630_17410	-0.0760169	2.34e-05
CD630_03130	-0.0753249	2.34e-05
CD630_02040	-0.0750646	2.34e-05
CD630_05820	-0.0749906	2.34e-05
CD630_15790	-0.0747456	2.34e-05
CD630_02270	-0.0746526	2.34e-05
CD630_16030	-0.0724562	2.34e-05
fliI	-0.0723369	2.34e-05
nusG	-0.0721872	2.34e-05
CD630_10470	-0.0716519	2.34e-05
CD630_28870	-0.0716163	2.34e-05
CD630_26020	-0.0715547	2.34e-05
CD630_17110	-0.0713537	2.34e-05
grdC	-0.071318	2.34e-05
CD630_24240	-0.0710284	2.34e-05
CD630_01640	-0.0709693	2.34e-05
gapB	-0.0706435	2.34e-05
CD630_32030	-0.0705782	2.34e-05
CD630_23990	-0.070496	2.34e-05
CD630_02030	-0.0696503	2.34e-05
rpsH	-0.06886	2.34e-05
CD630_10020	-0.0688324	2.34e-05
CD630_18960	-0.0687248	2.34e-05
CD630_19320	-0.068697	2.34e-05
CD630_26580	-0.0686119	2.34e-05
CD630_16780	-0.0683569	2.34e-05
CD630_27280	-0.0682479	2.34e-05
aroF_1	-0.0679833	2.34e-05
CD630_24470	-0.0675846	2.34e-05
thiH_2	-0.0672464	2.34e-05
flgE	-0.0671031	2.34e-05
terD_2	-0.0665806	2.34e-05
CD630_21670	-0.0659736	2.34e-05
alr2	-0.0658334	2.34e-05
kdpA	-0.0656372	2.34e-05
ppiB	-0.0655538	2.34e-05
CD630_02010	-0.0653195	2.34e-05
CD630_28640	-0.0652351	2.34e-05
CD630_07550	-0.064831	2.34e-05
fusA	-0.0644588	2.34e-05
CD630_24650	-0.0643393	2.34e-05
dltB	-0.063645	2.34e-05
CD630_31270	-0.0634864	2.34e-05
CD630_24430	-0.063329	2.34e-05
CD630_03070	-0.063258	2.34e-05
CD630_17340	-0.0631679	2.34e-05
speB	-0.0631526	2.34e-05
hprK	-0.0629405	2.34e-05
CD630_03720	-0.0616167	2.34e-05
CD630_05900	-0.061578	2.34e-05
CD630_34590	-0.0614162	2.34e-05
terD_1	-0.0610278	2.34e-05
CD630_22550	-0.0609787	2.34e-05
CD630_34820	-0.0607727	2.34e-05
CD630_33320	-0.0606144	2.34e-05
CD630_33580	-0.060184	2.34e-05
slpA	-0.0600781	2.34e-05
CD630_30530	-0.0598441	2.34e-05
CD630_22270	-0.0595755	2.34e-05
recQ	-0.0594736	2.34e-05
buk_1	-0.0591841	2.34e-05
CD630_07900	-0.0588542	2.34e-05
CD630_35250	-0.0580793	2.34e-05
CD630_31830	-0.0578447	2.34e-05
CD630_05010	-0.057739	2.34e-05
CD630_10790	-0.0576646	2.34e-05
CD630_30380	-0.0573277	2.34e-05
CD630_28420	-0.0563693	2.34e-05
CD630_11890	-0.0561743	2.34e-05
CD630_10180	-0.0559203	2.34e-05
rpoC	-0.0556926	2.34e-05
CD630_15680	-0.0556262	2.34e-05
CD630_16830	-0.0555885	2.34e-05
CD630_35270	-0.055343	2.34e-05
prdF	-0.0551577	2.34e-05
CD630_17100	-0.0548926	2.34e-05
CD630_02790	-0.0541507	2.34e-05
CD630_17070	-0.0537248	2.34e-05
nagB	-0.0536618	2.34e-05
CD630_07810	-0.0536501	2.34e-05
CD630_03060	-0.0533181	2.34e-05
CD630_12150	-0.0529075	2.34e-05
iorB	-0.0525751	2.34e-05
buk_2	-0.0525446	2.34e-05
CD630_17150	-0.0525432	2.34e-05
iscR	-0.0524406	2.34e-05
mtlA	-0.0523555	2.34e-05
CD630_05870	-0.0521227	2.34e-05
CD630_26390	-0.0517665	2.34e-05
CD630_17270	-0.0515069	2.34e-05
CD630_19560	-0.0497671	2.34e-05
CD630_30150	-0.049539	2.34e-05
motA	-0.0491791	2.34e-05
CD630_04220	-0.0490959	2.34e-05
CD630_33330	-0.0489359	2.34e-05
CD630_06840	-0.0488934	2.34e-05
CD630_05880	-0.0481384	2.34e-05
motB	-0.0475956	2.34e-05
CD630_25270	-0.0472932	2.34e-05
rplC	-0.0468856	2.34e-05
CD630_35810	-0.0468537	2.34e-05
CD630_34080	-0.0467233	2.34e-05
CD630_25130	-0.0466434	2.34e-05
thiI	-0.0462084	2.34e-05
CD630_08190	-0.0461353	2.34e-05
CD630_32520	-0.045942	2.34e-05
CD630_28010	-0.0459097	2.34e-05
CD630_13520	-0.0456105	2.34e-05
etfB_1	-0.0447928	2.34e-05
pyrC	-0.0447839	2.34e-05
prdA	-0.0441956	2.34e-05
fliL	-0.0441293	2.34e-05
murE	-0.043619	2.34e-05
CD630_34600	-0.0434253	2.34e-05
CD630_30430	-0.0427191	2.34e-05
CD630_20570	-0.0421963	2.34e-05
CD630_19640	-0.0421094	2.34e-05
cbiO	-0.0415328	2.34e-05
CD630_18782	-0.0413435	2.34e-05
fliD	-0.0400304	2.34e-05
metA	-0.0395377	2.34e-05
CD630_08500	-0.0394775	2.34e-05
CD630_04991	-0.039132	2.34e-05
CD630_14370	-0.0385388	2.34e-05
topB2	-0.038428	2.34e-05
xdhA_3	-0.038416	2.34e-05
selD	-0.0373444	2.34e-05
pfo	-0.0371437	2.34e-05
CD630_18940	-0.0369867	2.34e-05
CD630_32160	-0.0369075	2.34e-05
CD630_25320	-0.0369003	2.34e-05
CD630_07140	-0.036267	2.34e-05
recJ	-0.0361125	2.34e-05
CD630_34550	-0.0360451	2.34e-05
CD630_18030	-0.0357842	2.34e-05
ddl	-0.0356209	2.34e-05
CD630_33420	-0.0355612	2.34e-05
ftsK	-0.035127	2.34e-05
CD630_25420	-0.0348015	2.34e-05
glpK2	-0.0345072	2.34e-05
CD630_31660	-0.0344204	2.34e-05
CD630_29610	-0.0339544	2.34e-05
CD630_10530	-0.0338363	2.34e-05
CD630_30120	-0.0335241	2.34e-05
CD630_21940	-0.0327647	2.34e-05
CD630_04400	-0.032568	2.34e-05
CD630_06910	-0.0324321	2.34e-05
rpoB	-0.032406	2.34e-05
CD630_20520	-0.0319244	2.34e-05
vanTG	-0.031785	2.34e-05
CD630_16440	-0.0314336	2.34e-05
CD630_05940	-0.0305571	2.34e-05
spoIVA	-0.0304266	2.34e-05
fliP	-0.0303395	2.34e-05
CD630_34410	-0.0299028	2.34e-05
CD630_26370	-0.0296753	2.34e-05
CD630_31800	-0.0291675	2.34e-05
CD630_09960	-0.0291587	2.34e-05
CD630_16510	-0.0288023	2.34e-05
dnaE	-0.0281821	2.34e-05
CD630_16290	-0.0279239	2.34e-05
CD630_26150	-0.0273788	2.34e-05
CD630_23820	-0.0272786	2.34e-05
CD630_34440	-0.0272034	2.34e-05
glyA_1	-0.027132	2.34e-05
flgG	-0.0266655	2.34e-05
CD630_16210	-0.0263909	2.34e-05
fabH	-0.0260427	2.34e-05
vncS	-0.0256416	2.34e-05
CD630_20630	-0.0247471	2.34e-05
lexA	-0.0246605	2.34e-05
rex	-0.0239938	2.34e-05
atpD_2	-0.0237349	2.34e-05
CD630_04830	-0.0235968	2.34e-05
pnp	-0.0235089	2.34e-05
CD630_28690	-0.0231087	2.34e-05
tRNA-Ser_2	-0.022927	2.34e-05
CD630_33190	-0.0225102	2.34e-05
CD630_25040	-0.0224415	2.34e-05
CD630_33990	-0.0223101	2.34e-05
CD630_08300	-0.0220571	2.34e-05
CD630_11480	-0.0216452	2.34e-05
hbd	-0.0216403	2.34e-05
sbcD	-0.0210968	2.34e-05
CD630_05760	-0.0209097	2.34e-05
CD630_07950	-0.0208494	2.34e-05
mraY	-0.0206574	2.34e-05
hisD	-0.0203793	2.34e-05
CD630_26410	-0.0203738	2.34e-05
mtlF	-0.0201659	2.34e-05
CD630_07170	-0.0199666	2.34e-05
valS	-0.0193837	2.34e-05
CD630_10380	-0.0190619	2.34e-05
CD630_14430	-0.0189796	2.34e-05
CD630_23770	-0.0189755	2.34e-05
CD630_24460	-0.0187447	2.34e-05
folE	-0.0186563	2.34e-05
atpD_1	-0.0185771	2.34e-05
fliQ	-0.0173485	2.34e-05
CD630_24710	-0.0172529	2.34e-05
hisH	-0.0165182	2.34e-05
eutL	-0.0160163	2.34e-05
CD630_18950	-0.015451	2.34e-05
CD630_25010	-0.0154294	2.34e-05
dapH	-0.0150345	2.34e-05
CD630_16150	-0.0145098	2.34e-05
CD630_05370	-0.0143633	2.34e-05
CD630_05210	-0.014028	2.34e-05
CD630_31820	-0.0138588	2.34e-05
CD630_03630	-0.0137952	2.34e-05
prfA	-0.0137822	2.34e-05
CD630_24270	-0.0137268	2.34e-05
cynT	-0.0135193	2.34e-05
CD630_04040	-0.0133342	2.34e-05
isp	-0.0125515	2.34e-05
CD630_28570	-0.0123124	2.34e-05
CD630_21130	-0.0121613	2.34e-05
dnaF	-0.012018	2.34e-05
CD630_36510	-0.0118955	2.34e-05
purF	-0.0117715	2.34e-05
CD630_01720	-0.0117269	2.34e-05
CD630_04341	-0.011536	2.34e-05
CD630_10160	-0.011055	2.34e-05
CD630_34620	-0.00949191	2.34e-05
oppA	-0.00942783	2.34e-05
spoVD	-0.0093668	2.34e-05
ftsH1	-0.00929197	2.34e-05
fumA	-0.00912863	2.34e-05
rpsA	-0.00907705	2.34e-05
CD630_03690	-0.00899134	2.34e-05
bclA2	-0.00861885	2.34e-05
CD630_05590	-0.00783055	2.34e-05
CD630_08400	-0.00763207	2.34e-05
CD630_16640	-0.00727371	2.34e-05
effR	-0.00693266	2.34e-05
rnfE	-0.00654058	2.34e-05
CD630_33250	-0.00648761	2.34e-05
CD630_00550	-0.00614517	2.34e-05
CD630_02430	-0.00589069	2.34e-05
CD630_12980	-0.00555718	2.34e-05
tuf1	-0.00507466	2.34e-05
infC	-0.00488701	2.34e-05
argS	-0.00458689	2.34e-05
dapA2	-0.00445202	2.34e-05
eutT	-0.00364087	2.34e-05
CD630_10440	-0.00356671	2.34e-05
CD630_24760	-0.0035641	2.34e-05
CD630_14260	-0.00308182	2.34e-05
pfkA	-0.00251277	2.34e-05
CD630_20860	-0.00238444	2.34e-05
CD630_28850	-0.00238021	2.34e-05
CD630_27480	-0.00223895	2.34e-05
CD630_25720	-0.00200505	2.34e-05
brnQ-1	-0.00198007	2.34e-05
CD630_17210	-0.00140992	2.34e-05
mrnC	-0.00139088	2.34e-05
tepA	-0.00112138	2.34e-05
CD630_35300	-2.08527	0
CD630_03780	-1.28206	0
CD630_35730	-1.10706	0
CD630_14150	-1.10506	0
CD630_14850	-1.06681	0
CD630_04351	-1.001	0
CD630_04110	-0.936066	0
CD630_20380	-0.840865	0
bioY	-0.834496	0
CD630_21050	-0.817727	0
CD630_21860	-0.731261	0
CD630_11880	-0.731056	0
CD630_11090	-0.723919	0
vanY	-0.657391	0
CD630_28610	-0.604387	0
CD630_04240	-0.567012	0
CD630_31382	-0.518352	0
tRNA-Gly_1	-0.518031	0
CD630_04130	-0.504653	0
CD630_09270	-0.444488	0
CD630_18860	-0.416939	0
CD630_16690	-0.399167	0
CD630_13860	-0.353967	0
CD630_22900	-0.350564	0
CD630_13011	-0.348027	0
CD630_15050	-0.341509	0
CD630_29160	-0.33888	0
tagK	-0.299632	0
argM	-0.262933	0
CD630_10900	-0.254491	0
CD630_14182	-0.243113	0
CD630_02791	-0.235646	0
CD630_29430	-0.234584	0
argB	-0.202166	0
CD630_06470	-0.148466	0
CD630_10010	-0.138715	0
tRNA-Ala_4	-0.138627	0
CD630_29450	-0.125636	0
CD630_29530	-0.0911465	0
CD630_07970	-0.0637787	0
CD630_06560	-0.0540484	0
CD630_11071	-0.0297553	0
CD630_12690	0.0106456	0
CD630_31461	0.0338502	0
CD630_18591	0.0545341	0
CD630_30170	0.0594883	0
CD630_29000	0.0701543	0
CD630_02770	0.0786642	0
CD630_24570	0.0807617	0
CD630_09380	0.0843957	0
CD630_04760	0.101512	0
prsW	0.116721	0
csfT	0.12829	0
CD630_28600	0.129698	0
tRNA-Pro_2	0.133208	0
CD630_20250	0.145992	0
CD630_34170	0.179485	0
tRNA-Val_5	0.183979	0
CD630_33630	0.192248	0
CD630_24990	0.200335	0
CD630_33400	0.208134	0
CD630_19900	0.23015	0
CD630_22010	0.264033	0
CD630_04640	0.269437	0
CD630_07380	0.277313	0
CD630_12670	0.293279	0
CD630_20180	0.333727	0
CD630_21152	0.343738	0
CD630_04310	0.354742	0
CD630_07020	0.364578	0
CD630_06120	0.385822	0
CD630_06380	0.393086	0
CD630_08630	0.395205	0
CD630_21251	0.400147	0
CD630_31562	0.408926	0
CD630_20460	0.411436	0
fhuG	0.440338	0
CD630_03350	0.444984	0
CD630_26500	0.449671	0
CD630_09560	0.458297	0
CD630_17570	0.478041	0
feoA_2	0.486872	0
CD630_06310	0.500285	0
CD630_06460	0.502741	0
CD630_18711	0.515603	0
CD630_13500	0.533508	0
CD630_22670	0.54555	0
CD630_13680	0.550735	0
CD630_10880	0.565818	0
CD630_22860	0.568955	0
CD630_33681	0.571572	0
CD630_30770	0.576513	0
CD630_12970	0.580075	0
CD630_31501	0.580766	0
CD630_16700	0.585696	0
CD630_09480	0.589142	0
tRNA-Ala_1	0.596721	0
CD630_20141	0.596827	0
CD630_31080	0.60919	0
CD630_06130	0.616619	0
ribH	0.617975	0
CD630_16850	0.628505	0
CD630_30830	0.631421	0
CD630_06800	0.640298	0
tRNA-Pro_1	0.647658	0
CD630_17430	0.6658	0
CD630_32100	0.668228	0
CD630_36361	0.674211	0
CD630_13810	0.679264	0
CD630_13010	0.692108	0
spaF	0.727047	0
CD630_32640	0.747101	0
cdd3	0.752453	0
CD630_31600	0.752581	0
CD630_14700	0.766619	0
CD630_29040	0.769665	0
CD630_35310	0.770082	0
CD630_13650	0.773515	0
bglG_3	0.786868	0
CD630_13490	0.810093	0
CD630_31871	0.815594	0
CD630_20171	0.819231	0
CD630_22991	0.8214	0
CD630_19020	0.846579	0
xseB	0.88025	0
CD630_29480	0.892197	0
phnL	0.895523	0
CD630_16060	0.909632	0
phnJ	0.910339	0
CD630_29300	0.911218	0
CD630_08610	0.915493	0
CD630_03600	0.922449	0
phnM	0.929229	0
CD630_19470	0.939642	0
CD630_04370	0.965057	0
CD630_32140	0.983111	0
CD630_16560	0.986567	0
tRNA-Gly_5	1.01818	0
CD630_06180	1.02058	0
CD630_35701	1.03035	0
CD630_06011	1.03647	0
CD630_33740	1.05088	0
CD630_28440	1.05438	0
tRNA-Ala_5	1.06003	0
CD630_09450	1.07166	0
CD630_30820	1.09334	0
CD630_31620	1.10527	0
CD630_31510	1.10545	0
CD630_22840	1.1122	0
CD630_16100	1.12503	0
phnK	1.12507	0
CD630_17540	1.13212	0
CD630_24750	1.15505	0
CD630_31590	1.17238	0
CD630_33720	1.17752	0
CD630_13730	1.18404	0
CD630_09610	1.19738	0
bglG_4	1.24223	0
CD630_10000	1.24658	0
CD630_29100	1.25762	0
CD630_29210	1.26693	0
csfU	1.28522	0
CD630_32910	1.29368	0
CD630_17550	1.29569	0
CD630_19480	1.29813	0
CD630_15860	1.30064	0
CD630_06271	1.33321	0
CD630_13640	1.33895	0
CD630_16730	1.34935	0
CD630_10510	1.35518	0
CD630_09460	1.39958	0
CD630_28360	1.41077	0
CD630_18990	1.41981	0
CD630_29230	1.43186	0
CD630_12450	1.46074	0
CD630_35030	1.48833	0
CD630_30340	1.49688	0
CD630_20060	1.52338	0
speA	1.53753	0
CD630_15030	1.54109	0
recX	1.54776	0
CD630_06941	1.55139	0
CD630_01600	1.55644	0
CD630_22230	1.56599	0
CD630_21021	1.60088	0
CD630_31460	1.61948	0
CD630_18130	1.62707	0
CD630_29440	1.64218	0
tRNA-Gly_7	1.65561	0
CD630_23950	1.69262	0
CD630_05091	1.6946	0
CD630_12710	1.72486	0
fhuC	1.7439	0
CD630_01800	1.75711	0
CD630_09540	1.78815	0
CD630_09440	1.85596	0
CD630_25630	1.94097	0
CD630_11261	1.94612	0
CD630_15980	1.95087	0
tRNA-Ala_2	1.95935	0
CD630_02850	1.98642	0
CD630_29290	2.00614	0
CD630_22930	2.07061	0
CD630_12660	2.10389	0
CD630_08670	2.12147	0
CD630_05630	2.17955	0
CD630_24150	2.29091	0
vanG	2.41638	0
CD630_12430	2.51654	0
CD630_29220	2.54682	0
CD630_09430	2.67091	0
CD630_13530	4.16e-05	2.34e-05
CD630_02140	0.00019594	2.34e-05
CD630_33590	0.000269834	2.34e-05
CD630_23210	0.00039359	2.34e-05
CD630_17610	0.000399822	2.34e-05
CD630_34030	0.000874208	2.34e-05
engB	0.000995825	2.34e-05
CD630_14040	0.00099686	2.34e-05
CD630_16050	0.00132364	2.34e-05
CD630_21650	0.00141959	2.34e-05
CD630_21290	0.00196778	2.34e-05
CD630_31670	0.00199278	2.34e-05
atpC_1	0.00246907	2.34e-05
CD630_15240	0.0025823	2.34e-05
ilvB	0.0026252	2.34e-05
CD630_31880	0.00264066	2.34e-05
CD630_22740	0.00299596	2.34e-05
CD630_36610	0.00306579	2.34e-05
pstB	0.00325291	2.34e-05
CD630_27230	0.0036585	2.34e-05
CD630_34530	0.00441057	2.34e-05
flgD	0.0045467	2.34e-05
CD630_19981	0.00471715	2.34e-05
rpsU	0.00475045	2.34e-05
tkt	0.00477354	2.34e-05
CD630_33610	0.00497153	2.34e-05
fur	0.00540328	2.34e-05
CD630_08410	0.00547835	2.34e-05
CD630_24190	0.00548008	2.34e-05
fdhD	0.00556877	2.34e-05
ccpA	0.00559181	2.34e-05
CD630_03170	0.00589647	2.34e-05
CD630_07920	0.00604158	2.34e-05
CD630_09850	0.0061502	2.34e-05
CD630_18610	0.00630863	2.34e-05
CD630_23750	0.00632406	2.34e-05
CD630_31330	0.00668938	2.34e-05
CD630_09870	0.00675138	2.34e-05
CD630_36030	0.00679402	2.34e-05
grdD	0.00720446	2.34e-05
eutK	0.00720681	2.34e-05
xylR	0.00726438	2.34e-05
CD630_33270	0.00755054	2.34e-05
CD630_19800	0.00769197	2.34e-05
obgE	0.00777895	2.34e-05
rplE	0.0078887	2.34e-05
iscS2	0.00811104	2.34e-05
nfo	0.00817849	2.34e-05
coaE	0.00852915	2.34e-05
dpaA	0.00856199	2.34e-05
ksgA	0.00903265	2.34e-05
glnS	0.0092183	2.34e-05
CD630_30050	0.00929949	2.34e-05
CD630_04340	0.0094814	2.34e-05
CD630_18560	0.00987193	2.34e-05
CD630_00290	0.00992399	2.34e-05
CD630_06920	0.00999609	2.34e-05
CD630_06060	0.0100232	2.34e-05
CD630_12470	0.0101248	2.34e-05
CD630_08980	0.010728	2.34e-05
CD630_24880	0.0108011	2.34e-05
CD630_07350	0.0109253	2.34e-05
CD630_21460	0.0109776	2.34e-05
CD630_04590	0.0111832	2.34e-05
rplW	0.0115134	2.34e-05
CD630_07070	0.0116911	2.34e-05
CD630_27110	0.0117609	2.34e-05
CD630_31120	0.0118007	2.34e-05
cheR	0.0121174	2.34e-05
CD630_20480	0.0121925	2.34e-05
purN	0.0122498	2.34e-05
CD630_32460	0.0122749	2.34e-05
rpmE	0.0122845	2.34e-05
CD630_05460	0.0123859	2.34e-05
fba	0.0124021	2.34e-05
apt	0.0128416	2.34e-05
rpsC	0.0135156	2.34e-05
murA	0.014339	2.34e-05
mreB2	0.0144085	2.34e-05
cooS_2	0.014907	2.34e-05
ggt	0.0150322	2.34e-05
CD630_02900	0.0151293	2.34e-05
dapA3	0.0160456	2.34e-05
flgG1	0.016337	2.34e-05
spoVS	0.0168895	2.34e-05
CD630_27151	0.0170207	2.34e-05
tRNA-Gly_6	0.0171428	2.34e-05
CD630_02890	0.0177538	2.34e-05
CD630_08240	0.0178669	2.34e-05
CD630_31440	0.0179007	2.34e-05
CD630_16120	0.0179577	2.34e-05
CD630_25620	0.0185185	2.34e-05
argJ	0.0186307	2.34e-05
CD630_18420	0.0186812	2.34e-05
rpsQ	0.018808	2.34e-05
CD630_17240	0.0188515	2.34e-05
CD630_05480	0.0190454	2.34e-05
spoIIC	0.0191734	2.34e-05
CD630_13960	0.0192721	2.34e-05
CD630_35760	0.019301	2.34e-05
rpsF	0.0202716	2.34e-05
dapB2	0.0204109	2.34e-05
CD630_14960	0.0208463	2.34e-05
CD630_27700	0.0209992	2.34e-05
CD630_20620	0.0210252	2.34e-05
cbiH	0.021058	2.34e-05
cotJB2	0.0213344	2.34e-05
CD630_18970	0.0216044	2.34e-05
mreC	0.0218055	2.34e-05
CD630_12900	0.0223891	2.34e-05
blaI	0.022982	2.34e-05
CD630_05160	0.0230763	2.34e-05
moaC	0.0233085	2.34e-05
glyQ	0.023444	2.34e-05
pabB	0.0246487	2.34e-05
prs	0.0248408	2.34e-05
rplR	0.0249696	2.34e-05
folP	0.0252106	2.34e-05
CD630_24310	0.025244	2.34e-05
pupG	0.0255579	2.34e-05
CD630_08120	0.0256394	2.34e-05
nanA	0.0256916	2.34e-05
hemC	0.0259834	2.34e-05
CD630_08950	0.0261801	2.34e-05
CD630_27540	0.0261857	2.34e-05
CD630_08350	0.0263517	2.34e-05
CD630_11360	0.0263688	2.34e-05
CD630_13920	0.0264061	2.34e-05
flhB	0.0265906	2.34e-05
CD630_18470	0.0266653	2.34e-05
grdX	0.0268745	2.34e-05
vanS	0.0269214	2.34e-05
tRNA-Met_4	0.0270074	2.34e-05
aspB_2	0.0278943	2.34e-05
CD630_35511	0.0280954	2.34e-05
CD630_21151	0.0281163	2.34e-05
CD630_17980	0.0281314	2.34e-05
spoVAC	0.0281352	2.34e-05
flhA	0.0283443	2.34e-05
gapN	0.0288043	2.34e-05
CD630_21540	0.0296274	2.34e-05
CD630_04660	0.0300118	2.34e-05
CD630_31960	0.030261	2.34e-05
hydA	0.032095	2.34e-05
CD630_30250	0.0324151	2.34e-05
xdhC2	0.0324304	2.34e-05
CD630_19230	0.032552	2.34e-05
atpA_1	0.0335074	2.34e-05
sodA	0.0335746	2.34e-05
CD630_16720	0.0336794	2.34e-05
CD630_11250	0.0341414	2.34e-05
moaB	0.0344445	2.34e-05
CD630_15870	0.0347978	2.34e-05
CD630_12920	0.034869	2.34e-05
CD630_19610	0.0354256	2.34e-05
lysC	0.0357331	2.34e-05
tRNA-Arg_2	0.0361463	2.34e-05
eutA	0.0365033	2.34e-05
pflD_1	0.0365162	2.34e-05
trmD	0.0367842	2.34e-05
sip3	0.0370206	2.34e-05
CD630_01620	0.0371903	2.34e-05
radA	0.0372016	2.34e-05
CD630_13770	0.0374504	2.34e-05
CD630_27200	0.0378603	2.34e-05
cheA	0.0380107	2.34e-05
rpe_2	0.0381405	2.34e-05
CD630_22850	0.0382407	2.34e-05
dinB	0.0382559	2.34e-05
CD630_27370	0.0382755	2.34e-05
mtnN	0.0383475	2.34e-05
chrA_1	0.0386579	2.34e-05
minE	0.0386761	2.34e-05
CD630_07560	0.0401523	2.34e-05
celG	0.0405504	2.34e-05
CD630_15740	0.0406938	2.34e-05
CD630_01660	0.0409613	2.34e-05
cwp84	0.0409645	2.34e-05
CD630_23690	0.0416799	2.34e-05
CD630_20780	0.0418792	2.34e-05
cbiJ	0.042108	2.34e-05
CD630_28100	0.042111	2.34e-05
tRNA-Phe_2	0.0424025	2.34e-05
CD630_27360	0.0425655	2.34e-05
CD630_22970	0.0427617	2.34e-05
efp	0.0432358	2.34e-05
CD630_36190	0.043702	2.34e-05
CD630_20670	0.0437174	2.34e-05
CD630_19530	0.0444831	2.34e-05
CD630_34570	0.044657	2.34e-05
vanR	0.0449306	2.34e-05
CD630_28230	0.0449402	2.34e-05
CD630_11241	0.0452662	2.34e-05
metK	0.0456415	2.34e-05
CD630_19720	0.0461659	2.34e-05
CD630_10060	0.0462803	2.34e-05
CD630_18550	0.0464933	2.34e-05
flgK	0.0465898	2.34e-05
CD630_16670	0.046725	2.34e-05
CD630_24411	0.0468057	2.34e-05
CD630_19200	0.0469128	2.34e-05
CD630_26310	0.0469701	2.34e-05
CD630_18890	0.0472102	2.34e-05
ung	0.0473045	2.34e-05
rkpK	0.0474539	2.34e-05
CD630_07240	0.0474634	2.34e-05
CD630_34560	0.0476824	2.34e-05
CD630_16930	0.0479404	2.34e-05
CD630_22210	0.0480639	2.34e-05
CD630_32500	0.0480863	2.34e-05
serA	0.0482478	2.34e-05
CD630_33100	0.0488271	2.34e-05
CD630_24390	0.0492975	2.34e-05
CD630_13290	0.0495579	2.34e-05
mdeA	0.0502367	2.34e-05
iunH	0.0510091	2.34e-05
CD630_28250	0.0511646	2.34e-05
ldh	0.051264	2.34e-05
CD630_08800	0.0513486	2.34e-05
CD630_27210	0.0523467	2.34e-05
gltX	0.0523742	2.34e-05
CD630_15060	0.052649	2.34e-05
proS_2	0.0528521	2.34e-05
tRNA-Leu_2	0.0531337	2.34e-05
ogt1	0.0532941	2.34e-05
CD630_01590	0.0545278	2.34e-05
CD630_18920	0.0545883	2.34e-05
CD630_35560	0.0549841	2.34e-05
CD630_01830	0.0551127	2.34e-05
rpmF	0.0551697	2.34e-05
CD630_22480	0.055587	2.34e-05
rpsD	0.0557634	2.34e-05
dltC	0.0557718	2.34e-05
CD630_08490	0.0566263	2.34e-05
CD630_13600	0.0571247	2.34e-05
CD630_28650	0.0574942	2.34e-05
CD630_09940	0.0576063	2.34e-05
CD630_33660	0.0581054	2.34e-05
CD630_24340	0.0586584	2.34e-05
guaB	0.0588754	2.34e-05
deoC	0.0589019	2.34e-05
CD630_13400	0.0590559	2.34e-05
kdpB	0.0593797	2.34e-05
CD630_06960	0.0596726	2.34e-05
CD630_28220	0.0597999	2.34e-05
CD630_06930	0.059818	2.34e-05
CD630_12280	0.0598427	2.34e-05
bglF_1	0.0599657	2.34e-05
mobA	0.0602514	2.34e-05
CD630_36090	0.0604347	2.34e-05
ssuC	0.0605866	2.34e-05
radC	0.0612292	2.34e-05
secA2	0.0613691	2.34e-05
CD630_14090	0.0614916	2.34e-05
CD630_06400	0.0615466	2.34e-05
CD630_27950	0.0615938	2.34e-05
CD630_21240	0.0619977	2.34e-05
CD630_20170	0.062243	2.34e-05
CD630_07360	0.0623719	2.34e-05
rpsG	0.0624642	2.34e-05
CD630_27650	0.0626482	2.34e-05
tuaG	0.0627082	2.34e-05
potD	0.0628615	2.34e-05
CD630_16800	0.0631804	2.34e-05
CD630_14200	0.0632135	2.34e-05
CD630_30480	0.0635672	2.34e-05
CD630_24300	0.0646771	2.34e-05
grdE	0.0648784	2.34e-05
dnaB	0.0654562	2.34e-05
rnfD	0.0656184	2.34e-05
rnz	0.0659246	2.34e-05
mutS2	0.0672623	2.34e-05
CD630_11000	0.067783	2.34e-05
codY	0.0678676	2.34e-05
CD630_06350	0.0684116	2.34e-05
CD630_13970	0.068493	2.34e-05
hisG	0.0685419	2.34e-05
CD630_13780	0.0686731	2.34e-05
CD630_08790	0.0687677	2.34e-05
clpP1	0.0689104	2.34e-05
CD630_13200	0.0689748	2.34e-05
CD630_31390	0.0695502	2.34e-05
CD630_09770	0.069704	2.34e-05
plfB	0.0697846	2.34e-05
atpK	0.0699437	2.34e-05
CD630_19960	0.0699663	2.34e-05
drm	0.0700585	2.34e-05
CD630_22950	0.0704629	2.34e-05
bcsA	0.0704837	2.34e-05
CD630_32340	0.0706537	2.34e-05
rnr	0.0706856	2.34e-05
CD630_35960	0.0711263	2.34e-05
CD630_16390	0.0712545	2.34e-05
CD630_29990	0.0716195	2.34e-05
asnB_1	0.0720929	2.34e-05
bglF_4	0.0723025	2.34e-05
CD630_05380	0.072447	2.34e-05
CD630_15290	0.0725258	2.34e-05
spo0A	0.0726317	2.34e-05
CD630_28790	0.0729528	2.34e-05
CD630_10050	0.0730247	2.34e-05
CD630_02830	0.0731573	2.34e-05
CD630_12840	0.0733212	2.34e-05
CD630_13480	0.0733851	2.34e-05
CD630_27120	0.0734783	2.34e-05
CD630_34160	0.0738224	2.34e-05
tRNA-His_2	0.0738271	2.34e-05
rplT	0.073864	2.34e-05
cdd2	0.0739478	2.34e-05
CD630_35040	0.0741228	2.34e-05
CD630_16950	0.0742996	2.34e-05
CD630_33470	0.074357	2.34e-05
CD630_05822	0.0747907	2.34e-05
CD630_20910	0.0749483	2.34e-05
iorA	0.0749578	2.34e-05
CD630_16450	0.0751902	2.34e-05
rpiB1	0.0753445	2.34e-05
ptb_3	0.0755514	2.34e-05
CD630_05950	0.0756852	2.34e-05
CD630_22820	0.0759516	2.34e-05
pcp	0.0761103	2.34e-05
flgL	0.0765578	2.34e-05
CD630_01630	0.0780808	2.34e-05
CD630_13850	0.0782935	2.34e-05
panB	0.0789896	2.34e-05
CD630_22540	0.0792509	2.34e-05
CD630_12000	0.0792745	2.34e-05
CD630_30730	0.0798518	2.34e-05
rbr_2	0.0800851	2.34e-05
CD630_36590	0.0805716	2.34e-05
CD630_09980	0.0813726	2.34e-05
CD630_01610	0.0816218	2.34e-05
CD630_12650	0.0821663	2.34e-05
CD630_08970	0.0821749	2.34e-05
CD630_22650	0.0823924	2.34e-05
CD630_10830	0.0833056	2.34e-05
CD630_33340	0.0835206	2.34e-05
CD630_04530	0.0837258	2.34e-05
CD630_10070	0.0837945	2.34e-05
CD630_06790	0.0839159	2.34e-05
mapA	0.0839237	2.34e-05
CD630_22280	0.0842904	2.34e-05
CD630_19330	0.0844281	2.34e-05
dxr	0.0844899	2.34e-05
accD	0.084537	2.34e-05
CD630_03920	0.0851632	2.34e-05
cwlD	0.0851975	2.34e-05
CD630_05180	0.0851995	2.34e-05
CD630_27220	0.0852303	2.34e-05
CD630_10150	0.0858182	2.34e-05
mcsB	0.0858716	2.34e-05
CD630_29650	0.0865265	2.34e-05
uvrA	0.0868635	2.34e-05
CD630_36060	0.0871909	2.34e-05
thlA1	0.0872342	2.34e-05
CD630_25780	0.0875065	2.34e-05
CD630_18070	0.0887444	2.34e-05
minD	0.0887859	2.34e-05
CD630_03510	0.0890132	2.34e-05
CD630_33570	0.0891078	2.34e-05
CD630_23360	0.0891238	2.34e-05
ribC	0.0892373	2.34e-05
fdhF	0.0895497	2.34e-05
spoVB	0.0896088	2.34e-05
CD630_18020	0.0897331	2.34e-05
CD630_17590	0.0900695	2.34e-05
CD630_18170	0.0901604	2.34e-05
hydD	0.0903029	2.34e-05
CD630_23730	0.0905421	2.34e-05
CD630_30180	0.0907628	2.34e-05
CD630_15390	0.0909341	2.34e-05
galE	0.0913799	2.34e-05
CD630_21200	0.0917793	2.34e-05
CD630_28620	0.09214	2.34e-05
spoVAE	0.0921978	2.34e-05
CD630_25610	0.0927102	2.34e-05
htpG	0.0929209	2.34e-05
CD630_07270	0.0931759	2.34e-05
thiN	0.0938917	2.34e-05
tRNA-Val_4	0.0940927	2.34e-05
CD630_17890	0.094129	2.34e-05
CD630_16840	0.0941735	2.34e-05
CD630_20920	0.0941942	2.34e-05
CD630_28170	0.0942689	2.34e-05
lysA	0.094667	2.34e-05
CD630_15250	0.0956264	2.34e-05
CD630_18650	0.095758	2.34e-05
CD630_31040	0.096194	2.34e-05
CD630_06490	0.0963836	2.34e-05
CD630_10080	0.0964392	2.34e-05
CD630_14760	0.0966323	2.34e-05
pstS	0.0966388	2.34e-05
CD630_15360	0.0975081	2.34e-05
CD630_07800	0.0975381	2.34e-05
CD630_05220	0.0979463	2.34e-05
CD630_04360	0.0980354	2.34e-05
pgm_1	0.09809	2.34e-05
CD630_25700	0.0987195	2.34e-05
adk	0.0988193	2.34e-05
CD630_06880	0.0988878	2.34e-05
CD630_01540	0.0989429	2.34e-05
CD630_26650	0.0991299	2.34e-05
CD630_21210	0.0993048	2.34e-05
CD630_29030	0.0995703	2.34e-05
prdE	0.0997919	2.34e-05
CD630_33670	0.0998522	2.34e-05
bglA_1	0.0999778	2.34e-05
CD630_34970	0.100331	2.34e-05
CD630_18090	0.101022	2.34e-05
modB	0.101156	2.34e-05
tRNA-Arg_4	0.101226	2.34e-05
ftnA	0.101738	2.34e-05
CD630_05620	0.102474	2.34e-05
CD630_05170	0.102789	2.34e-05
CD630_17620	0.103273	2.34e-05
CD630_26680	0.103315	2.34e-05
CD630_18690	0.103558	2.34e-05
CD630_01110	0.104484	2.34e-05
CD630_03520	0.104557	2.34e-05
CD630_18620	0.104605	2.34e-05
CD630_24070	0.104614	2.34e-05
feoB_2	0.104763	2.34e-05
rpmB	0.105195	2.34e-05
CD630_16220	0.106207	2.34e-05
CD630_19880	0.10622	2.34e-05
CD630_12540	0.106767	2.34e-05
CD630_28710	0.10678	2.34e-05
glgB	0.107064	2.34e-05
aspB_1	0.107206	2.34e-05
CD630_11300	0.107234	2.34e-05
CD630_04610	0.10745	2.34e-05
CD630_26010	0.107509	2.34e-05
CD630_09990	0.107784	2.34e-05
CD630_02300	0.107939	2.34e-05
CD630_07840	0.108184	2.34e-05
CD630_25790	0.108748	2.34e-05
CD630_35970	0.108949	2.34e-05
CD630_30420	0.109131	2.34e-05
rnc	0.109554	2.34e-05
CD630_08100	0.110338	2.34e-05
CD630_27270	0.110447	2.34e-05
CD630_04970	0.110538	2.34e-05
CD630_28300	0.110824	2.34e-05
CD630_25800	0.111017	2.34e-05
CD630_33370	0.111058	2.34e-05
uppP1	0.111093	2.34e-05
CD630_05610	0.111516	2.34e-05
CD630_11560	0.111891	2.34e-05
CD630_32590	0.112247	2.34e-05
CD630_10300	0.11269	2.34e-05
CD630_14290	0.112724	2.34e-05
lon	0.112774	2.34e-05
CD630_15430	0.113097	2.34e-05
rpmG	0.113127	2.34e-05
CD630_13570	0.113219	2.34e-05
spoVE	0.113297	2.34e-05
CD630_06970	0.113358	2.34e-05
CD630_13350	0.113748	2.34e-05
wrbA	0.113771	2.34e-05
CD630_01950	0.113803	2.34e-05
CD630_14680	0.113873	2.34e-05
clpX	0.114087	2.34e-05
CD630_04550	0.114361	2.34e-05
CD630_10680	0.114562	2.34e-05
CD630_21930	0.114963	2.34e-05
CD630_05770	0.115376	2.34e-05
CD630_36600	0.115431	2.34e-05
ppaC	0.115629	2.34e-05
CD630_35950	0.115938	2.34e-05
CD630_01320	0.116397	2.34e-05
CD630_34580	0.116547	2.34e-05
CD630_29830	0.11698	2.34e-05
CD630_06260	0.117373	2.34e-05
fapR	0.117598	2.34e-05
rpsJ	0.117879	2.34e-05
ptb_2	0.11789	2.34e-05
pgi	0.118227	2.34e-05
CD630_01890	0.118458	2.34e-05
ssb_2	0.118815	2.34e-05
rbr_1	0.119349	2.34e-05
CD630_31990	0.119478	2.34e-05
hom1	0.119537	2.34e-05
CD630_33151	0.119944	2.34e-05
CD630_20360	0.120017	2.34e-05
CD630_31610	0.120055	2.34e-05
CD630_26380	0.120132	2.34e-05
CD630_24060	0.120481	2.34e-05
CD630_12770	0.120579	2.34e-05
mrdB	0.120656	2.34e-05
CD630_19780	0.120785	2.34e-05
CD630_10980	0.121218	2.34e-05
CD630_12610	0.12191	2.34e-05
CD630_20870	0.122199	2.34e-05
fliE	0.122294	2.34e-05
CD630_22360	0.122745	2.34e-05
rnfA	0.122801	2.34e-05
purL	0.122846	2.34e-05
CD630_12640	0.122931	2.34e-05
CD630_08940	0.123175	2.34e-05
rbsB	0.1233	2.34e-05
CD630_25230	0.123387	2.34e-05
CD630_01500	0.123606	2.34e-05
CD630_16330	0.123645	2.34e-05
CD630_10350	0.124359	2.34e-05
sigA1	0.124407	2.34e-05
CD630_19210	0.124955	2.34e-05
pyk	0.1257	2.34e-05
CD630_33210	0.125803	2.34e-05
murG	0.125982	2.34e-05
infB	0.126179	2.34e-05
CD630_27420	0.12641	2.34e-05
fhs	0.126539	2.34e-05
rplA	0.12683	2.34e-05
CD630_07780	0.126847	2.34e-05
accA	0.126944	2.34e-05
CD630_24291	0.127109	2.34e-05
polC	0.127354	2.34e-05
CD630_31020	0.12738	2.34e-05
glmM	0.127914	2.34e-05
CD630_21490	0.12794	2.34e-05
nrdR	0.127972	2.34e-05
CD630_19030	0.128238	2.34e-05
nudF	0.128401	2.34e-05
CD630_19050	0.12897	2.34e-05
CD630_15460	0.129031	2.34e-05
CD630_30940	0.130037	2.34e-05
metG	0.131044	2.34e-05
rplQ	0.131172	2.34e-05
CD630_06940	0.131213	2.34e-05
CD630_03620	0.131673	2.34e-05
CD630_12080	0.131743	2.34e-05
tRNA-Gly_4	0.131892	2.34e-05
purA	0.132541	2.34e-05
CD630_00450	0.133122	2.34e-05
bioB_1	0.133632	2.34e-05
CD630_18670	0.133798	2.34e-05
CD630_08390	0.133814	2.34e-05
CD630_32120	0.134027	2.34e-05
CD630_03110	0.134313	2.34e-05
CD630_22050	0.135039	2.34e-05
CD630_21910	0.135151	2.34e-05
CD630_08480	0.13544	2.34e-05
CD630_02070	0.135609	2.34e-05
CD630_18781	0.135967	2.34e-05
CD630_20660	0.136949	2.34e-05
CD630_19970	0.137339	2.34e-05
CD630_30160	0.137452	2.34e-05
asnB_2	0.137537	2.34e-05
CD630_28320	0.137718	2.34e-05
asnC	0.138127	2.34e-05
CD630_18120	0.138269	2.34e-05
ppnK	0.138286	2.34e-05
CD630_18660	0.138624	2.34e-05
CD630_08110	0.138682	2.34e-05
CD630_23080	0.138705	2.34e-05
bioB_2	0.138806	2.34e-05
CD630_29630	0.139122	2.34e-05
CD630_32690	0.139663	2.34e-05
gluD	0.140097	2.34e-05
CD630_23140	0.140113	2.34e-05
brnQ	0.140453	2.34e-05
CD630_27940	0.14117	2.34e-05
mnmG	0.141173	2.34e-05
folD	0.141417	2.34e-05
CD630_24800	0.141418	2.34e-05
CD630_24870	0.1416	2.34e-05
CD630_26630	0.141721	2.34e-05
rluB	0.142094	2.34e-05
CD630_16710	0.143082	2.34e-05
CD630_26270	0.143187	2.34e-05
CD630_34010	0.143707	2.34e-05
CD630_36080	0.143918	2.34e-05
CD630_34780	0.144126	2.34e-05
add	0.144127	2.34e-05
thyX	0.144405	2.34e-05
purD	0.144484	2.34e-05
rplS	0.144557	2.34e-05
CD630_02740	0.145261	2.34e-05
CD630_25190	0.146141	2.34e-05
CD630_14480	0.1462	2.34e-05
folC	0.146277	2.34e-05
whiA	0.146479	2.34e-05
CD630_17920	0.146541	2.34e-05
CD630_27100	0.14668	2.34e-05
CD630_17280	0.14674	2.34e-05
CD630_19790	0.146889	2.34e-05
rplP	0.146924	2.34e-05
CD630_22660	0.147499	2.34e-05
CD630_14000	0.147647	2.34e-05
rnfB	0.147807	2.34e-05
CD630_36170	0.147959	2.34e-05
CD630_36210	0.147977	2.34e-05
CD630_22070	0.149358	2.34e-05
tRNA-Asp_2	0.149913	2.34e-05
tRNA-Leu_8	0.150164	2.34e-05
CD630_06080	0.150434	2.34e-05
CD630_08930	0.150779	2.34e-05
pmi	0.15078	2.34e-05
CD630_08640	0.150806	2.34e-05
tsf	0.151318	2.34e-05
CD630_00070	0.151408	2.34e-05
CD630_30620	0.152666	2.34e-05
CD630_36700	0.152899	2.34e-05
CD630_27180	0.153507	2.34e-05
CD630_30310	0.153549	2.34e-05
CD630_27980	0.153847	2.34e-05
CD630_28730	0.154149	2.34e-05
CD630_15850	0.154201	2.34e-05
etfB_2	0.154319	2.34e-05
CD630_27740	0.155141	2.34e-05
CD630_28430	0.155195	2.34e-05
CD630_32050	0.155317	2.34e-05
hemB	0.155337	2.34e-05
atpB_2	0.155347	2.34e-05
CD630_05690	0.155493	2.34e-05
CD630_06290	0.155666	2.34e-05
CD630_03290	0.15571	2.34e-05
CD630_34400	0.155845	2.34e-05
tRNA-Thr_3	0.156021	2.34e-05
modA	0.15669	2.34e-05
CD630_04160	0.156691	2.34e-05
nusB	0.156713	2.34e-05
cdu2	0.156738	2.34e-05
gcvH	0.157154	2.34e-05
CD630_35780	0.15728	2.34e-05
CD630_35060	0.157576	2.34e-05
CD630_28000	0.158038	2.34e-05
asd	0.158078	2.34e-05
cbiN	0.158078	2.34e-05
CD630_07250	0.158142	2.34e-05
CD630_14030	0.158465	2.34e-05
rpsI	0.158635	2.34e-05
CD630_25960	0.158758	2.34e-05
CD630_02960	0.158906	2.34e-05
CD630_13980	0.159161	2.34e-05
CD630_11040	0.159345	2.34e-05
CD630_27000	0.159377	2.34e-05
CD630_14100	0.15968	2.34e-05
CD630_27290	0.159862	2.34e-05
CD630_10450	0.160156	2.34e-05
coaD	0.160331	2.34e-05
CD630_08290	0.160409	2.34e-05
CD630_09840	0.161083	2.34e-05
CD630_09100	0.161224	2.34e-05
eutS	0.161281	2.34e-05
kdpD	0.161403	2.34e-05
fbp	0.161598	2.34e-05
hslO	0.161642	2.34e-05
CD630_21740	0.162138	2.34e-05
CD630_19903	0.162258	2.34e-05
CD630_20280	0.162383	2.34e-05
ansB	0.162977	2.34e-05
[truncated: 1,619 more rows]

## Sheet: Fig. 2e
	Defined Community 1, RPKM								Defined Community 2, RPKM										Defined Community 1, RPKM
gene	630 WT				630 Tox-				630 WT					630 Tox-				gene	R20291 WT					R20291 Tox-
ord	93.4477	6.87581	0.714265	28.7784	1693.34	29.124	956.391	464.05	288.132	147.333	146.518	155.974	212.851	686.951	376.266	209.045	333.758	ord	123.617	1.87238	54.3317	14.335	3.64569	452.802	572.56	1343.46	541.26	319.543
ortA	33.3238	6.78998	0	24.2603	1018.38	22.7301	536.508	306.3	278.467	142.187	81.3877	112.507	152.438	668.182	199.269	225.049	374.727	ortA	23.3474	0	17.1757	0	0	251.89	201.249	508.651	254.733	261.969
ortB	96.4174	25.2426	0.539869	83.8241	3078.56	65.3291	1110.43	695.404	439.691	230.675	205.668	231.681	255.091	1222.87	509.162	451.997	560.772	ortB	189.56	1.74677	62.5549	17.6528	11.5638	876.058	1331.3	1588.75	870.845	413.33
oraS	166.865	19.5823	0	123.941	4294.47	80.2696	1836.78	1110.52	501.694	250.673	350.22	305.155	404.134	1138.58	518.519	483.121	744.693	oraS	267.412	9.33194	108.504	18.3717	27.2551	1224.93	2060.77	3266.15	1114.99	531.071
oraE	101.659	36.1578	0.691914	101.992	2781.21	91.0086	992.916	590.786	629.002	329.931	319.35	333.061	429.1	1595.46	658.437	668.097	754.742	oraE	161.628	2.04051	75.4171	18.3995	10.3741	634.223	807.582	1558.78	779.916	471.824
CD630_04470	56.7377	8.92811	0.541018	38.2796	964.916	25.618	418.72	349.052	598.88	281.891	269.522	275.322	367.474	1498.43	521.737	642.448	784.175	CDR20291_0390	64.4687	1.06367	46.6739	8.68638	4.83247	394.555	460.789	970.135	369.335	349.028
orr	29.7495	0.985026	0	12.67	345.879	9.42132	232.992	177.74	534.067	256.161	246.634	272.023	299.985	1230.96	614.677	592.818	601.178	orr	28.451	1.40824	24.2524	6.46891	1.37098	255.793	337.57	534.101	186.841	261.709
