# Supplementary material for: Oxidative ornithine metabolism supports non-inflammatory C. difficile colonization
Source: Nat Metab. 2022 Jan 6;4(1):19–28. doi: 10.1038/s42255-021-00506-4 (PMC8803604; doi:10.1038/s42255-021-00506-4)
Supplement: Source Data Fig. 3 — Source data for Fig. 3. [file 42255_2021_506_MOESM8_ESM.xlsx]

## Sheet: Fig. 3a
	Z-score
gene	Ornithine-free diet				Standard diet
ord	-0.710826	-1.3848	-0.443108	-0.786214	0.392323	0.520208	1.6689	0.743519
ortA	-0.697275	-1.25298	-0.704267	-0.729288	0.470876	0.44683	1.70938	0.756722
ortB	-0.95644	-0.830114	-0.651294	-1.06864	0.725861	0.358581	1.55839	0.863655
oraS	-0.78049	-1.13131	-0.77314	-0.888916	0.977423	0.46178	1.43888	0.695769
oraE	-0.733474	-1.24017	-0.545035	-0.868691	0.48427	0.42235	1.67762	0.803129
CD0447	-0.830982	-1.24702	-0.552423	-0.813392	0.861506	0.337273	1.57617	0.668869
orr	-0.859268	-0.946841	-0.785922	-0.918421	0.747111	0.390824	1.62137	0.751147

## Sheet: Fig. 3b
Competitive index (WT / ∆oraSE)
Standard	Ornithine-free
58.7051	0.0856322
16.8983	0.174605
33.539	0.625183

## Sheet: Fig. 3c
		Competitive index WT / ∆oraSE
Sample type	Days post-infection	+ Ornithine supplementation					Ornithine-free
Innoculum	0	1.10803					1.10803
Fecal	3	0.0998148	0.0145272	0.0142149	0.0147235	0.00914	27.0552	0.76251	0.440369	0.176431	0.00084721
Fecal	5	75.928	73.9324	91.1381	1.02765	52.3288	0.00117136	0.00966622	0.0398855	0.0213756	0.00595638
Fecal	7	99.1806	2.3354	0.942586	109.764	0.946183	0.00509948	0.00465622	0.0530658	0.036901	1.10803
Fecal	9	31.1217	1.33911	1.26913	0.0243778	52.1904	0.0768004	0.00290547	0.076798	0.00314498	0.0995526
Fecal	17	1.32147	0.912781	0.0625658	0.0173163	5.57098	0.146187	0.00570052	0.00266911	0.00023229	0.00778438
Fecal	19	0.00177519	0.681296	0.529583	35.0412	0.00903484	0.00454062	0.191383	0.0143973	0.0100506	0.0448216
Cecal endpoint	21	22.5197	0.454171	0.836049	0.0132585	0.00549843	0.00514883	0.243744	0.0168771	0.00603828	0.0116639

## Sheet: Fig. 3d
CFU / mL cecal contents
WT	∆oraSE
730000000	740000000
700000000	260000000
1010000000	320000000
830000000	120000000
960000000	300000000

## Sheet: Fig. 3e
Lcn2 (ng/mL serum)
WT	∆oraSE
124250	185826
173815	197946
185065	313217
154794	335065
130337	217239

## Sheet: Fig. 3f
Lcn2 (ng/mL serum)
WT	∆oraSE
71532.6	140283
65119.6	166967
89195.6	126587
112946	115609
82021.7	110120
