# Supplementary material for: Oxidative ornithine metabolism supports non-inflammatory C. difficile colonization
Source: Nat Metab. 2022 Jan 6;4(1):19–28. doi: 10.1038/s42255-021-00506-4 (PMC8803604; doi:10.1038/s42255-021-00506-4)
Supplement: Source Data Fig. 4 — Source data for Fig. 4. [file 42255_2021_506_MOESM9_ESM.xlsx]

## Sheet: Fig. 4a
Cecal blind tip + proximal colon cumulative lesion score
	2 days post infection		7 days post infection
C. difficile:	+	-	+	-
	5	4	14	7
	10	6	14	8
	9	4	13	5
	6	4	20
	7

## Sheet: Fig. 4b
log2-NOS2 expression proximal colon					log2-ARG1 expression proximal colon
	2 days post infection		7 days post infection		2 days post infection		7 days post infection
C. difficile:	+	-	+	-	+	-	+	-
	8.9383	0.535887	65.3448	1.72907	0.579669	0.312797	9.87171	6.42323
	0.543367	2.78949	57.68	0.624165	1.60581	0.995367	2.48509	4.90176
	14.6213	0.650671	150.123	22.7848	2.41714	3.21162	3.89953
	3.83706	1.02811	152.219

## Sheet: Fig. 4c
Concentration ornithine in feces
iNOS-/-		iNOS+/+
Tox-	WT	Tox-	WT
903.587	1213.24	338.561	672.889
399.038	815.83	109.839	739.643
490.317	1025.67	209.771	517.818
393.821	858.311	154.324	355.769
309.84	980	170.51	222.759

## Sheet: Fig. 4d
log2 relative oraS expression
iNOS-/-		iNOS+/+
Tox-	WT	Tox-	WT
95.5378	6.09658	1.9292	2.86394
209.093	0.602069	0.811127	1.85061
364.052	16.089	1.13131	1.77522
76.5325	1.46206	1.59992	0.205613
693.619		0.215835	0.516915

## Sheet: Fig. 4e
		Competitive index WT / ∆oraSE
Sample type	Days post-infection	iNOS-/-					iNOS+/+
Fecal	5		13.6338	13.3862	10.2751	2.05211	0.372586	0.415216	0.436004	0.437283	0.449084
Fecal	7		5.82082	6.07072	4.62859	2.90828	0.132551	0.122873	0.682086	0.0735669	0.160221
Fecal	9		0.684015	6.33356	0.958006	16.0871	0.0874343	0.201885	0.269653
Fecal	13	73.9505	26.7858	69.0915	71.5975		0.634513	0.16377	0.547882	0.131269	0.564516
Fecal	17	50.3369	2.17562	24.4161	29.0602	22.6164	0.359972	0.399666	0.420886	0.546279	0.483756
Cecal	20	30.3942	48.8513	58.6133	59.605	16.8566	0.451933	0.5815	0.6396	0.413492	0.473214
