# Supplementary material for: Oxidative ornithine metabolism supports non-inflammatory C. difficile colonization
Source: Nat Metab. 2022 Jan 6;4(1):19–28. doi: 10.1038/s42255-021-00506-4 (PMC8803604; doi:10.1038/s42255-021-00506-4)
Supplement: Source Data Extended Data Fig. 1 — Source data for Extended Data Fig. 1. [file 42255_2021_506_MOESM10_ESM.xlsx]

## Sheet: ED Fig. 1b
	Relative abundance
Days post-infection	R20291 Tox-					R20291 WT
-1	0	0	0.00413	0	0	0	0.020211	0.00481	0	0.00861
0	0	0.00529	0	0.00437	0	0.00802	0	0	0	0.00463
1	13.2648	8.70002	8.42202	13.5562	8.91764	19.7484	8.36207	15.6136	13.8499	14.9621
2	11.1506	9.3766	14.8638	14.3148	13.7425	16.5426	13.3993	17.0809	17.1455	18.4727
4	9.13208	10.3137	17.0976	9.56685	15.9795	12.6354	19.7199	12.6867	17.6049	13.3202
5	16.3744	12.5225	14.7328	13.4638	10.4563	12.7188	15.7857	18.3353	19.8665	17.0953
