# Supplementary material for: Oxidative ornithine metabolism supports non-inflammatory C. difficile colonization
Source: Nat Metab. 2022 Jan 6;4(1):19–28. doi: 10.1038/s42255-021-00506-4 (PMC8803604; doi:10.1038/s42255-021-00506-4)
Supplement: Source Data Extended Data Fig. 2 — Source data for Extended Data Fig. 2. [file 42255_2021_506_MOESM11_ESM.xlsx]

## Sheet: ED Fig. 2b
	log10 peak area
Metabolite	Ctrl	R20291 Tox-	R20291 WT
Ornithine	3.95114	4.04407	4.34608
Ornithine	4.04442	4.25314	4.49577
Ornithine	4.30946	4.06629	4.38149
Ornithine	3.94719	4.35467	4.38337
Ornithine		4.31264	4.22502
Citrulline	5.02479	5.09617	4.75567
Citrulline	4.98568	5.02694	4.8171
Citrulline	4.97568	5.08435	4.89544
Citrulline	4.95306	4.90893	4.72445
Citrulline		5.02856	4.72349
5-aminovaleric acid	6.41363	6.42356	6.39684
5-aminovaleric acid	6.49324	6.48427	6.38385
5-aminovaleric acid	6.357	6.34623	5.93467
5-aminovaleric acid	6.39825	6.39234	6.11316
5-aminovaleric acid		6.4217	6.0282
Putrescine	4.1896	3.81908	4.19376
Putrescine	4.09785	3.93232	4.22407
Putrescine	3.96628	3.97433	4.11488
Putrescine	4.08536	3.90929	3.98686
Putrescine		3.79886	4.24413
