# Supplementary material for: Oxidative ornithine metabolism supports non-inflammatory C. difficile colonization
Source: Nat Metab. 2022 Jan 6;4(1):19–28. doi: 10.1038/s42255-021-00506-4 (PMC8803604; doi:10.1038/s42255-021-00506-4)
Supplement: Source Data Extended Data Fig. 3 — Source data for Extended Data Fig. 3. [file 42255_2021_506_MOESM12_ESM.xlsx]

## Sheet: ED Fig. 3b
maximum OD600 R20291
Base	0.5% ornithine	0.0625% ornithine
0.43	0.615	0.494
0.417	0.581	0.48
0.45	0.629	0.527
0.431	0.598	0.477
0.439	0.48	0.423

## Sheet: ED Fig. 3c
max OD600 630
Base	8 mM ornithine
0.161	0.168
0.161	0.172
0.163	0.178
0.16	0.172
0.161	0.169

## Sheet: ED Fig. 3d
Competitive index, WT / mutant
∆oraSE	∆argF	∆argM
3.81055	10.5561	0.466517
3.97237	5.6962	0.00831539
4.65893	9.98664	0.273573
3.5801

## Sheet: ED Fig. 3e
Competitive index (WT / ∆oraSE)
Base	+Ornithine	+Arginine
2.53683	2.87756	3.05924
2.16282	4.05487	3.49993
1.55177	2.55331	2.53455
2.32925	3.23322	2.18585

## Sheet: ED Fig. 3f
	maximum OD600
Condition	WT							∆oraSE
BHIS	0.498	0.506	0.506	0.502	0.496	0.499		0.504	0.5	0.492	0.501	0.49	0.494	0.511
0.5%orn	0.506	0.517	0.511	0.499	0.522	0.506	0.503	0.46	0.449	0.46	0.475	0.48	0.481	0.474
0.25%orn	0.509	0.514	0.52	0.521	0.518	0.509	0.526	0.476	0.498	0.485	0.486	0.489	0.49	0.488

## Sheet: ED Fig. 3g
	log2-fold change
gene	WT					∆oraSE
argF	0.147358	1.28462	7.79935	0.505128	1.34089	0.339245	0.350666	1.62364	0.851944	1.81315
argM	0.182007	1.08514	6.54958	0.555112	1.39262	0.290466	0.218807	0.961492	0.801371	1.78301
orr	1.01335	0.911017	1.68606	0.527008	1.21906	9.30393	27.6947	0.458381	18.6374	43.3719
ord	1.07862	0.997877	1.64377	0.428691	1.31847	5.32895	25.0228	0.425689	11.4992	25.5455
ortB	1.65046	1.80424	1.35835	0.280842	0.880292	4.60151	27.1077	0.49756	12.5826	16.5629
cyclodeaminase	0.377169	0.961459	2.87808	0.726228	1.31934	0.419147	0.906866	0.297794	1.09765	1.75853
prdF	1.85915	2.29105	0.783981	0.361354	0.828726	0.156139	3.96254	0.215373	1.60079	1.56324
prdD	1.8113	2.99613	0.646656	0.370332	0.769458	0.144236	4.20175	0.292045	1.98905	1.10145
