# Supplementary material for: Oxidative ornithine metabolism supports non-inflammatory C. difficile colonization
Source: Nat Metab. 2022 Jan 6;4(1):19–28. doi: 10.1038/s42255-021-00506-4 (PMC8803604; doi:10.1038/s42255-021-00506-4)
Supplement: Source Data Extended Data Fig. 4 — Source data for Extended Data Fig. 4. [file 42255_2021_506_MOESM13_ESM.xlsx]

## Sheet: ED Fig. 4a
CFU / mL cecal contents
+ Ornithine	Ornithine-free
40000000	53500000
132000000	96500000
143000000	78000000
193000000	46000000
156000000	17000000

## Sheet: ED Fig. 4b
	CFU / mL feces
Days post-infection	Standard diet + ornithine					Standard diet
1	81000000	109000000	81500000	18000000	106000000	93500000	101000000	101000000	33000000	43000000
2	43500000			48500000	27500000	41500000	22700000	1250000	7200000	47000000
3	1550000	4950000	440000	100000	60000	200000	490000	70000	50000	240000
5	230000	30000	540000	1580000	35000	bld	10000	140000	190000	10000

## Sheet: ED Fig. 4c
CFU / mL cecal contents
+ Ornithine	Standard
660000	10000
80000	20000
433000	80000
525000	240000
150000	80000

## Sheet: ED Fig. 4d
		TcdB (ng/g feces per CFU/mL)
Diet	Days post-infection	WT					∆oraSE
+ ornithine	1	8.23e-05	8.48e-05	6.59e-05	8.13e-05	6.87e-05	4.04e-05	8.12e-05	7.73e-05	4.31e-05
+ ornithine	3		6.07e-05	6.04e-05	6.06e-05	4.31e-05	8.84e-05	0.000116	9.35e-05	0.000159
- ornithine	8	0.000114	3.86e-05	0.000103	0.000234	0.000166	0.000119	5.05e-05	0.000317	0.000139	0.0001
+ ornithine	12	3.66e-05	2.11e-05	0.000141	3.69e-05	0.000627	5.17e-05	1.6e-05	4.03e-05	4.81e-05	0.000214

## Sheet: ED Fig. 4e
Lcn2 (ng/mL serum)
+ Ornithine	Standard
62076.1	87945.6
119413	94739.1
208326	70010.9
75282.6	91587
117185	89847.8
