# Supplementary material for: Oxidative ornithine metabolism supports non-inflammatory C. difficile colonization
Source: Nat Metab. 2022 Jan 6;4(1):19–28. doi: 10.1038/s42255-021-00506-4 (PMC8803604; doi:10.1038/s42255-021-00506-4)
Supplement: Source Data Extended Data Fig. 5 — Source data for Extended Data Fig. 5. [file 42255_2021_506_MOESM14_ESM.xlsx]

## Sheet: ED Fig. 5b
	Ratio ornithine / arginine in feces
Days post-infection	2	4	7
	0.255602	0.155085	0.275423
	0.282335	0.193713	0.155754
	0.533153	0.127113	0.111881
	0.240438	0.0736832	0.159158
	0.177549	0.0808351	0.104875

## Sheet: ED Fig. 5c
iNOS-/-		iNOS+/+
Tox-	WT	Tox-	WT
0.347643	0.745635	0.086736	0.148483
0.164241	0.376391	0.022833	0.240767
0.223621	0.293812	0.041518	0.125518
0.191705	0.259651	0.034127	0.104974
0.156951	0.298988	0.035908	0.052367

## Sheet: ED Fig. 5d
	CFU / mL feces
Days post-infection	iNOS-/-					iNOS+/+
3	10000		bld	bld	bld	630000	28800000	360000000	1700000	5900000
7	600000000	420000000	560000000	280000000		56400000	157000000	bld	200000000	143000000
9	320000000		193000000	280000000	72000000		600000000		310000000	650000000
13	380000000	620000000		410000000		580000000	540000000	790000000	810000000	510000000
15	460000000	880000000	560000000	900000000	400000000	380000000	500000000	69000000	480000000	520000000
17	370000000	320000000	540000000	190000000	520000000	680000000	470000000	610000000	650000000	340000000
20		181000000	97500000	430000000	177000000	330000000	129000000	140000000	78000000	156000000

## Sheet: ED Fig. 5e
Lcn2 (ng/mL serum)
iNOS-/-	iNOS+/+
220529	260743
172457	257671
277100	251814
218314	253529
330100	218100
